# Supplementary material for: Genome-Wide Analysis of Gene Expression during Early Arabidopsis Flower Development
Source: PLoS Genet. 2006 Jul 28;2(7):e117. doi: 10.1371/journal.pgen.0020117 (PMC1523247; doi:10.1371/journal.pgen.0020117)
Supplement: Table S3 — Gene identifiers, gene names, and gene descriptions are shown. Gene family information is based on [35]. The assignment of the individual genes to the clusters (A–E) of co-expressed genes shown in Figure 3C is indicated in the column “Cluster”. (63 KB XLS) [file pgen.0020117.st003.xls]

## Sheet: Transcription factors
Cluster	Gene ID	Gene Family	Gene Name	Gene Description
A	At3g11580	ABI3/VP1		^ ^ ^ TF ^ABI3/VP1^ ^DNA-binding protein, putative similar to DNA-binding proteins from [Arabidopsis thaliana] RAV1 GI:3868857 and RAV2 GI:3868859, AP2 domain containing protein RAP2.8 [Arabidopsis thaliana] GI:2281641; contains Pfam profile PF02362: B3 DNA binding domain^
D	At3g61970	ABI3/VP1		^ ^ ^ TF ^ABI3/VP1^ ^DNA-binding protein, putative similar to DNA-binding proteins from [Arabidopsis thaliana] RAV1 GI:3868857 and RAV2 GI:3868859, AP2 domain containing protein RAP2.8 [Arabidopsis thaliana] GI:2281641; contains Pfam profile PF02362: B3 DNA binding domain^
D	At5g06250	ABI3/VP1		^ ^ ^ TF ^ABI3/VP1^ ^DNA-binding protein, putative similar to DNA-binding proteins from [Arabidopsis thaliana] RAV1 GI:3868857 and RAV2 GI:3868859, AP2 domain containing protein RAP2.8 [Arabidopsis thaliana] GI:2281641; contains Pfam profile PF02362: B3 DNA binding domain^
E	At1g01030	ABI3/VP1		^ ^ ^ TF ^ABI3/VP1^ ^DNA-binding protein, putative similar to DNA-binding proteins from [Arabidopsis thaliana] RAV1 GI:3868857, RAV2 GI:3868859; contains Pfam profile PF02362: B3 DNA binding domain^
E	At4g01500	ABI3/VP1		^ ^ ^ TF ^ABI3/VP1^ ^DNA-binding protein, putative similar to DNA-binding proteins from [Arabidopsis thaliana] RAV1 GI:3868857, RAV2 GI:3868859; contains Pfam profile PF02362: B3 DNA binding domain^
A	At2g28550	AP2/ERF (AP2 subfamily)		^TARGET OF EAT 1^ ^ TF ^AP2/ERF^AP2^AP2 domain-containing transcription factor RAP2.7 (RAP2.7) nearly identical to AP2 domain transcription factor RAP2.7 (GI:2281639) [Arabidopsis thaliana]^
D	At4g36920	AP2/ERF (AP2 subfamily)	APETALA2	^APETALA2^ ^ TF ^AP2/ERF^AP2^floral homeotic protein APETALA2 (AP2) Identical to (SP:P47927) Floral homeotic protein APETALA2. [Mouse-ear cress] {Arabidopsis thaliana}^
A	At5g61590	AP2/ERF (ERF subfamily)		^ ^ ^ TF ^AP2/ERF^ERF-EREBP^AP2 domain-containing transcription factor family protein contains Pfam PF00847: AP2 domain^
A	At2g44940	AP2/ERF (ERF subfamily)		^ ^ ^ TF ^AP2/ERF^ERF-EREBP^AP2 domain-containing transcription factor TINY, putative similar to transcription factor TINY (GI:1246403) [Arabidopsis thaliana]; contains pFAM domain (PF00847)^
A	At5g18560	AP2/ERF (ERF subfamily)		^ ^ ^ TF ^AP2/ERF^ERF-EREBP^AP2 domain-containing transcription factor, putative AP2/EREBP-like transcription factor LEAFY PETIOLE, Arabidopsis thaliana, EMBL:AF216581^
A	At5g51190	AP2/ERF (ERF subfamily)		^ ^ ^ TF ^AP2/ERF^ERF-EREBP^AP2 domain-containing transcription factor, putative contains similarity to ethylene responsive element binding factor^
A	At4g39780	AP2/ERF (ERF subfamily)		^ ^ ^ TF ^AP2/ERF^ERF-EREBP^AP2 domain-containing transcription factor, putative similar to AP2 domain containing protein RAP2.4,Arabidopsis thaliana^
A	At3g61630	AP2/ERF (ERF subfamily)		^ ^ ^ TF ^AP2/ERF^ERF-EREBP^AP2 domain-containing transcription factor, putative transcription factor Pti6 - Lycopersicon esculentum, PIR:T07728^
A	At1g28360	AP2/ERF (ERF subfamily)		^ ^ ^ TF ^AP2/ERF^ERF-EREBP^ERF domain protein 12 (ERF12) identical to ERF domain protein 12(AtERF12) GI:15207791 from [Arabidopsis thaliana]^
A	At5g07580	AP2/ERF (ERF subfamily)		^ ^ ^ TF ^AP2/ERF^ERF-EREBP^ethylene-responsive element-binding family protein contains similarity to ethylene responsive element binding factor 5 (AtERF5) (Swiss-Prot:O80341) [Arabidopsis thaliana]; contains Pfam PF00847: AP2 domain^
A	At1g12980	AP2/ERF (ERF subfamily)	ENHANCER OF SHOOT REGENERATION1/DORNROSCHEN	^ENHANCER OF SHOOT REGENERATION1/DORNROSCHEN^ ^ TF ^AP2/ERF^ERF-EREBP^AP2 domain-containing transcription factor, putative / enhancer of shoot regeneration (ESR1) similar to gb|D38124 EREBP-3 from Nicotiana tabacum and contains PF|00847 AP2 domain; identical to cDNA enhancer of shoot regeneration ESR1 GI:18028939, enhancer of shoot regeneration ESR1 [Arabidopsis thaliana] GI:18028940^
A	At5g11190	AP2/ERF (ERF subfamily)	SHINE2	^SHINE2^ ^ TF ^AP2/ERF^ERF-EREBP^AP2 domain-containing transcription factor, putative [Arabidopsis thaliana]^
B	At2g38340	AP2/ERF (ERF subfamily)		^ ^ ^ TF ^AP2/ERF^ERF-EREBP^AP2 domain-containing transcription factor, putative (DRE2B) Similar to DREB2A (GP:3738230) and DREB2B (GP:3738232) [Arabidopsis thaliana]; DRE binding proteins may be involved in dehydration or low temp response^
B	At3g15210	AP2/ERF (ERF subfamily)		^ ^ ^ TF ^AP2/ERF^ERF-EREBP^ethylene-responsive element-binding factor 4 (ERF4) identical to ethylene responsive element binding factor 4 SP:O80340 from [Arabidopsis thaliana]^
B	At1g80580	AP2/ERF (ERF subfamily)		^ ^ ^ TF ^AP2/ERF^ERF-EREBP^ethylene-responsive element-binding family protein contains AP2 DNA-binding domain; similar to EREBP-3 (GI:1208496) [Nicotiana tabacum]^
C	At5g13330	AP2/ERF (ERF subfamily)		^ ^ ^ TF ^AP2/ERF^ERF-EREBP^AP2 domain-containing transcription factor family protein similar to AP2 domain containing protein RAP2.6, Arabidopsis thaliana, EMBL:AF003099; contains Pfam profile PF00847: AP2 domain^
C	At1g24590	AP2/ERF (ERF subfamily)		^ ^ ^ TF ^AP2/ERF^ERF-EREBP^AP2 domain-containing transcription factor, putative contains AP2 DNA-binding domain^
E	At3g57600	AP2/ERF (ERF subfamily)		^ ^ ^ TF ^AP2/ERF^ERF-EREBP^AP2 domain-containing transcription factor, putative various proteins containing an AP2 transcription factor domain, Arabidopsis thaliana^
E	At1g15360	AP2/ERF (ERF subfamily)	WAX INDUCER1/SHINE1	^WAX INDUCER1/SHINE1^ ^ TF ^AP2/ERF^ERF-EREBP^AP2 domain-containing transcription factor family protein Similar to SP|P16146 PPLZ02 protein {Lupinus polyphyllus}; contains an PF|00847 AP2 domain. EST gb|AA728476 comes from this gene^
A	At1g76110	ARID		^ ^ ^ TF ^ARID^ARID-HMG^high mobility group (HMG1/2) family protein / ARID/BRIGHT DNA-binding domain-containing protein low similarity to high mobility group protein [Plasmodium falciparum] GI:790198; contains Pfam profiles PF00505: HMG (high mobility group) box, PF01388: ARID/BRIGHT DNA binding domain^
A	At2g45420	AS2/LOB		^ ^ASL20/LBD18^ TF ^AS2/LOB^Class I^LOB domain protein 18 / lateral organ boundaries domain protein 18 (LBD18) identical to LOB DOMAIN 18 [Arabidopsis thaliana] GI:17227164; supported by full-length cDNA gi:17227163^
A	At2g45410	AS2/LOB		^ ^ASL23/LBD19^ TF ^AS2/LOB^Class I^LOB domain protein 19 / lateral organ boundaries domain protein 19 (LBD19) identical to SP|O22132 LOB domain protein 19 {Arabidopsis thaliana}^
A	At4g37540	AS2/LOB		^ ^ASL41/LBD39^ TF ^AS2/LOB^Class II^LOB domain protein 39 / lateral organ boundaries domain protein 39 (LBD39) identical to SP|Q9SZE8 LOB domain protein 39 {Arabidopsis thaliana}^
C	At3g11090	AS2/LOB		^ ^ASL12/LBD21^ TF ^AS2/LOB^Class I^LOB domain family protein / lateral organ boundaries domain family protein (LBD21) identical to SP|Q9SRL8 Putative LOB domain protein 21 {Arabidopsis thaliana}; similar to lateral organ boundaries (LOB) domain-containing proteins from Arabidopsis thaliana^
B	At3g17600	Aux/IAA		^ ^IAA31^ TF ^Aux/IAA^ ^auxin-responsive protein, putative similar to SP|O24410 Auxin-responsive protein IAA20 (Indoleacetic acid-induced protein 20) {Arabidopsis thaliana}; contains Pfam profile: PF02309: AUX/IAA family^
D	At1g04250	Aux/IAA	AXR3	^AXR3^IAA17^ TF ^Aux/IAA^ ^auxin-responsive protein / indoleacetic acid-induced protein 17 (IAA17) Identical to SP|P93830 Auxin-responsive protein IAA17 (Indoleacetic acid-induced protein 17) {Arabidopsis thaliana}; ESTs gb|H36782 and gb|F14074 come from this gene^
D	At1g04240	Aux/IAA	SHORT HYPOCOTYL2	^SHORT HYPOCOTYL2^IAA3^ TF ^Aux/IAA^ ^auxin-responsive protein / indoleacetic acid-induced protein 3 (IAA3) identical to SP|Q38822 Auxin-responsive protein IAA3 (Indoleacetic acid-induced protein 3) {Arabidopsis thaliana}; EST gb|T04296 comes from this gene^
A	At1g49830	bHLH		^ ^ ^ TF ^bHLH^bHLH^ethylene-responsive protein -related similarity to ER33 protein [Lycopersicon esculentum] GI:5669656^
A	At4g00050	bHLH		^ ^BHLH016^ TF ^bHLH^bHLH^basic helix-loop-helix (bHLH) family protein contains Pfam profile: PF00010 helix-loop-helix DNA-binding domain^
A	At1g25310	bHLH		^ ^BHLH108^ TF ^bHLH^bHLH^basic helix-loop-helix (bHLH) family protein contains Pfam profile: PF00010 helix-loop-helix DNA-binding domain^
A	At1g27660	bHLH		^ ^BHLH110^ TF ^bHLH^(-b)HLH^ethylene-responsive protein -related contains similarity to ethylene-inducible ER33 protein [Lycopersicon esculentum] gi|5669656|gb|AAD46413^
A	At1g62975	bHLH		^ ^BHLH125^ TF ^bHLH^bHLH^basic helix-loop-helix (bHLH) family protein (bHLH125) contains Pfam profile: PF00010 helix-loop-helix DNA-binding domain; supporting cDNA gi|20805889|gb|AF506369.1|^
A	At5g15160	bHLH		^ ^BHLH134^ TF ^bHLH^bHLH^bHLH family protein ^
A	At5g50010	bHLH		^ ^BHLH145^ TF ^bHLH^bHLH^expressed protein ^
A	At1g63650	bHLH	ENHANCER OF GLABRA3	^ENHANCER OF GLABRA3^BHLH002^ TF ^bHLH^bHLH^basic helix-loop-helix (bHLH) family protein similar to bHLH transcription factor (JAF13) GB:AAC39455 [Petunia x hybrida]; contains Pfam profile: PF00010 Helix-loop-helix DNA-binding domain^
B	At1g03040	bHLH		^ ^BHLH007^ TF ^bHLH^bHLH^basic helix-loop-helix (bHLH) family protein component of the pyruvate dehydrogenase complex E3, contains PF|00010 helix-loop-helix DNA-binding domain. ESTs gb|T45640 and gb|T22783 come from this gene^
B	At3g19860	bHLH		^ ^BHLH121^ TF ^bHLH^bHLH^basic helix-loop-helix (bHLH) family protein contains Pfam profile: PF00010 helix-loop-helix DNA-binding domain^
B	At5g50915	bHLH		^ ^BHLH137^ TF ^bHLH^bHLH^basic helix-loop-helix (bHLH) family protein contains Pfam profile: PF00010 helix-loop-helix DNA-binding domain^
B	At3g17100	bHLH		^ ^BHLH147^ TF ^bHLH^bHLH^expressed protein ^
B	At3g06590	bHLH		^ ^BHLH148^ TF ^bHLH^bHLH^expressed protein ^
C	At2g42280	bHLH		^ ^BHLH130^ TF ^bHLH^bHLH^basic helix-loop-helix (bHLH) family protein ^
D	At3g61950	bHLH		^ ^BHLH067^ TF ^bHLH^bHLH^basic helix-loop-helix (bHLH) family protein contains Pfam profile: PF00010 helix-loop-helix DNA-binding domain^
D	At4g30180	bHLH		^ ^BHLH146^ TF ^bHLH^(-b)HLH^expressed protein ^
D	At4g36540	bHLH	BR ENHANCED EXPRESSION2	^BR ENHANCED EXPRESSION2^BHLH058^ TF ^bHLH^bHLH^basic helix-loop-helix (bHLH) family protein contains Pfam domain, PF00010: Helix-loop-helix DNA-binding domain^
D	At3g26744	bHLH	INDUCER OF CBF EXPRESSION 1	^INDUCER OF CBF EXPRESSION 1^BHLH116^ TF ^bHLH^bHLH^basix helix-loop-helix (bHLH) family protein contains Pfam profile: PF00010 helix-loop-helix DNA-binding domain^
E	At1g12860	bHLH		^ ^BHLH033^ TF ^bHLH^bHLH^basic helix-loop-helix (bHLH) family protein / F-box family protein contains Pfam profiles: PF00646 F-box domain, PF00010 helix-loop-helix DNA-binding domain^
E	At3g06120	bHLH		^ ^BHLH045^ TF ^bHLH^bHLH^basic helix-loop-helix (bHLH) family protein contains Pfam profile: PF00010 helix-loop-helix DNA-binding domain^
E	At5g46690	bHLH		^ ^BHLH071^ TF ^bHLH^bHLH^basic helix-loop-helix (bHLH) family protein contains similarity to bHLH DNA-binding protein^
E	At1g10610	bHLH		^ ^BHLH090^ TF ^bHLH^bHLH^basic helix-loop-helix (bHLH) family protein contains Pfam profile: PF00010 helix-loop-helix DNA-binding domain^
E	At3g24140	bHLH		^FAMA^BHLH097^ TF ^bHLH^bHLH^basic helix-loop-helix (bHLH) family protein contains Pfam profile: PF00010 Helix-loop-helix DNA-binding domain^
E	At1g02340	bHLH	LONG HYPOCOTYL IN FAR-RED1	^LONG HYPOCOTYL IN FAR-RED1^BHLH026^ TF ^bHLH^bHLH^long hypocotyl in far-red 1 (HFR1) / reduced phytochrome signaling (REP1) / basic helix-loop-helix FBI1 protein (FBI1) / reduced sensitivity to far-red light (RSF1) / bHLH protein 26 (BHLH026) (BHLH26) identical to SP|Q9FE22 Long hypocotyl in far-red 1 (bHLH-like protein HFR1) (Reduced phytochrome signaling) (Basic helix-loop-helix FBI1 protein) …
A	At4g34590	bZIP		^ ^AtbZIP11^ TF ^bZIP^ ^bZIP transcription factor family protein similar to common plant regulatory factor 7 GI:9650828 from [Petroselinum crispum]^
A	At4g35900	bZIP		^ ^AtbZIP14^ TF ^bZIP^ ^DNA-binding protein-related weak similarity to DNA-binding factor gmlip15 [Zea mays] GI:14289167^
A	At2g17770	bZIP		^ ^AtbZIP27^ TF ^bZIP^ ^ABA-responsive element binding protein, putative similar to ABA response element binding factor [Triticum aestivum] gi|21693583|gb|AAM75354^
A	At5g24800	bZIP		^ ^AtbZIP9^ TF ^bZIP^ ^bZIP transcription factor family protein contains Pfam profile: PF00170 bZIP transcription factor; identical to cDNA bZIP protein BZO2H2 GI:10954096^
A	At2g41070	bZIP	ENHANCED EM LEVEL	^ENHANCED EM LEVEL^AtbZIP12^ TF ^bZIP^ ^basic leucine zipper transcription factor (BZIP12) nearly identical to basic leucine zipper transcription factor [Arabidopsis thaliana] GI:21694632; contains a bZIP transcription factor basic domain signature (PDOC00036)^
B	At3g49760	bZIP		^ ^AtbZIP5^ TF ^bZIP^ ^bZIP transcription factor family protein similar to bZIP transcription factor GI:1769891 from [Arabidopsis thaliana]^
B	At3g17609	bZIP	HY5-HOMOLOG	^HY5-HOMOLOG^AtbZIP64^ TF ^bZIP^ ^bZIP transcription factor family protein / HY5-like protein (HYH) nearly identical to HY5-like protein [Arabidopsis thaliana] GI:18042111; similar to TGACG-motif binding factor GI:2934884 from [Glycine max]; contains Pfam profile: PF00170 bZIP transcription factor^
B	At1g68640	bZIP	PERIANTHIA	^PERIANTHIA^AtbZIP46^ TF ^bZIP^ ^bZIP family transcription factor (PERIANTHIA) identical to transcription factor PERIANTHIA GB:AAD19660 GI:4378757 from [Arabidopsis thaliana]^
C	At1g13600	bZIP		^ ^AtbZIP58^ TF ^bZIP^ ^bZIP transcription factor family protein contains Pfam profile: PF00170 bZIP transcription factor^
C	At1g42990	bZIP		^ ^AtbZIP60^ TF ^bZIP^ ^bZIP transcription factor family protein contains Pfam profile: PF00170: bZIP transcription factor^
E	At1g08320	bZIP		^ ^AtbZIP21^ TF ^bZIP^ ^bZIP family transcription factor contains Pfam profile: PF00170 bZIP transcription factor^
A	At1g66140	C2H2 (Zn)		^ ^ ^ TF ^C2H2 (Zn)^ ^zinc finger (C2H2 type) family protein contains Pfam domain, PF00096: Zinc finger, C2H2 type^
A	At5g03150	C2H2 (Zn)		^ ^ ^ TF ^C2H2 (Zn)^ ^zinc finger (C2H2 type) family protein contains Pfam domain, PF00096: Zinc finger, C2H2 type^
A	At5g06650	C2H2 (Zn)		^ ^ ^ TF ^C2H2 (Zn)^ ^zinc finger (C2H2 type) family protein contains Pfam domain, PF00096: Zinc finger, C2H2 type^
B	At1g68130	C2H2 (Zn)		^ ^ ^ TF ^C2H2 (Zn)^ ^zinc finger (C2H2 type) family protein contains Pfam domain, PF00096: Zinc finger, C2H2 type^
C	At1g80730	C2H2 (Zn)		^ ^ ^ TF ^C2H2 (Zn)^ ^zinc finger (C2H2 type) family protein (ZFP1) identical to zinc finger protein, ZFP1 gi|790673|gb|AAA87297; contains zinc finger, C2H2 type, domain, Prosite:PS00028^
C	At5g10970	C2H2 (Zn)		^ ^ ^ TF ^C2H2 (Zn)^ ^zinc finger (C2H2 type) family protein contains zinc finger, C2H2 type domain, Prosite:PS00028^
C	At5g06070	C2H2 (Zn)	RABITT EARS	^RABITT EARS^ ^ TF ^C2H2 (Zn)^ ^zinc finger (C2H2 type) family protein contains Pfam domain, PF00096: Zinc finger, C2H2 type^
D	At2g02080	C2H2 (Zn)		^ ^ ^ TF ^C2H2 (Zn)^ ^zinc finger (C2H2 type) family protein contains Pfam domain PF00096: Zinc finger, C2H2 type^
D	At1g55110	C2H2 (Zn)		^ ^ ^ TF ^C2H2 (Zn)^ ^zinc finger (C2H2 type) family protein contains Pfam domain, PF00096: Zinc finger, C2H2 type^
D	At2g42410	C2H2 (Zn)		^ ^ ^ TF ^C2H2 (Zn)^ ^zinc finger (C2H2 type) family protein contains Pfam profile: PF00096 zinc finger, C2H2 type^
D	At1g25250	C2H2 (Zn)		^ ^ ^ TF ^C2H2 (Zn)^ ^zinc finger (C2H2 type) family protein contains zinc finger, C2H2 type, domain, PROSITE:PS00028^
D	At4g02670	C2H2 (Zn)		^ ^ ^ TF ^C2H2 (Zn)^ ^zinc finger (C2H2 type) family protein similar to potato PCP1 zinc finger protein, GenBank accession number X82328 contains Pfam domain, PF00096: Zinc finger, C2H2 type^
D	At1g68480	C2H2 (Zn)	JAGGED	^JAGGED^ ^ TF ^C2H2 (Zn)^ ^zinc finger (C2H2 type) family protein contains Pfam profile: PF00096 zinc finger, C2H2 type^
D	At1g13400	C2H2 (Zn)	JAGGED-like	^JAGGED-like^ ^ TF ^C2H2 (Zn)^ ^zinc finger (C2H2 type) family protein contains Pfam domain, PF00096: Zinc finger, C2H2 type^
D	At5g14010	C2H2 (Zn)	KNUCKLES	^KNUCKLES^ ^ TF ^C2H2 (Zn)^ ^zinc finger (C2H2 type) family protein contains Pfam profile: PF00096 zinc finger, C2H2 type^
D	At3g23130	C2H2 (Zn)	SUPERMAN	^SUPERMAN^ ^ TF ^C2H2 (Zn)^ ^superman protein (SUP) / zinc finger (C2H2 type) family protein identical to superman protein GB:S60325 from [Arabidopsis thaliana]; contains Pfam domain, PF00096: Zinc finger, C2H2 type^
D	At1g47860	C2H2 (Zn)		AT1G47860_1 hypothetical protein similar to putative non-LTR retroelement reverse transcriptase GB AAC33226 GI 3461840 from Arabidopsis thaliana
E	At1g14580	C2H2 (Zn)		^ ^ ^ TF ^C2H2 (Zn)^ ^zinc finger (C2H2 type) family protein similar to zinc finger protein ID1 GB:AAC18941 GI:3170601 from [Zea mays] contains Pfam domain, PF00096: Zinc finger, C2H2 type^
C	At1g56170	CCAAT-box binding factor		^ ^ ^ TF ^CCAAT-box binding factor^HAP5^transcription factor, putative similar to Transcription factor GB:CAA74053 GI:2398533 from [Arabidopsis thaliana] similarity to transcription factor Hap5a similar to transcription factor Hap5a [Arabidopsis thaliana](GI:6523090)^
E	At5g06510	CCAAT-box binding factor		^ ^ ^ TF ^CCAAT-box binding factor^HAP2^CCAAT-binding transcription factor (CBF-B/NF-YA) family protein contains Pfam profile: PF02045 CCAAT-binding transcription factor (CBF-B/NF-YA) subunit B^
A	At1g75540	CO-like (Zn)		^ ^ ^ TF ^CO-like (Zn)^ ^zinc finger (B-box type) family protein similar to zinc finger protein GB:BAA33202 GI:3618312 from [Oryza sativa]^
B	At4g15250	CO-like (Zn)		^ ^COL11^ TF ^CO-like (Zn)^ ^zinc finger (B-box type) family protein ^
D	At3g21890	CO-like (Zn)		^ ^ ^ TF ^CO-like (Zn)^ ^zinc finger (B-box type) family protein contains Pfam profile: PF01760 CONSTANS family zinc finger^
A	At2g28810	Dof (Zn)		^ ^ ^ TF ^Dof (Zn)^ ^Dof-type zinc finger domain-containing protein similar to zinc finger protein OBP2 GI:5059394 from [Arabidopsis thaliana]^
D	At5g65590	Dof (Zn)		^ ^ ^ TF ^Dof (Zn)^ ^Dof-type zinc finger domain-containing protein ^
D	At5g66940	Dof (Zn)		^ ^ ^ TF ^Dof (Zn)^ ^Dof-type zinc finger domain-containing protein ^
C	At5g03410	E2F/DP		AT5G03410_1 DPB transcription factor supported by full-length cDNA Ceres 206791.
A	At4g37180	GARP		^ ^ ^ TF ^GARP^ ^myb family transcription factor contains Pfam domain, PF00249: Myb-like DNA-binding domain^
A	At2g40970	GARP		^ ^ ^ TF ^GARP^ ^myb family transcription factor contains Pfam profile: PF00249 myb-like DNA-binding domain^
A	At1g32240	GARP	KANADI2	^KANADI2^ ^ TF ^GARP^ ^myb family transcription factor (KAN2) contains Pfam profile: PF00249 myb-like DNA-binding domain; identical to cDNA GARP-like putative transcription factor KANADI2 (KAN2) GI:15723594^
B	At2g20400	GARP		^ ^ ^ TF ^GARP^ ^myb family transcription factor contains Pfam profile: PF00249 myb-like DNA-binding domain^
E	At5g42630	GARP		^ ^ ^ TF ^GARP^ ^myb family transcription factor (KAN4) contains Pfam profile: PF00249 myb-like DNA-binding domain; identical to cDNA GARP-like putative transcription factor KANADI4 (KAN4) GI:15723592^
C	At3g21175	GATA (Zn)		^ ^ZML1^ TF ^GATA (Zn)^ ^zinc finger (GATA type) family protein similar to zinc finger protein ZIM gi:8918533 from [Arabidopsis thaliana]; contains Pfam PF00320: GATA zinc finger^
D	At3g54810	GATA (Zn)		^ ^ ^ TF ^GATA (Zn)^ ^zinc finger (GATA type) family protein GATA transcription factor 3, Arabidopsis thaliana, Y13650^
B	At1g14920	GRAS	GA INSENSITIVE/RGA2	^GA INSENSITIVE/RGA2^ ^ TF ^GRAS^ ^gibberellin response modulator (GAI) (RGA2) / gibberellin-responsive modulator identical to GAI GB:CAA75492 GI:2569938 [Arabidopsis thaliana] (Genes Dev. In press)^
C	At4g00150	GRAS		^ ^SCL6^ TF ^GRAS^ ^scarecrow-like transcription factor 6 (SCL6) ^
D	At3g03450	GRAS	RGA-LIKE2	^RGA-LIKE2^ ^ TF ^GRAS^ ^gibberellin response modulator, putative / gibberellin-responsive modulator, putative similar to GAI (GI:2569938), RGA1 (GB:AAC67333) and RGA2 (GI:2339980) [Arabidopsis thaliana]; possible involvement in nitrogen metabolism^
C	At4g37740	GRF/ENBP (C3H-type 2; Zn)		^ ^AtGRF2^ TF ^GRF/ENBP (C3H-type 2; Zn)^GRF-like^expressed protein identical to transcription activator GRL2 [Arabidopsis thaliana] GI:21539882 (unpublished); supporting cDNA gi|21539881|gb|AY102635.1|^
E	At4g24150	GRF/ENBP (C3H-type 2; Zn)		^ ^AtGRF8^ TF ^GRF/ENBP (C3H-type 2; Zn)^GRF-like^expressed protein ; expression supported by MPSS^
A	At2g35940	HB		^ ^ ^ TF ^HB^HD-BELL^homeodomain-containing protein contains 'Homeobox' domain signature, Prosite:PS00027^
A	At2g18550	HB		^ ^ ^ TF ^HB^HD-Zip I^homeobox-leucine zipper family protein similar to CRHB6 (GI:3868839) [Ceratopteris richardii]; contains Pfam PF00046: Homeobox domain^
A	At2g36610	HB		^ ^ ^ TF ^HB^HD-Zip I^homeobox-leucine zipper family protein similar to homeobox protein PpHB8 (GP:7415628) [Physcomitrella patens]; contains PfamPF00046: Homeobox domain^
A	At5g66700	HB		^ ^ ^ TF ^HB^HD-Zip I^homeobox-leucine zipper family protein similar to Homeobox-leucine zipper protein HAT5 (HD-ZIP protein 5) (SP:Q02283) [Arabidopsis thaliana]; contains Pfam PF00046: Homeobox domain^
A	At2g46680	HB		^ ^ATHB-7^ TF ^HB^HD-Zip I^homeobox-leucine zipper protein 7 (HB-7) / HD-ZIP transcription factor 7 identical to homeobox-leucine zipper protein ATHB-7 (HD-ZIP protein ATHB-7) (SP:P46897) [Arabidopsis thaliana];^
A	At1g79840	HB	GLABRA2	^GLABRA2^ATHB10^ TF ^HB^HD-Zip IV / HD ZLZ START^homeobox-leucine zipper protein 10 (HB-10) / HD-ZIP transcription factor 10 / homeobox protein (GLABRA2) identical to homeobox protein (GLABRA2) (homeobox-leucine zipper protein ATHB-10) (HD-ZIP protein ATHB-10) GB:P46607 [Arabidopsis thaliana]^
B	At1g23380	HB		^ ^ ^ TF ^HB^HD-KNOX^homeobox transcription factor (KNAT6) nearly identical to homeodomain transcription factor KNAT6 (KNAT6L) GI:15991302 [Arabidopsis thaliana], homeodomain transcription factor KNAT6 (KNAT6S) [Arabidopsis thaliana] GI:15991300^
B	At3g61150	HB		^ ^ ^ TF ^HB^HD-Zip IV / HD ZLZ START^homeobox-leucine zipper family protein / homeodomain GLABRA2 like protein 1 (HD-GL2-1) similar to Anthocyaninless2 (ANL2) (GP:5702094) Arabidopsis thaliana, EMBL:AF077335^
B	At1g70510	HB		^ ^ATK1/KNAT2^ TF ^HB^HD-KNOX^homeobox protein knotted-1 like 2 (KNAT2) (K1) identical to homeobox protein knotted-1 like 2 ( KNAT2/ ATK1) SP: from [Arabidopsis thaliana]^
B	At4g17460	HB		^ ^HAT1^ TF ^HB^HD-Zip II^homeobox-leucine zipper protein 1 (HAT1) / HD-ZIP protein 1 identical to Homeobox-leucine zipper protein HAT1 (SP:P46600) [Arabidopsis thaliana]^
B	At2g17950	HB	WUSCHEL	^WUSCHEL^ ^ TF ^HB^WUS-like^homeodomain transcription factor (WUSCHEL) 99.4% identical to WUSCHELL (GI:4090200) [Arabidopsis thaliana]^
C	At1g75430	HB		^ ^ ^ TF ^HB^HD-BELL^homeodomain-containing protein contains 'Homeobox' domain signature, Prosite:PS00027^
C	At1g26960	HB		^ ^ ^ TF ^HB^HD-Zip I^homeobox-leucine zipper protein, putative / HD-ZIP transcription factor, putative similar to homeobox-leucine zipper protein HAT7 (HD-ZIP protein 7) (HD-ZIP protein ATHB-3 (SP:Q00466| [Arabidopsis thaliana]; similar to Helianthus annuus gi|349379, and carrot, gi|1435022. Contains Homeobox domain motif^
C	At2g01430	HB		^ ^ ^ TF ^HB^HD-Zip II^homeobox-leucine zipper protein 17 (HB-17) / HD-ZIP transcription factor 17 identical to (GI:18857716) homeodomain-leucine zipper protein ATHB-17 (GI:18857716) [Arabidopsis thaliana]^
C	At4g32980	HB		^ ^ATH1^ TF ^HB^HD-BELL^homeobox protein (ATH1) identical to SWISS-PROT:P48731 homeobox protein ATH1. [Arabidopsis thaliana]^
C	At4g16780	HB		^ ^ATHB-2/HAT4^ TF ^HB^HD-Zip II^homeobox-leucine zipper protein 4 (HAT4) / HD-ZIP protein 4 SP|Q05466|HAT4_ARATH Homeobox-leucine zipper protein HAT4 (HD-ZIP protein 4) (SP:Q05466) [Arabidopsis thaliana] (HD-ZIP homeotic protein Athb-2^
D	At2g23760	HB		^ ^ ^ TF ^HB^HD-BELL^BEL1-like homeobox 4 protein (BLH4) ^
D	At4g36740	HB		^ ^ ^ TF ^HB^HD-Zip I^homeobox-leucine zipper family protein similar to CRHB7 (GP:3868841) {Ceratopteris richardii} and to homeotic protein VAHOX1 (PIR:T07734) [Lycopersicon esculentum]^
D	At2g28610	HB	PRESSED FLOWER	^PRESSED FLOWER^ ^ TF ^HB^WUS-like^homeobox-leucine zipper transcription factor (PRESSED FLOWER) identical to PRESSED FLOWER (GP:17907768) {Arabidopsis thaliana}^
E	At5g03790	HB		^ ^ ^ TF ^HB^HD-Zip I^homeobox-leucine zipper family protein similar to homeobox-leucine zipper protein Athb-7 (SP:P46897) [Arabidopsis thaliana]; contains Pfam PF00046: Homeobox domain^
E	At3g11260	HB		^WUSCHEL-related homeobox5^WOX5^ TF ^HB^WUS-like^homeobox-leucine zipper transcription factor family protein similar to wuschel protein (GI:22087128) [Arabidopsis thaliana]; supporting cDNA gi|24953994|gb|AY150812.1|^
A	At1g46264	HSF		^ ^AtHsfB4^ TF ^HSF^ ^heat shock transcription factor family protein contains Pfam profile: PF00447 HSF-type DNA-binding domain^
A	At3g24520	HSF		^ ^AtHsfC1^ TF ^HSF^ ^heat shock transcription factor family protein contains Pfam profile: PF00447 HSF-type DNA-binding domain^
B	At4g36990	HSF		^ ^AtHsfB1^ TF ^HSF^ ^heat shock factor protein 4 (HSF4) / heat shock transcription factor 4 (HSTF4) identical to heat shock transcription factor 4 (HSF4) SP:Q96320 from [Arabidopsis thaliana]^
D	At2g26150	HSF		^ ^AtHsfA2^ TF ^HSF^ ^heat shock transcription factor family protein contains Pfam profile: PF00447 HSF-type DNA-binding domain^
B	At5g61850	LFY	LEAFY	^LEAFY^ ^ TF ^LFY^ ^floral meristem identity control protein LEAFY (LFY) identical to PIR|B38104 LFY floral meristem identity control protein, splice form 2 - Arabidopsis thaliana; contains Pfam profile PF01698: Floricaula / Leafy protein^
A	At4g24540	MADS		^ ^AGL24^ TF ^MADS^Type II (MIKCc)^MADS-box family protein ^
A	At5g62165	MADS		^ ^AGL42^ TF ^MADS^Type II (MIKCc)^MADS-box protein (AGL42) ^
A	At5g51870	MADS		^ ^AGL71^ TF ^MADS^Type II (MIKCc)^MADS-box protein (AGL71) contains Pfam profile PF00319: SRF-type transcription factor (DNA-binding and dimerisation domain)^
A	At5g51860	MADS		^ ^AGL72^ TF ^MADS^Type II (MIKCc)^MADS-box protein (AGL72) contains Pfam profile PF00319: SRF-type transcription factor (DNA-binding and dimerisation domain);^
A	At1g26310	MADS	CAULIFLOWER	^CAULIFLOWER^AGL10^ TF ^MADS^Type II (MIKCc)^MADS-box protein, putative strong similarity to DNA-binding protein [Brassica rapa subsp. pekinensis] GI:6469345, SP|Q41276 Floral homeotic protein APETALA1 (MADS C) {Sinapis alba}; contains InterPro accession IPR002100: Transcription factor, MADS-box^
A	At5g65070	MADS	MADS AFFECTING FLOWERING4	^MADS AFFECTING FLOWERING4^AGL69^ TF ^MADS^Type II (MIKCc)^MADS-box protein (MAF4) contains Pfam profile PF00319: SRF-type transcription factor (DNA-binding and dimerisation domain); contains Pfam profile PF01486: K-box region^
A	At2g22540	MADS	SHORT VEGETATIVE PHASE	^SHORT VEGETATIVE PHASE^AGL22^ TF ^MADS^Type II (MIKCc)^short vegetative phase protein (SVP) identical to cDNA short vegetative phase protein (SVP) GI:10944319;^
A	At2g45660	MADS	SUPPRESSOR OF OVEREXPRESSION OF CO 1	^SUPPRESSOR OF OVEREXPRESSION OF CO 1^AGL20^ TF ^MADS^Type II (MIKCc)^MADS-box protein (AGL20) ^
B	At4g22950	MADS		^ ^AGL19^ TF ^MADS^Type II (MIKCc)^MADS-box protein (AGL19) MADS-box protein AGL14, Arabidopsis thaliana, gb:U20184^
B	At2g14210	MADS	ANR1	^ANR1^AGL44^ TF ^MADS^Type II (MIKCc)^MADS-box protein (ANR1) identical to ANR1, MADS-box protein [Arabidopsis thaliana] GI:2959320^
C	At1g47760	MADS		^ ^AGL102^ TF ^MADS^Type I^MADS-box protein (AGL102) contains similarity to MADS-box protein GB:AAC26702 GI:3128222 from [Arabidopsis thaliana]; contains Pfam profile PF00319: SRF-type transcription factor (DNA-binding and dimerisation domain)^
C	At3g54340	MADS	APETALA3	^APETALA3^ ^ TF ^MADS^Type II (MIKCc)^floral homeotic protein APETALA3 (AP3) ^
C	At5g20240	MADS	PISTILLATA	^PISTILLATA^ ^ TF ^MADS^Type II (MIKCc)^floral homeotic protein PISTILLATA (PI) contains Pfam profiles PF01486: K-box region and PF00319: SRF-type transcription factor (DNA-binding and dimerisation domain)^
C	At2g03710	MADS	SEPALLATA4	^SEPALLATA4^AGL3^ TF ^MADS^Type II (MIKCc)^MADS-box protein (AGL3) ^
D	At4g18960	MADS	AGAMOUS	^AGAMOUS^ ^ TF ^MADS^Type II (MIKCc)^floral homeotic protein AGAMOUS (AG) contains an ACG start codon (Riechmann, Ito, and Meyerowitz, Mol Cell Biol, 1999); supported by cDNA gi|16155|emb|X53579^
D	At1g24260	MADS	SEPALLATA3	^SEPALLATA3^AGL9^ TF ^MADS^Type II (MIKCc)^MADS-box protein (AGL9) strongly similar to GB:O22456, MADS-box protein, Location of EST gb|H37053^
E	At2g42830	MADS	SHATTERPROOF2	^SHATTERPROOF2^AGL5^ TF ^MADS^Type II (MIKCc)^agamous-like MADS box protein AGL5 / floral homeodomain transcription factor (AGL5) identical to SP|P29385 Agamous-like MADS box protein AGL5 {Arabidopsis thaliana}^
E	At5g23260	MADS	TRANSPARENT TESTA16	^TRANSPARENT TESTA16^AGL32^ TF ^MADS^Type II (MIKCc)^MADS-box protein, putative ^
A	At5g23000	MYB-(R1)R2R3		^ ^AtMYB37^ TF ^MYB-(R1)R2R3^ ^myb family transcription factor (MYB37) contains PFAM profile: myb DNA binding domain PF00249;^
B	At1g69560	MYB-(R1)R2R3		^ ^AtMYB105^ TF ^MYB-(R1)R2R3^ ^myb family transcription factor (MYB105) contains Pfam profile: PF00249: Myb-like DNA-binding domain^
B	At3g61250	MYB-(R1)R2R3		^ ^AtMYB17^ TF ^MYB-(R1)R2R3^ ^myb family transcription factor (MYB17) contains PFAM profile: Myb-like DNA-binding domain PF00249^
B	At5g16600	MYB-(R1)R2R3		^ ^AtMYB43^ TF ^MYB-(R1)R2R3^ ^myb family transcription factor (MYB43) contains PFAM profile: myb DNA binding domain PF00249^
B	At1g16490	MYB-(R1)R2R3		^ ^AtMYB58^ TF ^MYB-(R1)R2R3^ ^myb family transcription factor (MYB58) contains PFAM profile: myb DNA binding domain PF00249^
B	At1g68320	MYB-(R1)R2R3		^ ^AtMYB62^ TF ^MYB-(R1)R2R3^ ^myb family transcription factor (MYB62) similar to myb-related transcription factor (cpm7) GI:1002799 from [Craterostigma plantagineum]; contains PFAM profile: myb DNA binding domain PF00249^
B	At2g16720	MYB-(R1)R2R3		^ ^AtMYB7^ TF ^MYB-(R1)R2R3^ ^myb family transcription factor contains Pfam profile: PF00249 myb-like DNA-binding domain^
C	At4g34990	MYB-(R1)R2R3		^ ^AtMYB32^ TF ^MYB-(R1)R2R3^ ^myb family transcription factor (MYB32) similar to myb DNA-binding protein GI:19052 from [Hordeum vulgare]^
C	At1g74430	MYB-(R1)R2R3		^ ^AtMYB95^ TF ^MYB-(R1)R2R3^ ^myb family transcription factor (MYB95) contains Pfam profile: PF00249 myb-like DNA-binding domain^
D	At5g49330	MYB-(R1)R2R3		^ ^AtMYB111^ TF ^MYB-(R1)R2R3^ ^myb family transcription factor contains Pfam profile: PF00249 myb-like DNA binding domain; identical to cDNA putative transcription factor (At5g49330) GI:15420625^
D	At5g67300	MYB-(R1)R2R3		^ ^AtMYB44^ TF ^MYB-(R1)R2R3^ ^myb family transcription factor contains PFAM profile: myb DNA binding domain PF00249^
D	At1g57560	MYB-(R1)R2R3		^ ^AtMYB50^ TF ^MYB-(R1)R2R3^ ^myb family transcription factor (MYB50) similar to DNA-binding protein GI:19058 from [Hordeum vulgare]^
E	At1g25340	MYB-(R1)R2R3		^ ^AtMYB116^ TF ^MYB-(R1)R2R3^ ^myb family transcription factor (MYB116) contains Pfam profile: PF00249 myb-like DNA-binding domain^
E	At5g15310	MYB-(R1)R2R3		^ ^AtMYB16^ TF ^MYB-(R1)R2R3^ ^myb family transcription factor contains PFAM profile: myb DNA-binding domain PF00249^
E	At1g66390	MYB-(R1)R2R3	PRODUCTION OF ANTHOCYANIN PIGMENT 1	^PRODUCTION OF ANTHOCYANIN PIGMENT 1^AtMYB90^ TF ^MYB-(R1)R2R3^ ^myb family transcription factor, putative / production of anthocyanin pigment 2 protein (PAP2) contains Pfam profile: PF00249 myb-like DNA-binding domain; similar to GB:AAF66727 from [Petunia x hybrida] (Plant Cell 11 (8), 1433-1444 (1999)); identical to cDNA production of anthocyanin pigment 2 protein (PAP2) GI:11935172^
A	At5g58900	MYB-related		^ ^ ^ TF ^MYB-related^ ^myb family transcription factor contains Pfam profile: PF00249 myb-like DNA-binding domain^
A	At2g46410	MYB-related	CAPRICE	^CAPRICE^ ^ TF ^MYB-related^ ^myb-related protein CAPRICE (CPC) identical to myb-related protein CAPRICE (CPC) GI:2346965 from [Arabidopsis thaliana]^
B	At3g09600	MYB-related		^ ^ ^ TF ^MYB-related^ ^myb family transcription factor contains Pfam profile: PF00249 myb-like DNA-binding domain^
C	At5g01200	MYB-related		^ ^ ^ TF ^MYB-related^ ^myb family transcription factor contains PFAM profile: PF00249 myb-like DNA binding domain^
D	At1g70000	MYB-related		^ ^ ^ TF ^MYB-related^ ^DNA-binding family protein contains Pfam domains, PF00249: Myb-like DNA-binding domain and PF00098: Zinc knuckle^
D	At4g01060	MYB-related		^ ^ ^ TF ^MYB-related^ ^myb family transcription factor contains PFAM profile: PF00249 myb-like DNA binding domain^
D	At5g53200	MYB-related		^TRIPTYCHON^ ^ TF ^MYB-related^ ^myb family transcription factor (TRIPTYCHON) contains Pfam profile: PF00249 myb-like DNA-binding domain^
E	At3g11280	MYB-related		^ ^ ^ TF ^MYB-related^ ^myb family transcription factor contains Pfam profile: PF00249 Myb-like DNA-binding domain^
A	At3g44290	NAC		^ ^ANAC060^ TF ^NAC^ ^no apical meristem (NAM) family protein contains Pfam PF02365: No apical meristem (NAM) domain; NAC2 - Arabidopsis thaliana, EMBL:AF201456^
A	At5g13180	NAC		^ ^ANAC083^ TF ^NAC^ ^no apical meristem (NAM) family protein contains Pfam PF02365: No apical meristem (NAM) domain; hypothetical protein SENU5, senescence up-regulated - Lycopersicon esculentum, EMBL:Z75524^
A	At5g46590	NAC		^ ^ANAC096^ TF ^NAC^ ^no apical meristem (NAM) family protein contains Pfam PF02365: No apical meristem (NAM) domain;^
B	At1g01720	NAC		^ ^ANAC002^ TF ^NAC^ ^no apical meristem (NAM) family protein contains Pfam PF02365: No apical meristem (NAM) domain; similar to NAC domain protein NAM GB:AAD17313 GI:4325282 from [Arabidopsis thaliana]^
B	At1g25580	NAC		^ ^ANAC008^ TF ^NAC^ ^no apical meristem (NAM) family protein contains Pfam PF02365: No apical meristem (NAM) domain; similar to putative NAM protein (GP:21554371) (Arabidopsis thaliana)^
B	At3g29035	NAC		^ ^ANAC059^ TF ^NAC^ ^no apical meristem (NAM) family protein contains Pfam PF02365 : No apical meristem (NAM) protein; similar to cup-shaped cotyledon CUC2 (GI:1944132) [Arabidopsis thaliana]^
B	At1g76420	NAC	CUP-SHAPED COTYLEDON3	^CUP-SHAPED COTYLEDON3^ANAC031^ TF ^NAC^ ^no apical meristem (NAM) family protein N-term similar to N-term of NAM GB:CAA63101 [Petunia x hybrida] (apical meristem formation), CUC2 GB:BAA19529 [Arabidopsis thaliana], GRAB2 protein GB:CAA09372 [Triticum sp.]^
C	At2g33480	NAC		^ ^ANAC041^ TF ^NAC^ ^no apical meristem (NAM) family protein contains Pfam PF02365: No apical meristem (NAM) domain;^
C	At5g66300	NAC		^ ^ANAC105^ TF ^NAC^ ^no apical meristem (NAM) family protein similar to NAC2 (GI:6456751) [Arabidopsis thaliana]; contains Pfam PF02365 : No apical meristem (NAM) protein^
C	At3g15170	NAC	CUP-SHAPED COTYLEDON1	^CUP-SHAPED COTYLEDON1^ANAC054^ TF ^NAC^ ^cup-shaped cotyledon1 protein / CUC1 protein (CUC1) identical to CUP-SHAPED COTYLEDON1 (CUC1) (GI:12060422) [Arabidopsis thaliana]^
D	At5g64530	NAC		^ ^ANAC104^ TF ^NAC^ ^no apical meristem (NAM) family protein contains Pfam PF02365: No apical meristem (NAM) domain; similar to NAM (no apical meristem)^
A	At1g76590	PLATZ (Zn)		^ ^ ^ TF ^PLATZ (Zn)^ ^zinc-binding family protein similar to zinc-binding protein [Pisum sativum] GI:16117799; contains Pfam profile PF04640 : Protein of unknown function, DUF597^
C	At1g43000	PLATZ (Zn)		^ ^ ^ TF ^PLATZ (Zn)^ ^zinc-binding family protein similar to zinc-binding protein [Pisum sativum] GI:16117799; contains Pfam profile PF04640 : Protein of unknown function, DUF597^
C	At3g60670	PLATZ (Zn)		^ ^ ^ TF ^PLATZ (Zn)^ ^zinc-binding protein, putative similar to zinc-binding protein [Pisum sativum] GI:16117799; contains Pfam profile PF04640 : Protein of unknown function, DUF597^
A	At5g35770	SAP	STERILE APETALA	^STERILE APETALA^ ^ TF ^SAP^ ^sterile apetala (SAP) identical to sterile apetala (GI:9758652) [Arabidopsis thaliana].^
A	At1g20980	SBP (Zn)		^ ^SPL14^ TF ^SBP (Zn)^ ^SPL1-Related2 protein (SPL1R2) strong similarity to SPL1-Related2 protein [Arabidopsis thaliana] GI:6006427; contains Pfam profile PF03110: SBP domain^
A	At2g42200	SBP (Zn)		^ ^SPL9^ TF ^SBP (Zn)^ ^squamosa promoter-binding protein-like 9 (SPL9) identical to squamosa promoter binding protein-like 9 [Arabidopsis thaliana] GI:5931673; contains Pfam profile PF03110: SBP domain^
D	At3g15270	SBP (Zn)		^ ^SPL5^ TF ^SBP (Zn)^ ^squamosa promoter-binding protein-like 5 (SPL5) identical to squamosa promoter binding protein-like 5 [Arabidopsis thaliana] GI:5931629; contains Pfam profile PF03110: SBP domain^
E	At1g02065	SBP (Zn)	SPL8	^SPL8^SPL8^ TF ^SBP (Zn)^ ^squamosa promoter-binding protein-like 8 (SPL8) identical to squamosa promoter binding protein-like 8 [Arabidopsis thaliana] GI:5931679; contains Pfam profile PF03110: SBP domain^
E	At4g27330	SPL/NZZ	SPOROCYTELESS/NOZZLE	^SPOROCYTELESS/NOZZLE^ ^ TF ^SPL/NZZ^ ^sporocyteless (SPL) identical to sporocyteless SPL (MADS-box related protein) [Arabidopsis thaliana] gi|5566240|gb|AAD45344^
B	At1g75520	SRS (Zn)		^ ^SRS5^ TF ^SRS (Zn)^ ^lateral root primordium (LRP) protein-related similar to lateral root primordium 1 (LRP1) [Arabidopsis thaliana] GI:882341; contains Pfam profile PF05142: Domain of unknown function (DUF702)^
D	At2g18120	SRS (Zn)		^ ^SRS4^ TF ^SRS (Zn)^ ^lateral root primordium (LRP) protein-related similar to lateral root primordium 1 (LRP1) [Arabidopsis thaliana] GI:882341; contains Pfam profile PF05142: Domain of unknown function (DUF702)^
D	At5g66350	SRS (Zn)	SHORT INTERNODES	^SHORT INTERNODES^ ^ TF ^SRS (Zn)^ ^zinc finger protein, putative (SHI) similar to lateral root primordium 1 (LRP1) [Arabidopsis thaliana] GI:882341; contains Pfam profile PF05142: Domain of unknown function (DUF702); identical to cDNA putative zinc finger protein SHI (SHI) GI:4929802^
D	At4g18390	TCP		^ ^TCP2^ TF ^TCP^TEO-type^TCP family transcription factor, putative similar to TFPD (GI:6681577) [Arabidopsis thaliana]; teosinte branched1 protein - Zea mays, PIR2:T04347^
E	At2g31070	TCP		^ ^TCP10^ TF ^TCP^TEO-type^TCP family transcription factor, putative similar to TCP1 protein (GI:20269127) {Lupinus albus} and cycloidea (GI:12002867) [Lycopersicon esculentum]^
E	At5g08070	TCP		^ ^TCP17^ TF ^TCP^TEO-type^TCP family transcription factor, putative similar to TFPD (GI:6681577) [Arabidopsis thaliana] ; putative basic helix-loop-helix DNA binding protein TCP2 - Arabidopsis thaliana, EMBL:AF072691^
E	At1g53230	TCP		^ ^TCP3^ TF ^TCP^TEO-type^TCP family transcription factor 3 (TCP3) identical to transcription factor 3 (TCP3) [Arabidopsis thaliana] (GI:3243274); similar to flower development protein cycloidea (cyc3) GI:6358611 from [Misopates orontium]^
E	At3g15030	TCP		^ ^TCP4^ TF ^TCP^TEO-type^TCP family transcription factor, putative similar to TCP3 GB:AAC24010 [Arabidopsis thaliana]^
E	At5g60970	TCP		^ ^TCP5^ TF ^TCP^TEO-type^TCP family transcription factor, putative putative basic helix-loop-helix DNA binding protein TCP2, Arabidopsis thaliana, EMBL:AF072691^
E	At3g02150	TCP	PLASTID TRANSCRIPTION FACTOR 1	^PLASTID TRANSCRIPTION FACTOR 1^TCP13^ TF ^TCP^TEO-type^TCP family transcription factor, putative similar to transcription factor PCF6 [Oryza sativa (japonica cultivar-group)] GI:20975255; contains Pfam profile PF03634: TCP family transcription factor^
B	At1g54060	Trihelix		^ ^ ^ TF ^Trihelix^ ^expressed protein similar to 6b-interacting protein 1 (NtSIP1) [Nicotiana tabacum] GI:18149189^
C	At5g63430	Trihelix		AT5G63430_1 putative protein similar to unknown protein (pir||T01257)
E	At1g76880	Trihelix		^ ^DF1L^ TF ^Trihelix^ ^trihelix DNA-binding protein, putative similar to DNA-binding protein DF1 [Pisum sativum] GI:13646986^
A	At1g62300	WRKY		^ ^AtWRKY6^ TF ^WRKY^ ^WRKY family transcription factor similar to putative DNA-binding protein GI:7268215 from [Arabidopsis thaliana]^
A	At3g56400	WRKY		^ ^AtWRKY70^ TF ^WRKY^ ^WRKY family transcription factor DNA-binding protein 4 WRKY4 - Nicotiana tabacum, EMBL:AF193771^
A	At5g28650	WRKY		^ ^AtWRKY74^ TF ^WRKY^ ^WRKY family transcription factor DNA-binding protein WRKY3, parsley, PIR:S72445^
A	At2g37260	WRKY	TRANSPARENT TESTA GLABRA 2	^TRANSPARENT TESTA GLABRA 2^AtWRKY44^ TF ^WRKY^ ^WRKY family transcription factor (TTG2) contains Pfam profile: PF03106 WRKY DNA -binding domain^
C	At2g24570	WRKY		^ ^AtWRKY17^ TF ^WRKY^ ^WRKY family transcription factor identical to WRKY transcription factor 17 GI:15991743 from [Arabidopsis thaliana]^
D	At1g30650	WRKY		^ ^AtWRKY14^ TF ^WRKY^ ^WRKY family transcription factor contains Pfam profile: PF03106 WRKY DNA -binding domain^
E	At5g43290	WRKY		^ ^AtWRKY49^ TF ^WRKY^ ^WRKY family transcription factor contains Pfam profile: PF03106 WRKY DNA -binding domain^
E	At4g23810	WRKY		^ ^AtWRKY53^ TF ^WRKY^ ^WRKY family transcription factor AR411 - Arabidopsis thaliana (thale cress), PID:g1669603^
D	At2g45190	YABBY	FILAMENTOUS FLOWER	^FILAMENTOUS FLOWER^ ^ TF ^YABBY^ ^axial regulator YABBY1 (YABBY1) / abnormal floral organs protein (AFO) / filamentous flower protein (FIL) identical to YABBY1 [Arabidopsis thaliana] GI:4928749, abnormal floral organs protein (AFO) [Arabidopsis thaliana] GI:4322477; supporting cDNA gi|4322476|gb|AF087015.1|AF087015^
D	At4g00180	YABBY	YABBY3	^YABBY3^ ^ TF ^YABBY^ ^axial regulator YABBY3 (YABBY3) identical to YABBY3 [Arabidopsis thaliana] GI:4928753^
E	At1g69180	YABBY	CRABS CLAW	^CRABS CLAW^ ^ TF ^YABBY^ ^transcription factor CRC (CRABS CLAW) identical to transcription factor CRC (CRABS CLAW) GI:4836698 [Arabidopsis thaliana]^
A	At5g65410	ZF-HB (Zn)		^ ^ ^ TF ^ZF-HB (Zn)^ ^zinc finger homeobox family protein / ZF-HD homeobox family protein similar to hypothetical proteins (GP|4220524)(GP|3184285|)(Arabidopsis); ZP-HD homeobox family protein GP|13374061 (Flaveria bidentis);GP:5091602 {Oryza sativa} ^
B	At1g69600	ZF-HB (Zn)		^ ^ ^ TF ^ZF-HB (Zn)^ ^zinc finger homeobox family protein / ZF-HD homeobox family protein ^
B	At5g39760	ZF-HB (Zn)		^ ^ ^ TF ^ZF-HB (Zn)^ ^zinc finger homeobox protein-related / ZF-HD homeobox protein-related predicted proteins, Arabidopsis thaliana^
C	At1g75240	ZF-HB (Zn)		^ ^ ^ TF ^ZF-HB (Zn)^ ^zinc finger homeobox family protein / ZF-HD homeobox family protein ^
D	At5g15210	ZF-HB (Zn)		^ ^ ^ TF ^ZF-HB (Zn)^ ^zinc finger homeobox family protein / ZF-HD homeobox family protein various predicted proteins, Arabidopsis thaliana^
