# Supplementary material for: Genome-Wide Analysis of Gene Expression during Early Arabidopsis Flower Development
Source: PLoS Genet. 2006 Jul 28;2(7):e117. doi: 10.1371/journal.pgen.0020117 (PMC1523247; doi:10.1371/journal.pgen.0020117)
Supplement: Table S6 — Four different analyses were performed as outlined in Materials and Methods. The spreadsheet “CArG” lists the number of sites found in each of the analyzed promoter regions. Gene identifiers and gene descriptions of the corresponding genes are shown. The assignment of the individual genes to the clusters (A–E) of co-expressed genes shown in Figure 3C is indicated in the column “Cluster”. The spreadsheet “Binding Sites” summarizes the results of the analysis. On the left, the frequency of CArG boxes in the dataset is compared to their genome-wide distribution. On the right, the number of genes with CArG boxes in each of the groups of co-expressed genes shown in Figure 3C is listed. Numbers in parenthesis indicate the expected number of genes with CArG boxes based on their genome-wide distribution. (462 KB XLS) [file pgen.0020117.st006.xls]

## Sheet: CArG
Cluster	Gene Identifier	Gene Description	5'-CC[(A/T)6]GG-3' +500bp	5'-CC[(A/T)6]GG-3' +1000bp	5'-CC[(A/T)6]GG-3' -1000bp	1 Substitution +500bp
A	At1g03170	^ ^ ^ ^expressed protein ^	0	0	0	2
A	At1g04360	^ ^C3H zinc finger family^ ^zinc finger (C3HC4-type RING finger) family protein contains Pfam profile: PF00097 zinc finger, C3HC4 type (RING finger)^	0	0	0	0
A	At1g05370	^ ^ ^ ^expressed protein ^	0	0	0	1
A	At1g05760	^RESTRICTED TEV MOVEMENT 1^sugar binding activity^ ^jacalin lectin family protein (RTM1) identical to gi:6503088 (GB:AAF14583) from [Arabidopsis thaliana] (Proc. Natl. Acad. Sci. U.S.A. 97 (1), 489-494 (2000)); contains Pfam profile PF01419 jacalin-like lectin domain^	0	0	0	0
A	At1g06030	^ ^fructokinase activity;sucrose degradation 1;sucrose biosynthesis^FRUCTOKINASE^pfkB-type carbohydrate kinase family protein contains Pfam profile: PF00294 pfkB family carbohydrate kinase^	0	0	0	2
A	At1g06350	^ ^Acyl Lipid Metabolism;Lipid Metabolism Gene Families;endoplasmic reticulum^Acyl-CoA Desaturase-like;Delta 9 desaturase family^fatty acid desaturase family protein similar to delta 9 acyl-lipid desaturase (ADS1) GI:2970034 from [Arabidopsis thaliana]^	0	0	0	1
A	At1g07240	^ ^Glycosyl transferases;Glycosyltransferase Gene Families;glycosyltransferase^GT family 1;Glycosyltransferase- Family 1^UDP-glucoronosyl/UDP-glucosyl transferase family protein contains Pfam profile: PF00201 UDP-glucoronosyl and UDP-glucosyl transferase^	0	0	0	0
A	At1g07600	^ATMT-2^metal ion binding activity^ ^metallothionein-like protein 1A (MT-1A) (MT-Q) (MT-2) identical to Metallothionein-like protein 1A (MT-1A) (MT-Q) (MT-2) SP:P43392 from (Arabidopsis thaliana)^	0	0	0	1
A	At1g08930	^ERD6^C2H2 zinc finger family;SUGAR TRANSPORTERS;MFS(Major Facilitator);Organic Solute Cotransporters;carbohydrate transporter activity^MONOSACCHARIDE-H+ SYMPORTERS;Putative sugar transporter family^early-responsive to dehydration stress protein (ERD6) / sugar transporter family protein identical to ERD6 protein {Arabidopsis thaliana} GI:3123712; contains Pfam profile PF00083: major facilitator s…	0	0	0	0
A	At1g09310	^ ^ ^ ^expressed protein contains Pfam profile PF04398: Protein of unknown function, DUF538^	0	0	0	2
A	At1g09390	^ ^lipase activity;glycerol biosynthesis^LIPASE^GDSL-motif lipase/hydrolase family protein Similar to early nodulin ENOD8 [Medicago sativa] GI:304037, lanatoside 15'-O-acetylesterase [Digitalis lanata] GI:3688284, elicitor-induced glycoprotein iEP4 [Daucus carota] GI:1911765; contains InterPro Entry IPR001087 Lipolytic enzyme, G-D-S-L family^	0	0	0	0
A	At1g09750	^ ^endomembrane system^ ^chloroplast nucleoid DNA-binding protein-related contains Pfam profile PF00026: Eukaryotic aspartyl protease;b similar to CND41, chloroplast nucleoid DNA binding protein (GI:2541876) [Nicotiana tabacum]^	0	0	0	2
A	At1g09812	^ ^ ^ ^expressed protein ; expression supported by MPSS^	0	0	0	0
A	At1g09970	^ ^LRR XI & LRR XII ;Receptor kinase-like protein family;kinase activity^ ^leucine-rich repeat transmembrane protein kinase, putative Similar to A. thaliana receptor-like protein kinase (gb|RLK5_ARATH). ESTs gb|ATTS0475,gb|ATTS4362 come from this gene isoform contains a TG acceptor site at intron.^	0	0	0	2
A	At1g09990	AT1G09990_1 unknown protein	0	0	0	0
A	At1g11080	^ ^serine carboxypeptidase activity^ ^serine carboxypeptidase S10 family protein similar to Serine carboxypeptidase II chains A and B (SP:P08819) (EC 3.4.16.6) [Triticum aestivum (Wheat)]^	0	0	0	1
A	At1g11520	^ ^endomembrane system^ ^pliceosome associated protein-related contains similarity to spliceosome associated protein SAP 145 GI:1173904 from [Homo sapiens]^	0	0	0	0
A	At1g12200	^ ^ ^ ^flavin-containing monooxygenase family protein / FMO family protein low similarity to FMO2 from Homo sapiens [SP|Q99518]; contains Pfam profile: PF00743 Flavin-binding monooxygenase-like^	0	0	0	2
A	At1g12430	^ ^Kinesins;chloroplast^Kinesin-like proteins^armadillo/beta-catenin repeat family protein / kinesin motor family protein ^	0	0	0	2
A	At1g12650	^ ^ ^ ^expressed protein similar to KED (GI:8096269) [Nicotiana tabacum]; similar to rRNA processing protein EBP2 (SP:P36049) [Saccharomyces cerevisiae]^	0	0	0	0
A	At1g12880	^ ^mitochondrion^ ^MutT/nudix family protein similar to diphosphoinositol polyphosphate phosphohydrolase [Homo sapiens] GI:3978224; contains Pfam profile PF00293: NUDIX domain^	0	0	0	0
A	At1g12980	^ENHANCER OF SHOOT REGENERATION1/DORNROSCHEN^ ^ TF ^AP2/ERF^ERF-EREBP^AP2 domain-containing transcription factor, putative / enhancer of shoot regeneration (ESR1) similar to gb|D38124 EREBP-3 from Nicotiana tabacum and contains PF|00847 AP2 domain; identical to cDNA enhancer of shoot regeneration ESR1 GI:18028939, enhancer of shoot regeneration ESR1 [Arabidopsis thaliana] GI:18028940^	0	0	0	1
A	At1g14700	^ ^acid phosphatase activity^ ^purple acid phosphatase, putative contains Pfam profile: PF00149 calcineurin-like phosphoesterase; similar to purple acid phosphatase (GI:20257479) [Arabidopsis thaliana]^	0	0	0	2
A	At1g14720	^ENDOXYLOGLUCAN TRANSFERASE A2^ Assembly, Architecture, and Growth;Glycoside Hydrolase Family 16;Glycoside Hydrolase Gene Families;endomembrane system ^Growth modifying proteins;Glycoside Hydrolase Family 16^xyloglucan:xyloglucosyl transferase / xyloglucan endotransglycosylase / endo-xyloglucan transferase (XTR2) identical to endoxyloglucan transferase [Arabidopsis thaliana] GI:5533311^	0	0	0	0
A	At1g14760	^ ^ ^ ^expressed protein ^	0	0	0	0
A	At1g15160	^ ^MATE(Multi Antimicrobial Extrusion)^ ^MATE efflux family protein Strong similarity to gi|4734005 F3L12.7 hypothetical protein from Arabidopsis thaliana BAC gb|AC007178; similar to ripening regulated protein DDTFR18 [Lycopersicon esculentum] GI:12231296; contains Pfam profile PF01554: Uncharacterized membrane protein family^	0	0	0	0
A	At1g15670	^ ^F-box (FBX)^D^kelch repeat-containing F-box family protein similar to SP|Q9ER30 Kelch-related protein 1 (Sarcosin) {Rattus norvegicus}; contains Pfam profiles PF01344: Kelch motif, PF00646: F-box domain^	0	0	0	2
A	At1g15960	^ATNRAMP6^Nramp(Metal Ion (Mn2+-iron) Transporter);Inorganic Solute Cotransporters;inorganic anion transporter activity^Nramp2 family^NRAMP metal ion transporter 6, putative (NRAMP6) identical to putative metal transporter [Arabidopsis thaliana] gi|12666983|emb|CAC28123; similar to NRAMP1 protein [Arabidopsis thaliana] gi|7108911|gb|AAF36535; member of the natural resistance-associated macrophage…	0	0	0	4
A	At1g16850	^ ^endomembrane system^ ^expressed protein ^	0	0	0	1
A	At1g17230	^ ^LRR XI & LRR XII ;protein kinase activity^ ^leucine-rich repeat family protein / protein kinase family protein contains protein kinase domain, Pfam:PF00069; contains leucine-rich repeats, Pfam:PF00560^	0	0	0	1
A	At1g17380	^ ^ ^ ^expressed protein ^	0	0	0	2
A	At1g19540	^ ^ ^ ^isoflavone reductase, putative similar to SP|P52577; contains isoflavone reductase domain PF02716^	0	0	0	1
A	At1g19770	^ ^DMT(The Drug/Metabolite Transporter);Organic Solute Cotransporters;purine transporter activity^Purine permease family^purine permease-related low similarity to purine permease [Arabidopsis thaliana] GI:7620007; contains Pfam profile PF03151: Domain of unknown function, DUF250^	0	0	0	1
A	At1g20620	^SENESCENCE 2^catalase reaction^ ^catalase 3 (SEN2) almost identical to catalase 3 SP:Q42547, GI:3123188 from [Arabidopsis thaliana]; identical to catalase 3 (SEN2) mRNA, partial cds GI:3158369^	0	0	0	3
A	At1g20980	^ ^SPL14^ TF ^SBP (Zn)^ ^SPL1-Related2 protein (SPL1R2) strong similarity to SPL1-Related2 protein [Arabidopsis thaliana] GI:6006427; contains Pfam profile PF03110: SBP domain^	0	0	0	3
A	At1g21120	^ ^ ^ ^O-methyltransferase, putative similar to GI:2781394^	0	0	0	2
A	At1g21130	^ ^ ^ ^O-methyltransferase, putative similar to GI:2781394^	0	0	0	1
A	At1g21250	^CELL WALL-ASSOCIATED KINASE^Wall Associated Kinase-Like ;Receptor kinase-like protein family;kinase activity^ ^wall-associated kinase 1 (WAK1) identical to wall-associated kinase 1 [Arabidopsis thaliana] GI:3549626; expressed in leaves and stems & induced by pathogen infection (PMID:10380805)^	0	0	0	0
A	At1g21270	^ ^Wall Associated Kinase-Like ;response to salicylic acid stimulus^ ^wall-associated kinase 2 (WAK2) identical to wall-associated kinase 2 [Arabidopsis thaliana] GI:4826399; induced by salicylic acid or INA (PMID:10380805)^	0	0	1	0
A	At1g21400	^ ^Acyl Lipid Metabolism;alpha-ketoacid dehydrogenase activity;isoleucine degradation I;leucine degradation I;valine degradation I^ alpha-Ketoacid Decarboxylase E1 alpha subunit, branched chain alpha-ketoacid dehydrogenase complex;BRANCHED-CHAIN ALPHA KETO-ACID DEHYDROGENASE ^2-oxoisovalerate dehydrogenase, putative / 3-methyl-2-oxobutanoate dehydrogenase, putative / branched-chain alpha-keto aci…	0	0	0	1
A	At1g22180	^ ^ ^ ^SEC14 cytosolic factor family protein / phosphoglyceride transfer family protein contains Pfam profile: PF00650 CRAL/TRIO domain; similar to polyphosphoinositide binding protein Ssh1p (GI:|2739044) {Glycine max}; similar to Phosphatidylinositol Transfer Protein Sec14p (GI:2780955) [Saccharomyces cerevisiae]^	0	0	0	1
A	At1g23090	^SULFATE TRANSPORTER 91^SulP(Sulfate Permease);Inorganic Solute Cotransporters;sulfate transporter activity^Putative sulfate transporter family^sulfate transporter, putative similar to sulfate transporter [Arabidopsis thaliana] GI:2285885; contains Pfam profiles PF00916: Sulfate transporter family, PF01740: STAS domain^	0	0	0	0
A	At1g23600	^ ^ ^ ^expressed protein contains Pfam profile PF02713: Domain of unknown function DUF220; expression supported by MPSS^	0	0	0	1
A	At1g24530	^ ^ ^ ^transducin family protein / WD-40 repeat family protein similar to Vegetatible incompatibility protein HET-E-1 (SP:Q00808) {Podospora anserina}; contains 7 WD-40 repeats (PF00400)^	0	0	0	0
A	At1g24735	^ ^ ^ ^caffeoyl-CoA 3-O-methyltransferase, putative similar to SP|Q43237 [Vitis vinifera], GI:684942 [Medicago sativa subsp. sativa]^	0	0	0	0
A	At1g25310	^ ^BHLH108^ TF ^bHLH^bHLH^basic helix-loop-helix (bHLH) family protein contains Pfam profile: PF00010 helix-loop-helix DNA-binding domain^	0	0	0	2
A	At1g25530	^ ^AAAP(Amino Acid/Auxin Permease);Organic Solute Cotransporters;AAAP family;amino acid permease activity^Amino acid permease family^lysine and histidine specific transporter, putative similar to lysine and histidine specific transporter GI:2576361 from [Arabidopsis thaliana]; contains Pfam profile PF01490: Transmembrane amino acid transporter protein^	0	0	0	2
A	At1g26190	^ ^pyrimidine ribonucleotide metabolism;pyrimidine ribonucleotide/ribonucleoside metabolism^URIDINE KINASE^phosphoribulokinase/uridine kinase family protein weak similarity to SP|Q59190 Uridine kinase (EC 2.7.1.48) (Uridine monophosphokinase) (Cytidine monophosphokinase) {Borrelia burgdorferi}; contains Pfam profile PF00485: Phosphoribulokinase / Uridine kinase family^	0	0	0	1
A	At1g26210	^ ^ ^ ^expressed protein similar to hypothetical protein GI:6524175 from [Arabidopsis thaliana]^	0	0	0	1
A	At1g26310	^CAULIFLOWER^AGL10^ TF ^MADS^Type II (MIKCc)^MADS-box protein, putative strong similarity to DNA-binding protein [Brassica rapa subsp. pekinensis] GI:6469345, SP|Q41276 Floral homeotic protein APETALA1 (MADS C) {Sinapis alba}; contains InterPro accession IPR002100: Transcription factor, MADS-box^	0	0	0	0
A	At1g26770	^ARABIDOPSIS THALIANA EXPANSIN A10^ Assembly, Architecture, and Growth;Expansins;cell wall loosening (sensu Magnoliophyta) ^Growth modifying proteins;Alpha-Expansin Gene Family^expansin, putative (EXP10) similar to expansin At-EXP1 GI:1041702 from [Arabidopsis thaliana]; alpha-expansin gene family, PMID:11641069^	0	0	0	0
A	At1g27020	^ ^ ^ ^expressed protein ^	0	0	0	1
A	At1g27660	^ ^BHLH110^ TF ^bHLH^(-b)HLH^ethylene-responsive protein -related contains similarity to ethylene-inducible ER33 protein [Lycopersicon esculentum] gi|5669656|gb|AAD46413^	0	0	0	1
A	At1g28360	^ ^ ^ TF ^AP2/ERF^ERF-EREBP^ERF domain protein 12 (ERF12) identical to ERF domain protein 12(AtERF12) GI:15207791 from [Arabidopsis thaliana]^	0	0	0	0
A	At1g28660	^ ^endomembrane system^ ^lipase, putative strong similarity to lipase [Arabidopsis thaliana] GI:1145627^	0	0	0	1
A	At1g30320	^ ^chloroplast^ ^remorin family protein contains Pfam domain, PF03763: Remorin, C-terminal region^	0	0	0	0
A	At1g31490	^ ^ ^ ^transferase family protein contains similarity to anthranilate N-hydroxycinnamoyl benzoyltransferase GI:3288180, GI:2239091 from (Dianthus caryophyllus); contains Pfam profile PF02458 transferase family^	0	0	0	1
A	At1g31710	^ ^endomembrane system^ ^copper amine oxidase, putative similar to copper amine oxidase [Lens culinaris] gi|15451834|gb|AAB34918^	0	0	0	1
A	At1g31750	^ ^ ^ ^proline-rich family protein contains proline rich extensin domains, INTERPRO:IPR002965^	0	0	0	1
A	At1g32240	^KANADI2^ ^ TF ^GARP^ ^myb family transcription factor (KAN2) contains Pfam profile: PF00249 myb-like DNA-binding domain; identical to cDNA GARP-like putative transcription factor KANADI2 (KAN2) GI:15723594^	0	0	0	1
A	At1g32280	^ ^Acyl Lipid Metabolism;endomembrane system^Lipid Transfer Protein type 3^protease inhibitor/seed storage/lipid transfer protein (LTP) family protein contains Pfam protease inhibitor/seed storage/LTP family domain PF00234^	0	0	0	1
A	At1g32450	^ ^POT(Proton-dependent Oligopeptide Transporter);Organic Solute Cotransporters;transporter activity^Similar to LeOPT1 family^proton-dependent oligopeptide transport (POT) family protein contains Pfam profile: PF00854 POT family^	0	0	0	1
A	At1g33700	^ ^ ^ ^expressed protein contains Pfam domain PF04685: Protein of unknown function, DUF608^	0	0	0	0
A	At1g35290	^ ^chloroplast^ ^thioesterase family protein contains Pfam profile PF03061: thioesterase family protein^	0	0	0	0
A	At1g35750	^ ^ ^ ^pumilio/Puf RNA-binding domain-containing protein ^	0	0	0	2
A	At1g37140	^ ^chloroplast^ ^RNA-binding protein, putative similar to terminal ear1 GI:3153237 from [Zea mays]^	0	0	0	1
A	At1g43205	^ ^ ^ ^hypothetical protein ^	0	0	0	0
A	At1g44100	^ ^AAAP(Amino Acid/Auxin Permease);Organic Solute Cotransporters;AAAP family;amino acid permease activity^Amino acid permease family^amino acid permease 5, putative (AAP5) nearly identical to amino acid permease (AAP5) GI:608673 from [Arabidopsis thaliana]^	0	0	0	0
A	At1g44800	^ ^DMT(The Drug/Metabolite Transporter);Nodulin-like protein family;membrane^ ^nodulin MtN21 family protein similar to MtN21 [Medicago truncatula] GI:2598575; contains Pfam profile PF00892: Integral membrane protein^	0	0	0	0
A	At1g46264	^ ^AtHsfB4^ TF ^HSF^ ^heat shock transcription factor family protein contains Pfam profile: PF00447 HSF-type DNA-binding domain^	0	0	0	0
A	At1g49450	^ ^ ^ ^transducin family protein / WD-40 repeat family protein contains 7 WD-40 repeats (PF00400); similar to En/Spm-like transposon protein GI:2739374 from [Arabidopsis thaliana]; no characterized homologs^	0	0	0	0
A	At1g49830	^ ^ ^ TF ^bHLH^bHLH^ethylene-responsive protein -related similarity to ER33 protein [Lycopersicon esculentum] GI:5669656^	0	0	0	0
A	At1g50060	^ ^branched-chain amino acid aminotransferase activity^ ^pathogenesis-related protein, putative similar to prb-1b [Nicotiana tabacum] GI:19970; contains Pfam profile PF00188: SCP-like extracellular protein^	0	0	0	0
A	At1g51270	^ ^structural molecule activity^ ^vesicle-associated membrane protein, putative / VAMP, putative similar to VAP27 GI:6688926 [Nicotiana plumbaginifolia]^	0	0	0	1
A	At1g52140	^ ^ ^ ^expressed protein ^	0	0	0	0
A	At1g53560	^ ^ ^ ^expressed protein ^	0	0	0	0
A	At1g55810	^ ^Glycoside Hydrolase Gene Families;uracil phosphoribosyltransferase activity;pyrimidine ribonucleotide/ribonucleoside metabolism^Glycoside Hydrolase Family 36;URACIL PHOSPHORIBOSYLTRANSFERASE^uracil phosphoribosyltransferase, putative / UMP pyrophosphorylase, putative / UPRTase, putative similar to SP|O65583 Uracil phosphoribosyltransferase (EC 2.4.2.9) (UMP pyrophosphorylase) (UPRTase) {Arabid…	0	0	0	1
A	At1g56150	^ ^SAUR;mitochondrion^ ^auxin-responsive family protein similar to SP:P33082 Auxin-induced protein X15. [Soybean] {Glycine max}^	0	0	0	0
A	At1g56430	^ ^ ^ ^nicotianamine synthase, putative similar to nicotianamine synthase [Lycopersicon esculentum][GI:4753801], nicotianamine synthase 2 [Hordeum vulgare][GI:4894912]^	0	0	0	0
A	At1g56660	^ ^ ^ ^expressed protein ^	0	0	0	1
A	At1g58270	^ ^endomembrane system^ ^meprin and TRAF homology domain-containing protein / MATH domain-containing protein similar to ubiquitin-specific protease 12 [Arabidopsis thaliana] GI:11993471; contains Pfam profile PF00917: MATH domain^	0	0	1	0
A	At1g58340	^ZF14^MATE(Multi Antimicrobial Extrusion)^ ^MATE efflux protein-related contains Pfam profile: PF01554 uncharacterized membrane protein family UPF0013^	0	0	3	1
A	At1g60270	AT1G60270_1 glycosyl hydrolase family 1 similar to beta-glucosidase GI 9758949 from Arabidopsis thaliana	1	1	0	2
A	At1g60630	^ ^LRR III ;Receptor kinase-like protein family;kinase activity^ ^leucine-rich repeat family protein similar to receptor kinase GI:498278 from [Petunia integrifolia]; contains protein kinase domain, Pfam:PF00069; contains leucine-rich repeats, Pfam:PF00560^	0	0	0	1
A	At1g60680	^ ^VIC-Beta(Voltage Gated K+ Channel b-subunit);mitochondrion^ ^aldo/keto reductase family protein contains Pfam profile PF00248: oxidoreductase, aldo/keto reductase family^	0	0	0	1
A	At1g61120	^ ^metabolism^ ^terpene synthase/cyclase family protein similar to S-linalool synthase GI:1491939 from [Clarkia breweri][PMID: 8768373]^	0	0	0	0
A	At1g61810	^ ^glucosidase;Glycoside Hydrolase Family 1;Glycoside Hydrolase Gene Families;endomembrane system^Glycoside Hydrolase Family 1^glycosyl hydrolase family 1 protein contains Pfam PF00232 : Glycosyl hydrolase family 1 domain; TIGRFAM TIGR01233: 6-phospho-beta-galactosidase; similar to beta-glucosidase (GI:3820531) [Pinus contorta]; similar to beta-glucosidase GI:804655 from (Hordeum vulgare)^	0	0	0	0
A	At1g62300	^ ^AtWRKY6^ TF ^WRKY^ ^WRKY family transcription factor similar to putative DNA-binding protein GI:7268215 from [Arabidopsis thaliana]^	0	0	0	0
A	At1g62870	^ ^protein modification^ ^expressed protein ^	0	0	0	0
A	At1g62975	^ ^BHLH125^ TF ^bHLH^bHLH^basic helix-loop-helix (bHLH) family protein (bHLH125) contains Pfam profile: PF00010 helix-loop-helix DNA-binding domain; supporting cDNA gi|20805889|gb|AF506369.1|^	0	0	0	1
A	At1g63650	^ENHANCER OF GLABRA3^BHLH002^ TF ^bHLH^bHLH^basic helix-loop-helix (bHLH) family protein similar to bHLH transcription factor (JAF13) GB:AAC39455 [Petunia x hybrida]; contains Pfam profile: PF00010 Helix-loop-helix DNA-binding domain^	0	0	0	0
A	At1g65500	^ ^endomembrane system^ ^expressed protein ^	0	0	0	0
A	At1g66140	^ ^ ^ TF ^C2H2 (Zn)^ ^zinc finger (C2H2 type) family protein contains Pfam domain, PF00096: Zinc finger, C2H2 type^	0	0	0	1
A	At1g66180	^ ^endomembrane system^ ^aspartyl protease family protein contains Pfam PF00026: Eukaryotic aspartyl protease profile; similar to CND41, chloroplast nucleoid DNA binding protein (GI:2541876) [Nicotiana tabacum]^	0	0	0	2
A	At1g66200	^GLN1;2^glutamine biosynthesis;ammonium assimilation;nitrate assimilation pathway;glutamine biosynthesis I^GLUTAMINE SYNTHETASE^glutamine synthetase, putative similar to glutamine synthetase, cytosolic isozyme (Glutamate-- ammonia ligase, GS1) [Lotus japonicus] SWISS-PROT:Q42899^	0	0	0	0
A	At1g66760	^ ^MATE(Multi Antimicrobial Extrusion)^ ^MATE efflux family protein contains TIGRfam profile: TIGR00797: MATE efflux family protein, Pfam profile PF01554: Uncharacterized membrane protein family^	0	0	0	1
A	At1g67770	^ ^chloroplast^ ^RNA-binding protein, putative similar to terminal ear1 gb|AAC39463.1^	0	0	0	2
A	At1g67860	^ ^ ^ ^expressed protein ^	0	0	0	0
A	At1g67865	^ ^ ^ ^expressed protein ^	0	0	0	0
A	At1g67870	^ ^mitochondrion^ ^glycine-rich protein contains non-consensus GG donor splice site at exon2; modeled to est match.^	0	0	0	0
A	At1g68170	^ ^Nodulin-like protein family;endomembrane system^ ^nodulin MtN21 family protein similar to MtN21 GI:2598575 (root nodule development) from [Medicago truncatula]^	0	0	0	1
A	At1g68530	^ECERIFERUM 6^Acyl Lipid Metabolism;Strong similarity to beta-keto-Coa synthase family;wax biosynthesis;very-long-chain fatty acid metabolism;epicuticular wax biosynthesis^Ketoacyl-CoA Synthase^very-long-chain fatty acid condensing enzyme (CUT1) identical to very-long-chain fatty acid condensing enzyme (CUT1) GB:AF129511 (required for cuticular wax biosynthesis and pollen fertility: Millar,A.A., …	0	1	0	2
A	At1g68570	^ ^POT(Proton-dependent Oligopeptide Transporter);Organic Solute Cotransporters;transporter activity^Similar to LeOPT1 family^proton-dependent oligopeptide transport (POT) family protein contains Pfam profile: PF00854 POT family^	0	0	1	1
A	At1g68740	^ ^receptor activity^ ^EXS family protein / ERD1/XPR1/SYG1 family protein similar to PHO1 protein [Arabidopsis thaliana] GI:20069032; contains Pfam profiles PF03105: SPX domain, PF03124: EXS family^	0	0	0	0
A	At1g69520	^ ^methyltransferase activity^ ^methyltransferase-related weak similarity to SP|Q05197 Phosphatidylethanolamine N-methyltransferase (EC 2.1.1.17) {Rhodobacter sphaeroides}; contains domain similarity with PF01209: methyltransferase, UbiE/COQ5 family^	0	0	0	0
A	At1g69620	^RIBOSOMAL PROTEIN L34^structural constituent of ribosome^ ^60S ribosomal protein L34 (RPL34B) similar to SP:Q42351 from [Arabidopsis thaliana]^	0	0	0	2
A	At1g69850	^NITRATE TRANSPORTER^POT(Proton-dependent Oligopeptide Transporter);Organic Solute Cotransporters;transporter activity^Similar to LeOPT1 family^nitrate transporter (NTL1) identical to nitrate transporter (NTL1) GI:3377517 [Arabidopsis thaliana]^	0	0	0	0
A	At1g69870	^ ^POT(Proton-dependent Oligopeptide Transporter);Organic Solute Cotransporters;transporter activity^Similar to LeOPT1 family^proton-dependent oligopeptide transport (POT) family protein contains Pfam profile: PF00854 POT family^	0	0	0	1
A	At1g70170	^MATRIX METALLOPROTEINASE^GPI-anchored protein;endomembrane system^Metallo-Proteases^matrixin family protein similar to SP|P29136 Metalloendoproteinase 1 precursor (EC 3.4.24.-) (SMEP1) {Glycine max}; contains InterPro accession IPR001818: Matrixin^	0	0	1	0
A	At1g70895	^CLAVATA3/ESR-RELATED 17^protein binding activity^ ^CLE17, putative CLAVATA3/ESR-Related 17 (CLE17)^	0	0	0	0
A	At1g70985	^ ^GPI-anchored protein;endomembrane system^Unknown/hypothetical^hydroxyproline-rich glycoprotein family protein contains proline-rich extensin domains, INTERPRO:IPR002965^	0	0	0	2
A	At1g72660	^ ^ATP binding activity^ ^developmentally regulated GTP-binding protein, putative very strong similarity to developmentally regulated GTP binding protein (DRG1) [Arabidopsis thaliana] GI:2345150^	0	0	0	2
A	At1g72930	^TOLL/INTERLEUKIN-1 RECEPTOR-LIKE^Pathogen Defense;membrane^TN(TIR-NBS)^Toll-Interleukin-Resistance (TIR) domain-containing protein domain signature TIR exists, suggestive of a disease resistance protein.^	0	0	0	2
A	At1g73370	^ ^Glycosyltransferase Family 4;sucrose biosynthesis^SUCROSE SYNTHASE^sucrose synthase, putative / sucrose-UDP glucosyltransferase, putative similar to sucrose synthase GI:6682841 from [Citrus unshiu]^	0	0	0	1
A	At1g73550	^ ^Acyl Lipid Metabolism;endomembrane system^Lipid Transfer Protein type 5^protease inhibitor/seed storage/lipid transfer protein (LTP) family protein contains Pfam protease inhibitor/seed storage/LTP family domain PF00234^	0	0	0	1
A	At1g75540	^ ^ ^ TF ^CO-like (Zn)^ ^zinc finger (B-box type) family protein similar to zinc finger protein GB:BAA33202 GI:3618312 from [Oryza sativa]^	0	0	0	0
A	At1g75900	^ ^ ^ ^family II extracellular lipase 3 (EXL3) EXL3 (PMID:11431566); similar to anter-specific proline-rich protein (APG) SP:P40602 [Arabidopsis thaliana]^	0	0	0	1
A	At1g76110	^ ^ ^ TF ^ARID^ARID-HMG^high mobility group (HMG1/2) family protein / ARID/BRIGHT DNA-binding domain-containing protein low similarity to high mobility group protein [Plasmodium falciparum] GI:790198; contains Pfam profiles PF00505: HMG (high mobility group) box, PF01388: ARID/BRIGHT DNA binding domain^	0	0	0	1
A	At1g76590	^ ^ ^ TF ^PLATZ (Zn)^ ^zinc-binding family protein similar to zinc-binding protein [Pisum sativum] GI:16117799; contains Pfam profile PF04640 : Protein of unknown function, DUF597^	0	0	1	2
A	At1g77380	^ ^AAAP(Amino Acid/Auxin Permease);Organic Solute Cotransporters;AAAP family;amino acid permease activity^Amino acid permease family^amino acid carrier, putative / amino acid permease, putative strong similarity to amino acid carrier GI:3293031 from [Ricinus communis]; contains Pfam profile PF01490: Transmembrane amino acid transporter protein; identical to cDNA AAP3 (Amino Acid Permease) GI:3970…	0	0	0	0
A	At1g77660	^ ^chloroplast^ ^MORN (Membrane Occupation and Recognition Nexus) repeat-containing protein /phosphatidylinositol-4-phosphate 5-kinase-related low similarity to phosphatidylinositol-4-phosphate 5-kinase AtPIP5K1 [Arabidopsis thaliana] GI:3702691; contains Pfam profile PF02493: MORN repeat^	0	0	0	0
A	At1g78370	^ ^mitochondrion^ ^glutathione S-transferase, putative similar to 2,4-D inducible glutathione S-transferase GI:2920666 from [Glycine max]^	0	0	0	1
A	At1g78970	^ ^BR biosynthesis^sterol biosynthesis^lupeol synthase (LUP1) / 2,3-oxidosqualene-triterpenoid cyclase identical to lupeol synthase GI:1762150 from [Arabidopsis thaliana], 2,3-oxidosqualene-triterpenoid cyclase [Arabidopsis thaliana] GI:2738027; contains Pfam profile PF00432: Prenyltransferase and squalene oxidase repeat; contains TIGRfam profile TIGR01787: squalene/oxidosqualene cyclases; identi…	0	0	0	0
A	At1g79840	^GLABRA2^ATHB10^ TF ^HB^HD-Zip IV / HD ZLZ START^homeobox-leucine zipper protein 10 (HB-10) / HD-ZIP transcription factor 10 / homeobox protein (GLABRA2) identical to homeobox protein (GLABRA2) (homeobox-leucine zipper protein ATHB-10) (HD-ZIP protein ATHB-10) GB:P46607 [Arabidopsis thaliana]^	0	0	0	1
A	At1g80050	^ADENINE PHOSPHORIBOSYL TRANSFERASE 2^Adenine phosphoribosyltransferase 1 APRT family;adenine phosphoribosyltransferase activity;nucleotide metabolism^ADENINE PHOSPHORIBOSYLTRANSFERASE^adenine phosphoribosyltransferase 2 (APT2) identical to SP|Q42563 Adenine phosphoribosyltransferase 2 (EC 2.4.2.7) (APRT) {Arabidopsis thaliana}^	1	1	0	1
A	At1g80760	^ ^MIP(The Major Intrinsic Protein);Aquaporin Families;MIP family;water channel activity^Delta tonoplast integral protein family^major intrinsic family protein / MIP family protein contains Pfam profile: MIP PF00230^	0	0	0	1
A	At1g80990	^ ^ ^ ^XH domain-containing protein contains Pfam profile PF03469: XH domain^	0	0	0	1
A	At2g02320	^ATPP2-B7^F-box (FBX);mitochondrion^E^F-box family protein / SKP1 interacting partner 3-related contains similarity to SKP1 interacting partner 3 GI:10716951 from [Arabidopsis thaliana]^	0	0	0	1
A	At2g04063	^ ^endomembrane system^ ^glycine-rich protein ^	0	0	0	1
A	At2g04795	^ ^mitochondrion^ ^expressed protein ^	0	0	0	0
A	At2g05380	^GLYCINE-RICH PROTEIN 3 SHORT ISOFORM^endomembrane system^ ^glycine-rich protein (GRP3S) identical to cDNA glycine-rich protein 3 short isoform (GRP3S) GI:4206766^	0	0	0	2
A	At2g05530	^ ^endomembrane system^ ^glycine-rich protein ^	1	1	0	2
A	At2g07680	^ ^ABC(ATP-Binding Cassette);ABC Superfamily;ABC transporters;ATP-binding cassette (ABC) transporter activity^MRP subfamily;ABC transporter-like^ABC transporter family protein ^	0	0	0	2
A	At2g07705	^ ^ ^ ^hypothetical protein ^	0	0	0	2
A	At2g14900	^ ^endomembrane system^ ^gibberellin-regulated family protein similar to SP|P46690 Gibberellin-regulated protein 4 precursor {Arabidopsis thaliana} GASA4; contains Pfam profile PF02704: Gibberellin regulated protein^	0	0	0	1
A	At2g16060	^HEMOGLOBIN^response to hypoxia^ ^non-symbiotic hemoglobin 1 (HB1) (GLB1) identical to SP|O24520 Non-symbiotic hemoglobin 1 (Hb1) (ARAth GLB1) {Arabidopsis thaliana}^	0	0	0	0
A	At2g17770	^ ^AtbZIP27^ TF ^bZIP^ ^ABA-responsive element binding protein, putative similar to ABA response element binding factor [Triticum aestivum] gi|21693583|gb|AAM75354^	0	0	0	1
A	At2g18020	^EMBRYO DEFECTIVE 2296^EMB;structural constituent of ribosome^Embryo Defective^60S ribosomal protein L8 (RPL8A) ^	0	0	1	0
A	At2g18550	^ ^ ^ TF ^HB^HD-Zip I^homeobox-leucine zipper family protein similar to CRHB6 (GI:3868839) [Ceratopteris richardii]; contains Pfam PF00046: Homeobox domain^	0	0	1	0
A	At2g18660	^ ^endomembrane system^ ^expansin family protein (EXPR3) identical to Expansin-related protein 3 precursor (Ath-ExpGamma-1.2) (Swiss-Prot:Q9ZV52) [Arabidopsis thaliana]; contains Prosite PS00092: N-6 Adenine-specific DNA methylases signature;^	0	0	0	0
A	At2g19650	^ ^molecular_function unknown^ ^DC1 domain-containing protein contains Pfam profile PF03107: DC1 domain^	0	0	0	2
A	At2g19800	^ ^ ^ ^expressed protein similar to myo-inositol oxygenase [Sus scrofa] gi|17432544|gb|AAL39076^	0	0	0	0
A	At2g20670	^ ^sugar porter activity^ ^expressed protein contains Pfam profile PF04720: Protein of unknown function (DUF506)^	0	0	0	0
A	At2g21210	^ ^Nitrate Metabolism;SAUR;mitochondrion^NO3resp-Aux-ind^auxin-responsive protein, putative similar to small auxin-up regulated protein SAUR (GI:3043536) [Raphanus sativus]^	0	0	0	2
A	At2g21640	^ ^ ^ ^expressed protein ^	0	0	0	1
A	At2g22190	^ ^ trehalose biosynthesis;trehalose degradation, low osmolarity;trehalose anabolism ^TREHALOSE-6-PHOSPHATE PHOSPHATASE^trehalose-6-phosphate phosphatase, putative similar to trehalose-6-phosphate phosphatase (AtTPPB) [Arabidopsis thaliana] GI:2944180; contains Pfam profile PF02358: Trehalose-phosphatase^	0	0	0	0
A	At2g22540	^SHORT VEGETATIVE PHASE^AGL22^ TF ^MADS^Type II (MIKCc)^short vegetative phase protein (SVP) identical to cDNA short vegetative phase protein (SVP) GI:10944319;^	0	0	0	0
A	At2g22970	^ ^endomembrane system^ ^serine carboxypeptidase S10 family protein similar to serine carboxypeptidase I precursor (SP:P37890) [Oryza sativa]^	0	0	0	1
A	At2g23600	^ ^enzyme activity^ ^hydrolase, alpha/beta fold family protein similar to ethylene-induced esterase [Citrus sinensis] GI:14279437, polyneuridine aldehyde esterase [Rauvolfia serpentina] GI:6651393; contains Pfam profile PF00561: hydrolase, alpha/beta fold family^	0	0	0	2
A	At2g23610	^ ^enzyme activity^ ^esterase, putative similar to ethylene-induced esterase [Citrus sinensis] GI:14279437, polyneuridine aldehyde esterase [Rauvolfia serpentina] GI:6651393; contains Pfam profile PF00561: hydrolase, alpha/beta fold family^	0	0	0	1
A	At2g23950	^ ^LRR II & LRR X ;Receptor kinase-like protein family;kinase activity^ ^leucine-rich repeat family protein / protein kinase family protein contains Pfam domains PF00560: Leucine Rich Repeat and PF00069: Protein kinase domain^	0	0	0	1
A	At2g24070	^ ^chloroplast^ ^expressed protein contains Pfam domain, PF04484: Family of unknown function (DUF566)^	0	0	0	2
A	At2g24280	^ ^endomembrane system^ ^serine carboxypeptidase S28 family protein contains Pfam profile: PF05577 Serine carboxypeptidase S28^	0	0	0	0
A	At2g24762	^ ^ ^ ^expressed protein ^	0	0	0	1
A	At2g26380	^ ^endomembrane system^ ^disease resistance protein-related / LRR protein-related contains leucine rich-repeat domains Pfam:PF00560, INTERPRO:IPR001611; similar to Hcr2-2A [Lycopersicon pimpinellifolium] gi|3894389|gb|AAC78594^	0	0	0	1
A	At2g27420	^ ^endomembrane system^ ^cysteine proteinase, putative contains similarity to cysteine protease SPCP1 GI:13491750 from [Ipomoea batatas]^	0	0	0	0
A	At2g28085	^ ^ ^ ^auxin-responsive family protein similar to auxin-induced protein TGSAUR22 (GI:10185820) [Tulipa gesneriana]^	0	0	0	1
A	At2g28550	^TARGET OF EAT 1^ ^ TF ^AP2/ERF^AP2^AP2 domain-containing transcription factor RAP2.7 (RAP2.7) nearly identical to AP2 domain transcription factor RAP2.7 (GI:2281639) [Arabidopsis thaliana]^	1	1	2	2
A	At2g28810	^ ^ ^ TF ^Dof (Zn)^ ^Dof-type zinc finger domain-containing protein similar to zinc finger protein OBP2 GI:5059394 from [Arabidopsis thaliana]^	0	0	0	2
A	At2g30010	^ ^chloroplast^ ^expressed protein ^	0	0	0	0
A	At2g30370	^ ^chloroplast^ ^allergen-related weak similarity to pollen major allergen 2 protein [Juniperus ashei] gi|9955725|emb|CAC05582^	0	0	0	0
A	At2g30750	^ ^Cytochrome P450;cytochrome P450 activity^CYP71A^cytochrome P450 71A12, putative (CYP71A12) Identical to Cytochrome P450 (SP:O49340) [Arabidopsis thaliana]; contains Pfam profile: PF00067 cytochrome P450^	0	0	0	1
A	At2g30770	^ ^Cytochrome P450;cytochrome P450 activity^CYP71A^cytochrome P450 71A13, putative (CYP71A13) Identical to Cytochrome P450 71A13 (SP:O49342) [Arabidopsis thaliana]; similar to Cytochrome P450 (gi:5713172) [Nicotiana tabacum].^	0	0	0	0
A	At2g31150	^ ^chloroplast^ ^expressed protein ^	0	0	0	1
A	At2g31160	^ ^chloroplast^ ^expressed protein contains Pfam profile PF04852: Protein of unknown function (DUF640)^	0	0	0	0
A	At2g31390	^STO HOMOLOG^ribose metabolism;sucrose degradation 1;sucrose biosynthesis^FRUCTOKINASE^pfkB-type carbohydrate kinase family protein contains Pfam profile: PF00294 pfkB family carbohydrate kinase^	0	0	0	1
A	At2g31980	^ ^endomembrane system^ ^cysteine proteinase inhibitor-related contains similarity to extracellular insoluble cystatin GI:2204077 from [Daucus carota]^	0	0	0	2
A	At2g32210	^ ^chloroplast^ ^expressed protein ^	0	0	0	0
A	At2g33040	^ ^mitochondrion^ ^ATP synthase gamma chain, mitochondrial (ATPC) identical to SP|Q96250 ATP synthase gamma chain, mitochondrial precursor (EC 3.6.3.14) {Arabidopsis thaliana}; contains Pfam profile: PF00231 ATP synthase^	0	0	0	1
A	At2g34490	^ ^Cytochrome P450;cytochrome P450 activity^CYP710A^cytochrome P450 family protein similar to Cytochrome P450 61 (C-22 sterol desaturase) (SP:P54781) {Saccharomyces cerevisiae}; contains Pfam profile: PF00067 cytochrome P450; supported by full-length cDNA: Ceres:158108.^	0	0	0	0
A	At2g34510	^ ^GPI-anchored protein;endomembrane system^Unknown/hypothetical^expressed protein contains Pfam profile PF04862: Protein of unknown function, DUF642^	0	0	0	2
A	At2g34850	^ ^galactose metabolism;UDP-glucose conversion;lactose degradation 4;colanic acid biosynthesis^UDP-GALACTOSE-4-EPIMERASE^NAD-dependent epimerase/dehydratase family protein similar to UDP-galactose 4-epimerase from Cyamopsis tetragonoloba GI:3021357, Lactococcus lactis GI:3703056; contains Pfam profile PF01370 NAD dependent epimerase/dehydratase family^	0	0	0	1
A	At2g35290	^ ^ ^ ^expressed protein ^	0	1	0	0
A	At2g35940	^ ^ ^ TF ^HB^HD-BELL^homeodomain-containing protein contains 'Homeobox' domain signature, Prosite:PS00027^	0	0	0	0
A	At2g36380	^ ^ABC(ATP-Binding Cassette);ABC Superfamily;ABC transporters;ATP-binding cassette (ABC) transporter activity^PDR subfamily;Putative ABC transporter^ABC transporter family protein related to multi drug resistance proteins and P-glycoproteins^	0	0	0	1
A	At2g36610	^ ^ ^ TF ^HB^HD-Zip I^homeobox-leucine zipper family protein similar to homeobox protein PpHB8 (GP:7415628) [Physcomitrella patens]; contains PfamPF00046: Homeobox domain^	0	0	0	0
A	At2g36870	^ ^ Assembly, Architecture, and Growth;Glycoside Hydrolase Family 16;Glycoside Hydrolase Gene Families;endomembrane system ^Growth modifying proteins;Glycoside Hydrolase Family 16^xyloglucan:xyloglucosyl transferase, putative / xyloglucan endotransglycosylase, putative / endo-xyloglucan transferase, putative similar to cellulase (xyloglucan endo-transglycosylase) GI:311835 from [Tropaeolum majus]^	0	0	1	1
A	At2g37260	^TRANSPARENT TESTA GLABRA 2^AtWRKY44^ TF ^WRKY^ ^WRKY family transcription factor (TTG2) contains Pfam profile: PF03106 WRKY DNA -binding domain^	2	2	0	2
A	At2g37970	^ ^ ^ ^SOUL heme-binding family protein weak similarity to SOUL protein [Mus musculus] GI:4886906; contains Pfam profile PF04832: SOUL heme-binding protein^	0	0	0	0
A	At2g38310	^ ^chloroplast^ ^expressed protein low similarity to early flowering protein 1 [Asparagus officinalis] GI:1572683, SP|P80889 Ribonuclease 1 (EC 3.1.-.-) {Panax ginseng}^	0	0	0	1
A	At2g38640	^ ^ ^ ^expressed protein contains Pfam profile PF04525: Protein of unknown function (DUF567)^	1	1	0	2
A	At2g39510	^ ^DMT(The Drug/Metabolite Transporter);Nodulin-like protein family;endomembrane system^ ^nodulin MtN21 family protein similar to MtN21 GI:2598575 (root nodule development) from [Medicago truncatula]^	0	0	0	0
A	At2g39570	^ ^enzyme activity^ ^ACT domain-containing protein contains Pfam ACT domain PF01842^	0	0	0	0
A	At2g39660	^ ^chloroplast^ ^protein kinase, putative similar to protein kinase gi|166809|gb|AAA18853^	0	0	0	2
A	At2g40130	^ ^chloroplast^ ^heat shock protein-related contains similarity to 101 kDa heat shock protein; HSP101 [Triticum aestivum] gi|11561808|gb|AAC83689^	0	0	0	0
A	At2g40230	^ ^ ^ ^transferase family protein similar to taxadienol acetyl transferase from Taxus cuspidata [gi:6978038]; contains Pfam transferase family domain PF002458^	0	0	0	1
A	At2g40970	^ ^ ^ TF ^GARP^ ^myb family transcription factor contains Pfam profile: PF00249 myb-like DNA-binding domain^	0	0	0	0
A	At2g41070	^ENHANCED EM LEVEL^AtbZIP12^ TF ^bZIP^ ^basic leucine zipper transcription factor (BZIP12) nearly identical to basic leucine zipper transcription factor [Arabidopsis thaliana] GI:21694632; contains a bZIP transcription factor basic domain signature (PDOC00036)^	0	0	0	0
A	At2g41100	^CALMODULIN-LIKE 5^EF-hand containing proteins:Group IV;calcium ion binding activity^ ^touch-responsive protein / calmodulin-related protein 3, touch-induced (TCH3) identical to calmodulin-related protein 3, touch-induced SP:P25071 from [Arabidopsis thaliana]^	0	0	0	0
A	At2g41990	^ ^ ^ ^expressed protein ^	0	0	0	2
A	At2g42200	^ ^SPL9^ TF ^SBP (Zn)^ ^squamosa promoter-binding protein-like 9 (SPL9) identical to squamosa promoter binding protein-like 9 [Arabidopsis thaliana] GI:5931673; contains Pfam profile PF03110: SBP domain^	0	0	0	1
A	At2g42820	^ ^mitochondrion^ ^abscisic acid-responsive HVA22 family protein contains Pfam profile PF03134: TB2/DP1, HVA22 family^	0	0	0	0
A	At2g43520	^ ^endomembrane system^ ^trypsin inhibitor, putative similar to SP|P26780 Trypsin inhibitor 2 precursor (MTI-2) {Sinapis alba}^	0	0	0	0
A	At2g44080	^ ^ ^ ^expressed protein ^	0	0	0	0
A	At2g44940	^ ^ ^ TF ^AP2/ERF^ERF-EREBP^AP2 domain-containing transcription factor TINY, putative similar to transcription factor TINY (GI:1246403) [Arabidopsis thaliana]; contains pFAM domain (PF00847)^	0	0	0	2
A	At2g45080	^ ^nucleus^ ^cyclin family protein similar to cyclin 2 [Trypanosoma brucei] GI:7339572, cyclin 6 [Trypanosoma cruzi] GI:12005317; contains Pfam profile PF00134: Cyclin, N-terminal domain^	0	0	0	1
A	At2g45340	^ ^LRR IV ;endomembrane system^ ^leucine-rich repeat transmembrane protein kinase, putative ^	0	0	0	0
A	At2g45410	^ ^ASL23/LBD19^ TF ^AS2/LOB^Class I^LOB domain protein 19 / lateral organ boundaries domain protein 19 (LBD19) identical to SP|O22132 LOB domain protein 19 {Arabidopsis thaliana}^	0	0	0	1
A	At2g45420	^ ^ASL20/LBD18^ TF ^AS2/LOB^Class I^LOB domain protein 18 / lateral organ boundaries domain protein 18 (LBD18) identical to LOB DOMAIN 18 [Arabidopsis thaliana] GI:17227164; supported by full-length cDNA gi:17227163^	0	0	0	0
A	At2g45660	^SUPPRESSOR OF OVEREXPRESSION OF CO 1^AGL20^ TF ^MADS^Type II (MIKCc)^MADS-box protein (AGL20) ^	0	1	0	3
A	At2g45870	^ ^chloroplast^ ^expressed protein contains Pfam profile PF05249: Uncharacterised protein family (UPF0187)^	0	0	0	3
A	At2g46330	^ARABINOGALACTAN PROTEIN 16^GPI-anchored protein;Structural proteins;endomembrane system^AG peptides;Arabinogalactan-proteins (AGPs)^arabinogalactan-protein (AGP16) identical to gi|10880509|gb|AAG24284^	0	0	1	0
A	At2g46410	^CAPRICE^ ^ TF ^MYB-related^ ^myb-related protein CAPRICE (CPC) identical to myb-related protein CAPRICE (CPC) GI:2346965 from [Arabidopsis thaliana]^	0	0	0	1
A	At2g46430	^CYCLIC NUCLEOTIDE GATED CHANNEL 3^VIC(Voltage Gated Ion Channel);Ion Channel Families;CNGCs;membrane^Cyclic nucleotide gated channel family^cyclic nucleotide-regulated ion channel / cyclic nucleotide-gated channel (CNGC3) identical to cyclic nucleotide and calmodulin-regulated ion channel GI:4581201 from [Arabidopsis thaliana]^	0	0	0	1
A	At2g46630	AT2G46630_1 putative extensin	0	0	0	0
A	At2g46680	^ ^ATHB-7^ TF ^HB^HD-Zip I^homeobox-leucine zipper protein 7 (HB-7) / HD-ZIP transcription factor 7 identical to homeobox-leucine zipper protein ATHB-7 (HD-ZIP protein ATHB-7) (SP:P46897) [Arabidopsis thaliana];^	0	0	0	0
A	At2g48020	^ ^SUGAR TRANSPORTERS;MFS(Major Facilitator);Organic Solute Cotransporters;carbohydrate transporter activity^MONOSACCHARIDE-H+ SYMPORTERS;Putative sugar transporter family^sugar transporter, putative similar to ERD6 protein {Arabidopsis thaliana} GI:3123712, sugar-porter family proteins 1 and 2 [Arabidopsis thaliana] GI:14585699, GI:14585701; contains Pfam profile PF00083: major facilitator super…	0	0	0	0
A	At3g01680	^ ^ ^ ^expressed protein ^	0	0	0	1
A	At3g02470	^S-ADENOSYLMETHIONINE DECARBOXYLASE^adenosylmethionine decarboxylase activity;polyamine biosynthesis III^ADENOSYLMETHIONINE DECARBOXYLASE^adenosylmethionine decarboxylase family protein contains Pfam profile: PF01536 adenosylmethionine decarboxylase^	0	0	0	0
A	At3g02910	^ ^ ^ ^expressed protein contains Pfam domain PF03674: Uncharacterised protein family (UPF0131)^	0	0	0	1
A	At3g03270	AT3G03270.2 expressed protein	0	1	0	0
A	At3g04510	^ ^chloroplast^ ^hypothetical protein contains Pfam profile PF04852: Protein of unknown function (DUF640)^	1	1	0	4
A	At3g04520	^ ^L-allo-threonine aldolase activity^ ^threonine aldolase family protein similar to L-allo-threonine aldolase SP:O07051 from [Aeromonas jandaei]^	0	0	1	1
A	At3g04550	^ ^chloroplast^ ^expressed protein ^	0	0	0	0
A	At3g05030	^NHX2^CPA1(Monovalent Cation:Proton Antiporter-1);Antiporters;sodium ion transporter activity^Sodium proton exchanger family^sodium proton exchanger, putative (NHX2) similar to sodium proton exchanger Nhx1 GB:AAD16946 [Arabidopsis thaliana]; Member of The Monovalent Cation:Proton Antiporter (CPA1) Family, PMID:11500563^	0	0	0	1
A	At3g05210	^ ^putative DNA-binding protein;DNA binding activity^ ^nucleotide repair protein, putative similar to nucleotide repair protein [Lilium longiflorum] GI:3297891, SP|P07992 DNA excision repair protein ERCC-1 {Homo sapiens}; contains Pfam profile PF00633: Helix-hairpin-helix motif^	0	0	0	2
A	At3g05660	^ ^Receptor kinase-like protein family;kinase activity^ ^disease resistance family protein contains leucine rich-repeat (LRR) domains Pfam:PF00560, INTERPRO:IPR001611; similar to Cf-2.2 [Lycopersicon pimpinellifolium] gi|1184077|gb|AAC15780^	0	0	0	1
A	At3g06020	^ ^chloroplast^ ^expressed protein ; expression supported by MPSS^	0	0	0	0
A	At3g09260	^ ^glucosidase;Glycoside Hydrolase Family 1;Glycoside Hydrolase Gene Families;endomembrane system^Glycoside Hydrolase Family 1^glycosyl hydrolase family 1 protein contains Pfam PF00232 : Glycosyl hydrolase family 1 domain; TIGRFAM TIGR01233: 6-phospho-beta-galactosidase; almost identical to beta-glucosidase GI:1732570 from [Arabidopsis thaliana]; similar to beta-glucosidase 1 (GI:12043529) [Arabi…	0	0	0	0
A	At3g11580	^ ^ ^ TF ^ABI3/VP1^ ^DNA-binding protein, putative similar to DNA-binding proteins from [Arabidopsis thaliana] RAV1 GI:3868857 and RAV2 GI:3868859, AP2 domain containing protein RAP2.8 [Arabidopsis thaliana] GI:2281641; contains Pfam profile PF02362: B3 DNA binding domain^	0	0	0	1
A	At3g11680	^ ^Bax inhibitor-1 / TEGT protein homolog family^ ^expressed protein contains Pfam profile PF01027: Uncharacterized protein family UPF0005^	0	0	0	0
A	At3g12830	^ ^SAUR;mitochondrion^ ^auxin-responsive family protein similar to auxin-induced protein (SP:P33082) [Glycine max]^	0	0	0	1
A	At3g12890	^ ^ ^ ^expressed protein ^	0	0	0	1
A	At3g13130	^ ^endomembrane system^ ^hypothetical protein ^	0	0	0	2
A	At3g13190	^ ^ ^ ^myosin heavy chain-related contains weak similarity to Myosin II heavy chain, non muscle (Swiss-Prot:P05659) [Acanthamoeba castellanii]^	0	0	0	0
A	At3g13445	^TATA BINDING PROTEIN 1^Global transcription factor group F (TBP homologs);transcription initiation factor activity^ ^transcription initiation factor IID-1 (TFIID-1) / TATA-box factor 1 / TATA sequence-binding protein 1 (TBP1) identical to Swiss-Prot:P28147 transcription initiation factor TFIID-1 (TATA-box factor 1)(TATA sequence-binding protein 1) (TBP-1) [Arabidopsis thaliana]^	0	0	0	0
A	At3g13662	^ ^endomembrane system^ ^disease resistance-responsive protein-related / dirigent protein-related similar to pathogenesis-related protein [Pisum sativum] gi|4585273|gb|AAD25355; similar to dirigent protein [Forsythia x intermedia] gi|6694695|gb|AAF25358^	0	0	0	1
A	At3g14590	^ ^endomembrane system^ ^C2 domain-containing protein low similarity to SP|Q16974 Calcium-dependent protein kinase C (EC 2.7.1.-) {Aplysia californica}; contains Pfam profile PF00168: C2 domain^	0	0	0	0
A	At3g14770	^ ^MTN3-like protein family;molecular_function unknown^ ^nodulin MtN3 family protein similar to MtN3 GI:1619602 (root nodule development) from [Medicago truncatula]^	0	0	0	1
A	At3g14840	AT3G14840.2 receptor-like serinethreonine kinase putative similar to receptor-like serinethreonine kinase GB AAC50043 GI 2465923 from Arabidopsis thaliana	0	0	0	1
A	At3g16340	^ ^ABC(ATP-Binding Cassette);ABC Superfamily;ABC transporters;ATP-binding cassette (ABC) transporter activity^PDR subfamily;Putative ABC transporter^ABC transporter family protein similar to PDR5-like ABC transporter GI:1514643 from [Spirodela polyrhiza]; contains Pfam profile: PF00005 ABC transporter^	0	0	0	0
A	At3g16390	^ ^lectin^ ^jacalin lectin family protein similar to myrosinase-binding protein homolog [Arabidopsis thaliana] GI:2997767, epithiospecifier [Arabidopsis thaliana] GI:16118845; contains Pfam profiles PF01419 jacalin-like lectin family, PF01344 Kelch motif^	0	0	0	1
A	At3g16400	^MYROSINASE-BINDING PROTEIN-LIKE PROTEIN-470^JA;lectin^ ^jacalin lectin family protein similar to myrosinase-binding protein homolog [Arabidopsis thaliana] GI:2997767, epithiospecifier [Arabidopsis thaliana] GI:16118845; contains Pfam profiles PF01419 jacalin-like lectin family, PF01344 Kelch motif^	0	0	0	0
A	At3g16565	^ ^alanine-tRNA ligase activity^ ^alanyl-tRNA synthetase-related low similarity to SP|Q56273 Alanyl-tRNA synthetase (EC 6.1.1.7) (Alanine--tRNA ligase) (AlaRS) {Thiobacillus ferrooxidans}^	0	0	0	2
A	At3g17200	^ ^ ^ ^hypothetical protein ^	0	0	0	0
A	At3g17380	^ ^ ^ ^meprin and TRAF homology domain-containing protein / MATH domain-containing protein similar to ubiquitin-specific protease 12 [Arabidopsis thaliana] GI:11993471; contains Pfam profile PF00917: MATH domain^	0	0	1	0
A	At3g17760	^ ^GAD;glutamate decarboxylation to succinate;glutamate degradation I^GLUTAMATE DECARBOXYLASE^glutamate decarboxylase, putative similar to glutamate decarboxylase GB:Q07346 [Petunia x hybrida] (J. Biol. Chem. 268 (26), 19610-19617 (1993))^	0	0	0	0
A	At3g18000	^N-METHYLTRANSFERASE 1^Acyl Lipid Metabolism;methyltransferase activity;CO<SUB>2</SUB> formation from methanol;carbon monoxide dehydrogenase pathway^Phosphoethanolamine N-Methyltransferase;METHYLTRANSFERASE^phosphoethanolamine N-methyltransferase 1 / PEAMT 1 (NMT1) identical to Phosphoethanolamine N-methyltransferase 1 (EC 2.1.1.103) (PEAMT 1) (AtNMT1) (SP:Q9FR44){Arabidopsis thaliana}; strong si…	0	0	2	0
A	At3g19660	^ ^ ^ ^expressed protein ^	0	0	0	0
A	At3g19850	^ ^signal transducer activity^ ^phototropic-responsive NPH3 family protein contains NPH3 family domain, Pfam:PF03000^	0	0	0	0
A	At3g20380	^ ^ ^ ^meprin and TRAF homology domain-containing protein / MATH domain-containing protein weak similarity to ubiquitin-specific protease 12 [Arabidopsis thaliana] GI:11993471; contains Pfam profile PF00917: MATH domain^	0	0	0	0
A	At3g21420	^ ^iron ion binding activity^ ^oxidoreductase, 2OG-Fe(II) oxygenase family protein similar to SP|Q9ZWQ9 Flavonol synthase (EC 1.14.11.-) {Citrus unshiu}; contains Pfam profile PF03171: oxidoreductase, 2OG-Fe(II) oxygenase family^	0	0	0	3
A	At3g21510	^HISTIDINE-CONTAINING PHOSPHOTRANSMITTER 3^Cytokinin;Histidine Phosphotransfer Proteins;two-component signal transduction system (phosphorelay)^ ^two-component phosphorelay mediator 3 (HP3) identical to ATHP3 [Arabidopsis thaliana] GI:4156245^	0	0	0	1
A	At3g22140	AT3G22140_1 hypothetical protein predicted by genscan+	0	0	1	1
A	At3g22540	^ ^ ^ ^expressed protein ^	0	0	0	3
A	At3g22550	^ ^mitochondrion^ ^senescence-associated protein-related similar to senescence-associated protein SAG102 (GI:22331931) [Arabidopsis thaliana]^	0	0	0	1
A	At3g22560	^ ^N-acetyltransferase activity^ ^GCN5-related N-acetyltransferase (GNAT) family protein contains Pfam profile:PF00583 Acetyltransf:Acetyltransferase (GNAT) family^	0	0	0	1
A	At3g23290	^ ^chloroplast^ ^expressed protein contains Pfam profile PF04852: Protein of unknown function (DUF640)^	0	0	0	0
A	At3g23295	^ ^mitochondrion^ ^expressed protein ^	0	0	0	1
A	At3g23570	^ ^ 1,4-dichlorobenzene catabolism;1,4-dichlorobenzene degradation pathway ^DIENELACTONE HYDROLASE^dienelactone hydrolase family protein similar to SP|Q9ZT66 Endo-1,3;1,4-beta-D-glucanase precursor (EC 3.2.1.-) {Zea mays}; contains Pfam profile: PF01738 dienelactone hydrolase family^	0	0	0	0
A	At3g24450	^ ^endomembrane system^ ^copper-binding family protein similar to copper homeostasis factor gi:3168840 from Arabidopsis thaliana; contains Pfam profile PF00403: Heavy-metal-associated domain^	0	0	0	0
A	At3g24520	^ ^AtHsfC1^ TF ^HSF^ ^heat shock transcription factor family protein contains Pfam profile: PF00447 HSF-type DNA-binding domain^	0	0	0	1
A	At3g24780	^ ^chloroplast^ ^hypothetical protein ^	0	0	0	0
A	At3g25500	^FORMIN HOMOLOGY 1^actin binding activity^ ^formin homology 2 domain-containing protein / FH2 domain-containing protein contains formin homology 2 domain, Pfam:PF02181^	0	1	0	1
A	At3g25640	^ ^ ^ ^expressed protein contains Pfam profile PF04759: Protein of unknown function, DUF617^	0	0	0	2
A	At3g26190	^ ^Cytochrome P450;cytochrome P450 activity^CYP71B^cytochrome P450 71B21, putative (CYP71B21) identical to Cytochrome P450 71B21 (SP:Q9LTM2) [Arabidopsis thaliana]; similar to cytochrome P450 GB:O65784 [Arabidopsis thaliana]^	0	0	0	1
A	At3g26200	^ ^Cytochrome P450;cytochrome P450 activity^CYP71B^cytochrome P450 71B22, putative (CYP71B22) Identical to cytochrome P450 71B22 (SP:Q9LTM1)[Arabidopsis thaliana];contains Pfam profile: PF00067 cytochrome P450^	0	0	0	1
A	At3g28540	^ ^ ^ ^AAA-type ATPase family protein contains Pfam profile: ATPase family PF00004^	0	0	0	0
A	At3g28560	^ ^ ^ ^hypothetical protein similar to mitochondrial protein-like protein (GI:11559424) [Cucumis sativus]^	0	0	0	0
A	At3g28570	^ ^mitochondrion^ ^AAA-type ATPase family protein contains Pfam profile: ATPase family PF00004^	0	0	0	0
A	At3g28650	^ ^DNA binding activity^ ^DC1 domain-containing protein similar to hypothetical protein GI:4204272 from [Arabidopsis thaliana] contains weak PHD zinc finger motifs contains weak PHD zinc finger motifs DC1 domain, a divergent protein kinase C domain of unknown function.^	0	0	0	0
A	At3g28690	^ ^RLCK VII ;protein kinase activity^ ^protein kinase, putative similar to protein kinase APK1A [Arabidopsis thaliana] Swiss-Prot:Q06548^	0	0	0	0
A	At3g28990	^ ^endomembrane system^ ^hypothetical protein ^	0	0	0	0
A	At3g29970	^ ^endomembrane system^ ^germination protein-related similar to HvB12D [Hordeum vulgare subsp. vulgare] gi|471319|emb|CAA54065^	0	0	0	1
A	At3g30350	^ ^endomembrane system^ ^expressed protein ^	0	0	0	0
A	At3g42670	^ ^Chromatin remodeling complex subunit R (SWI2/SNF2 homologs);nucleic acid binding activity^ ^SNF2 domain-containing protein / helicase domain-containing protein low similarity to SP|P41410 DNA repair protein rhp54 (RAD54 homolog) {Schizosaccharomyces pombe}; contains PFam profiles PF00271: Helicase conserved C-terminal domain, PF00176: SNF2 family N-terminal domain^	0	0	1	1
A	At3g43190	^ ^Glycosyltransferase Family 4;Glycosyltransferase Gene Families;glycosyltransferase;sucrose biosynthesis^Glycosyltransferase- Family 4;SUCROSE SYNTHASE^sucrose synthase, putative / sucrose-UDP glucosyltransferase, putative strong similarity to SP|P49040 Sucrose synthase (EC 2.4.1.13) (Sucrose-UDP glucosyltransferase) {Arabidopsis thaliana} (SUS1)^	0	0	0	0
A	At3g44290	^ ^ANAC060^ TF ^NAC^ ^no apical meristem (NAM) family protein contains Pfam PF02365: No apical meristem (NAM) domain; NAC2 - Arabidopsis thaliana, EMBL:AF201456^	0	0	0	0
A	At3g47210	^ ^chloroplast^ ^expressed protein contains Pfam profile PF03140: Plant protein of unknown function^	0	0	0	1
A	At3g47470	^ ^chlorophyll binding activity^ ^chlorophyll A-B binding protein 4, chloroplast / LHCI type III CAB-4 (CAB4) identical to SP|P27521 Chlorophyll A-B binding protein 4, chloroplast precursor (LHCI type III CAB-4) (LHCP) {Arabidopsis thaliana}^	0	0	0	1
A	At3g47950	^ ^P-ATPase;Primary Pumps (ATPases) Gene Families;ATPase activity^Plasma membrane H+-ATPase family^ATPase, plasma membrane-type, putative / proton pump, putative strong similarity to P-type H(+)-transporting ATPase from Nicotiana plumbaginifolia [SP|Q08435, SP|Q08436], Lycopersicon esculentum [GI:5901757, SP|P22180], Solanum tuberosum [GI:435003]; contains InterPro accession IPR001757: ATPase, E1…	0	0	0	2
A	At3g48660	^ ^endomembrane system^ ^hypothetical protein ^	0	0	0	0
A	At3g48670	^ ^putative transcription regulator^ ^XH/XS domain-containing protein / XS zinc finger domain-containing protein contains Pfam domains PF03469: XH domain, PF03468: XS domain and PF03470: XS zinc finger domain^	0	0	0	0
A	At3g48740	^ ^MTN3-like protein family;molecular_function unknown^ ^nodulin MtN3 family protein similar to MtN3 GI:1619602 (root nodule development) from [Medicago truncatula]^	0	0	0	1
A	At3g49110	^ ^Class III peroxidase;endomembrane system^ ^peroxidase 33 (PER33) (P33) (PRXCA) / neutral peroxidase C (PERC) identical to SP|P24101 Peroxidase 33 precursor (EC 1.11.1.7) (Atperox P33) (ATPCa) (Neutral peroxidase C) (PERC) {Arabidopsis thaliana}^	0	0	0	2
A	At3g49120	^PROLINE OXIDASE^Class III peroxidase;endomembrane system^ ^peroxidase, putative identical to peroxidase [Arabidopsis thaliana] gi|405611|emb|CAA50677^	0	0	0	0
A	At3g50280	^ ^ ^ ^transferase family protein similar to anthranilate N-hydroxycinnamoyl/benzoyltransferase, Dianthus caryophyllus, PIR:T10717 [gi:2239091]; contains Pfam transferase family domain PF002458^	0	0	0	1
A	At3g50740	^ ^Glycosyl transferases;Glycosyltransferase Family 1;glycosyltransferase^GT family 1^UDP-glucoronosyl/UDP-glucosyl transferase family protein contains Pfam profile: PF00201 UDP-glucoronosyl and UDP-glucosyl transferase^	0	0	0	0
A	At3g50930	^ ^endomembrane system^ ^AAA-type ATPase family protein contains Pfam profile: ATPase family PF00004^	0	0	0	2
A	At3g51860	^CAX3^CaCA( Ca2+:Cation Antiporter);Antiporters;vacuolar membrane (sensu Magnoliophyta)^Low affinity calcium antiporter CAX2 family^cation exchanger, putative (CAX3) similar to high affinity calcium antiporter CAX1 [Arabidopsis thaliana] gi|9256741|gb|AAB05913; Ca2+:Cation Antiporter (CaCA) Family member PMID:11500563; non-consensus AT-acceptor splice site at intron 1^	0	0	0	2
A	At3g53280	^CYTOCHROME P450 71B5^Cytochrome P450;cytochrome P450 activity^CYP71B^cytochrome P450 71B5 (CYP71B5) Identical to Cytochrome P450 71B5 (SP:O65784) [Arabidopsis thaliana]^	0	0	0	0
A	At3g53530	^ ^chloroplast^ ^heavy-metal-associated domain-containing protein low similarity to gi:3168840 copper homeostasis factor; contains Pfam heavy-metal-associated domain PF00403^	0	1	0	0
A	At3g54530	^ ^ ^ ^hypothetical protein ^	0	0	0	0
A	At3g54780	^ ^mitochondrion^ ^zinc finger (C3HC4-type RING finger) family protein low similarity to SP|P79263 Inter-alpha-trypsin inhibitor heavy chain H4 precursor {Sus scrofa}; contains Pfam profiles PF00097: Zinc finger, C3HC4 type (RING finger), PF00092: von Willebrand factor type A domain^	0	0	0	1
A	At3g56400	^ ^AtWRKY70^ TF ^WRKY^ ^WRKY family transcription factor DNA-binding protein 4 WRKY4 - Nicotiana tabacum, EMBL:AF193771^	0	0	0	2
A	At3g57170	^ ^mitochondrion^ ^N-acetylglucosaminyl transferase component family protein / Gpi1 family protein similar to SP|O14357 N-acetylglucosaminyl-phosphatidylinositol biosynthetic protein gpi1 {Schizosaccharomyces pombe}; contains Pfam profile PF05024: N-acetylglucosaminyl transferase component (Gpi1)^	0	0	0	0
A	At3g59270	^ ^EF-hand containing proteins:Group I;calcium ion binding activity^ ^syntaxin-related family protein contains a novel domain similar to F-box that is shared among other proteins in Arabidopsis; similar to proteins At1g56610, At3g54160, At1g47920 (syntaxin SYP81), At5g41830, At3g44180, At1g48390, At3g59270 [Arabidopsis thaliana]^	0	1	0	1
A	At3g59845	^ ^ ^ ^NADP-dependent oxidoreductase, putative similar to probable NADP-dependent oxidoreductase (zeta-crystallin homolog) P1 [SP|Q39172][gi:886428] and P2 [SP|Q39173][gi:886430], Arabidopsis thaliana; allyl alcohol dehydrogenase - Nicotiana tabacum, EMBL:AB036735^	0	0	0	1
A	At3g61630	^ ^ ^ TF ^AP2/ERF^ERF-EREBP^AP2 domain-containing transcription factor, putative transcription factor Pti6 - Lycopersicon esculentum, PIR:T07728^	0	0	0	1
A	At3g62740	^ ^glucosidase;Glycoside Hydrolase Family 1;Glycoside Hydrolase Gene Families;endomembrane system^Glycoside Hydrolase Family 1^glycosyl hydrolase family 1 protein contains Pfam PF00232 : Glycosyl hydrolase family 1 domain; similar to hydroxyisourate hydrolase (GI:19569603) [Glycine max]^	0	0	1	1
A	At3g62750	^ ^glucosidase;Glycoside Hydrolase Family 1;Glycoside Hydrolase Gene Families;endomembrane system^Glycoside Hydrolase Family 1^glycosyl hydrolase family 1 protein contains Pfam PF00232 : Glycosyl hydrolase family 1 domain; similar to hydroxyisourate hydrolase (GI:19569603) [Glycine max]^	1	1	0	1
A	At4g00050	^ ^BHLH016^ TF ^bHLH^bHLH^basic helix-loop-helix (bHLH) family protein contains Pfam profile: PF00010 helix-loop-helix DNA-binding domain^	0	0	0	1
A	At4g00970	^ ^DUF26 Kinase ;receptor activity^ ^protein kinase family protein contains Pfam domain PF00069: Protein kinase domain^	0	0	0	0
A	At4g01360	^ ^chloroplast^ ^expressed protein ^	0	0	0	1
A	At4g01600	^ ^ ^ ^GRAM domain-containing protein / ABA-responsive protein-related similar to ABA-responsive protein [Hordeum vulgare] GI:4103635; contains Pfam profile PF02893: GRAM domain^	0	0	0	3
A	At4g01970	^ ^Glycoside Hydrolase Family 36;Glycoside Hydrolase Gene Families^Glycoside Hydrolase Family 36^galactinol-raffinose galactosyltransferase, putative similar to galactinol-raffinose galactosyltransferase GI:6634701 from [Vigna angularis]^	0	0	1	1
A	At4g02130	^ ^Glycosyltransferase Family 8;Glycosyltransferase Gene Families;glycosyltransferase^Glycosyltransferase- Family 8^glycosyl transferase family 8 protein low similarity to lgtC of Neisseria sp., GenBank accession number U14554, U65788; contains Pfam glycosyl transferase family 8 domain PF01501^	0	0	0	0
A	At4g02280	^ ^Glycosyltransferase Family 4;Glycosyltransferase Gene Families;glycosyltransferase;sucrose biosynthesis^Glycosyltransferase- Family 4;SUCROSE SYNTHETASE^sucrose synthase, putative / sucrose-UDP glucosyltransferase, putative strong similarity to sucrose synthase GI:6682841 from [Citrus unshiu]^	0	0	0	1
A	At4g02360	^ ^endomembrane system^ ^expressed protein contains Pfam profile PF04398: Protein of unknown function, DUF538^	0	0	0	2
A	At4g02380	^SENESCENCE-ASSOCIATED GENE 21^Nitrate Metabolism;chloroplast^NO3resp-SAG21^late embryogenesis abundant 3 family protein / LEA3 family protein similar to several small proteins (~100 aa) that are induced by heat, auxin, ethylene and wounding such as Phaseolus aureus indole-3-acetic acid induced protein ARG (SW:32292); contains Pfam profile PF03242: Late embryogenesis abundant protein^	0	0	1	2
A	At4g02520	^ATPM24^ ^ ^glutathione S-transferase, putative ^	0	0	0	1
A	At4g02530	^ ^ ^ ^chloroplast thylakoid lumen protein SP:022773 ;TL16_ARATH^	0	0	0	0
A	At4g03330	^ATSYP123^Syntaxin;membrane^SYP12 Gene Family^syntaxin, putative (SYP123) similar to SP|Q9ZSD4 Syntaxin 121 (AtSYP121) (Syntaxin-related protein At-Syr1) {Arabidopsis thaliana}^	0	0	0	1
A	At4g08770	^ ^Class III peroxidase;endomembrane system^ ^peroxidase, putative identical to class III peroxidase ATP38 [Arabidopsis thaliana] gi|17530568|gb|AAL40851; similar to peroxidase C2 precursor [Armoracia rusticana] SWISS-PROT: P17179; identical to cDNA class III peroxidase ATP38 GI:17530567^	0	0	0	0
A	At4g08780	^ ^Class III peroxidase;endomembrane system^ ^peroxidase, putative similar to peroxidase isozyme [Armoracia rusticana] gi|217932|dbj|BAA14143^	0	0	0	1
A	At4g09350	^ ^ ^ ^DNAJ heat shock N-terminal domain-containing protein similar to SP|Q45552 Chaperone protein dnaJ {Bacillus stearothermophilus}; contains Pfam profile PF00226: DnaJ domain^	0	0	0	1
A	At4g10060	^ ^ ^ ^expressed protein contains Pfam domain PF04685: Protein of unknown function, DUF608^	0	0	0	0
A	At4g10260	^ ^fructokinase activity;sucrose degradation 1;sucrose biosynthesis^FRUCTOKINASE^pfkB-type carbohydrate kinase family protein contains Pfam profile: PF00294 pfkB family carbohydrate kinase^	1	1	0	2
A	At4g10265	^ ^ ^ ^wound-responsive protein, putative similar to wound induced protein [Lycopersicon esculentum] GI:19320^	0	0	1	0
A	At4g10910	^ ^chloroplast^ ^expressed protein ^	0	0	0	0
A	At4g11190	^ ^endomembrane system^ ^disease resistance-responsive family protein / dirigent family protein similar to dirigent protein [Forsythia x intermedia] gi|6694693|gb|AAF25357; similar to disease resistance response protein 206-d [Pisum sativum] gi|508844|gb|AAB18669^	1	1	0	2
A	At4g11910	^ ^chloroplast^ ^expressed protein hypothetical protein F7H19.100 -Arabidopsis thaliana,PID:e1310060^	0	0	0	1
A	At4g12330	^ ^Cytochrome P450;cytochrome P450 activity^CYP706A^cytochrome P450 family protein contains Pfam profile:PF00067 cytochrome p450^	0	0	0	0
A	At4g12440	^ ^adenine phosphoribosyltransferase activity;nucleotide metabolism^ADENINE PHOSPHORIBOSYLTRANSFERASE^adenine phosphoribosyltransferase, putative strong similarity to SP|P31166 Adenine phosphoribosyltransferase 1 (EC 2.4.2.7) (APRT) {Arabidopsis thaliana}; contains Pfam profile PF00156: Phosphoribosyl transferase domain^	0	0	0	2
A	At4g12890	^ ^endomembrane system^ ^gamma interferon responsive lysosomal thiol reductase family protein / GILT family protein similar to SP|P13284 Gamma-interferon inducible lysosomal thiol reductase precursor {Homo sapiens}; contains Pfam profile PF03227: Gamma interferon inducible lysosomal thiol reductase (GILT)^	0	0	0	0
A	At4g13950	^RALF-LIKE 31^ ^ ^rapid alkalinization factor (RALF) family protein similar to RALF precursor [Nicotiana tabacum] GI:16566316^	0	0	0	1
A	At4g14040	^ ^selenium binding activity^ ^selenium-binding protein, putative contains Pfam profile PF05694: 56kDa selenium binding protein (SBP56); similar to Putative selenium-binding protein (Swiss-Prot:O23264) [Arabidopsis thaliana]; similar to selenium binding protein (GI:15485232) [Arabidopsis thaliana]^	0	0	0	1
A	At4g14130	^XYLOGLUCAN ENDOTRANSGLYCOSYLASE 7^ Assembly, Architecture, and Growth;Glycoside Hydrolase Family 16;Glycoside Hydrolase Gene Families;endomembrane system ^Growth modifying proteins;Glycoside Hydrolase Family 16^xyloglucan:xyloglucosyl transferase, putative / xyloglucan endotransglycosylase, putative / endo-xyloglucan transferase, putative (XTR7) almost identical to xyloglucan endotransglycosylas…	0	0	1	0
A	At4g14365	^ ^ ^ ^zinc finger (C3HC4-type RING finger) family protein / ankyrin repeat family protein contains Pfam profile: PF00097 zinc finger, C3HC4 type (RING finger) and Pfam profile: PF00023 ankyrin repeat^	0	0	0	1
A	At4g15920	^ ^MTN3-like protein family;cytochrome^ ^nodulin MtN3 family protein similar to MtN3 GI:1619602 (root nodule development) from [Medicago truncatula]^	0	0	0	2
A	At4g16447	^ ^mitochondrion^ ^expressed protein ^	0	0	0	1
A	At4g17990	^ ^ ^ ^hypothetical protein contains Pfam profile PF04776: Protein of unknown function (DUF626)^	0	0	0	0
A	At4g18200	^ ^Organic Solute Cotransporters;purine transporter activity^Purine permease family^purine permease family protein similar to purine permease [Arabidopsis thaliana] GI:7620007; contains Pfam profile PF03151: Domain of unknown function, DUF250^	0	0	0	0
A	At4g18280	^ ^ ^ ^glycine-rich cell wall protein-related glycine-rich protein 1.0 precursor, Phaseolus vulgaris, PIR1:S01821^	1	1	0	2
A	At4g19230	^ ^Cytochrome P450;cytochrome P450 activity^CYP707A^cytochrome P450 family protein cytochrome P450, Arabidopsis thaliana; supported by cDNA: gi_15293092_gb_AY050980.1_^	0	0	0	1
A	At4g22490	^ ^Acyl Lipid Metabolism;endomembrane system^Lipid Transfer Protein type 6^protease inhibitor/seed storage/lipid transfer protein (LTP) family protein contains Pfam protease inhibitor/seed storage/LTP family domain PF00234^	0	0	0	0
A	At4g22570	^ ^adenine phosphoribosyltransferase activity;nucleotide metabolism^ADENINE PHOSPHORIBOSYLTRANSFERASE^adenine phosphoribosyltransferase, putative strong similarity to Adenine phosphoribosyltransferase [Hordeum vulgare subsp. vulgare] GI:9711921; contains Pfam profile PF00156: Phosphoribosyl transferase domain^	0	0	0	0
A	At4g23170	^ ^endomembrane system^ ^protein kinase family protein contains Pfam PF01657: Domain of unknown function; similar to receptor-like protein kinase 5 (GI:13506747) {Arabidopsis thaliana}; similar to receptor-like protein kinase 4 (GI:13506745) [Arabidopsis thaliana]^	0	0	0	1
A	At4g23180	^CYSTEINE-RICH RLK10^DUF26 Kinase ;protein serine/threonine kinase activity^ ^receptor-like protein kinase 4, putative (RLK4) nearly identical to receptor-like protein kinase 4 [Arabidopsis thaliana] GI:13506745; contains Pfam domain, PF00069: Protein kinase domain; identical to cDNA receptor-like protein kinase 4 (RLK4) GI:13506744^	0	0	0	0
A	At4g23340	^ ^receptor activity^ ^oxidoreductase, 2OG-Fe(II) oxygenase family protein similar to gibberellin c20-oxidase [Pisum sativum] GI:6855711; contains Pfam profile PF03171: oxidoreductase, 2OG-Fe(II) oxygenase family^	0	0	0	1
A	At4g23830	AT4G23830_1 hypothetical protein	0	0	0	0
A	At4g24540	^ ^AGL24^ TF ^MADS^Type II (MIKCc)^MADS-box family protein ^	0	0	0	0
A	At4g25430	^ ^ ^ ^hypothetical protein ^	0	0	0	2
A	At4g25750	^ ^ABC(ATP-Binding Cassette);ABC Superfamily;ABC transporters;ATP-binding cassette (ABC) transporter activity^WBC subfamily;Putative ABC transporter^ABC transporter family protein Bactrocera tryoni membrane transporter (white) gene, PID:g3676298^	0	0	0	1
A	At4g25780	^ ^endomembrane system^ ^pathogenesis-related protein, putative similar to gene PR-1 protein - Medicago truncatula, SP|Q40374; contains Pfam profile PF00188: SCP-like extracellular protein^	0	0	0	1
A	At4g26320	^ARABINOGALACTAN PROTEIN 13^GPI-anchored protein;Structural proteins;endomembrane system^AG peptides;Arabinogalactan-proteins (AGPs)^arabinogalactan-protein (AGP13) identical to gi|10880503|gb|AAG24281^	0	0	0	0
A	At4g27300	^ ^DUF26 Kinase ;receptor activity^ ^S-locus protein kinase, putative similar to receptor protein kinase [Ipomoea trifida] gi|836954|gb|AAC23542; contains S-locus glycoprotein family domain, Pfam:PF00954^	1	1	0	1
A	At4g28490	^CYSTEINE-RICH RLK 6^LRR XI & LRR XII ;Receptor kinase-like protein family;kinase activity^ ^leucine-rich repeat transmembrane protein kinase, putative ^	0	0	0	1
A	At4g29810	^MAP KINASE KINASE 1^MAPKK ;MAP Kinase Kinase;MAP kinase kinase activity^ ^mitogen-activated protein kinase kinase (MAPKK) (MKK2) identical to MAP kinase kinase 2 [Arabidopsis thaliana] gi|3219267|dbj|BAA28828; mitogen-activated protein kinase kinase (MAPKK) family, PMID:12119167^	0	0	0	0
A	At4g30450	^ ^endomembrane system^ ^glycine-rich protein ^	0	0	0	0
A	At4g30490	^ ^mitochondrion^ ^AFG1-like ATPase family protein contains Pfam profile: PF03969 AFG1-like ATPase^	0	1	0	1
A	At4g31890	^ ^chloroplast^ ^armadillo/beta-catenin repeat family protein contains Pfam profile: PF00514 armadillo/beta-catenin-like repeat^	0	0	0	0
A	At4g33560	^ ^chloroplast^ ^expressed protein ^	0	0	0	1
A	At4g34590	^ ^AtbZIP11^ TF ^bZIP^ ^bZIP transcription factor family protein similar to common plant regulatory factor 7 GI:9650828 from [Petroselinum crispum]^	0	0	0	0
A	At4g34710	^ARGININE DECARBOXYLASE 2^arginine decarboxylase activity;arginine spermine degradation;polyamine biosynthesis III^arginine decarboxylase^arginine decarboxylase 2 (SPE2) identical to SP|O23141 Arginine decarboxylase 2 (EC 4.1.1.19) (ARGDC 2) (ADC 2) (ADC-N) {Arabidopsis thaliana}^	0	1	0	2
A	At4g35900	^ ^AtbZIP14^ TF ^bZIP^ ^DNA-binding protein-related weak similarity to DNA-binding factor gmlip15 [Zea mays] GI:14289167^	0	0	0	1
A	At4g36150	^ ^Pathogen Defense;chloroplast^TNL(TIR-NBS-LRR)^disease resistance protein (TIR-NBS-LRR class), putative domain signature TIR-NBS-LRR exists, suggestive of a disease resistance protein.^	0	0	0	1
A	At4g37180	^ ^ ^ TF ^GARP^ ^myb family transcription factor contains Pfam domain, PF00249: Myb-like DNA-binding domain^	0	0	0	2
A	At4g37280	^ ^chromatin binding activity^ ^MRG family protein contains Pfam domain PF05712: MRG^	1	1	0	1
A	At4g37540	^ ^ASL41/LBD39^ TF ^AS2/LOB^Class II^LOB domain protein 39 / lateral organ boundaries domain protein 39 (LBD39) identical to SP|Q9SZE8 LOB domain protein 39 {Arabidopsis thaliana}^	0	0	0	0
A	At4g37550	^ ^formamidase activity^ ^formamidase, putative / formamide amidohydrolase, putative similar to SP|Q50228 Formamidase (EC 3.5.1.49) (Formamide amidohydrolase) {Methylophilus methylotrophus}; contains Pfam profile PF03069: Acetamidase/Formamidase family^	0	0	0	0
A	At4g37610	^ ^Transcriptional Adaptor Zinc Bundle (TAZ) domain family;transcription cofactor activity^ ^TAZ zinc finger family protein / BTB/POZ domain-containing protein contains Pfam PF00651 : BTB/POZ domain; contains Pfam PF02135 : TAZ zinc finger; similar to Speckle-type POZ protein (SP:O43791) [Homo sapiens]^	0	0	0	1
A	At4g39480	^ ^Cytochrome P450;cytochrome P450 activity^CYP96A^cytochrome P450 family protein contains Pfam profile: PF00067 cytochrome P450^	0	0	0	2
A	At4g39510	^ ^Cytochrome P450;cytochrome P450 activity^CYP96A^cytochrome P450 family protein contains Pfam PF00067: Cytochrome P450; similar to Cytochrome P450 86A2 (SP:O23066) [Arabidopsis thaliana]^	0	0	0	1
A	At4g39780	^ ^ ^ TF ^AP2/ERF^ERF-EREBP^AP2 domain-containing transcription factor, putative similar to AP2 domain containing protein RAP2.4,Arabidopsis thaliana^	0	0	0	0
A	At5g01015	^ ^endomembrane system^ ^expressed protein ^	0	0	0	0
A	At5g02170	^ ^AAAP(Amino Acid/Auxin Permease);AAAP family;amino acid permease activity^ ^amino acid transporter family protein belongs to INTERPRO:IPR002422 amino acid/polyamine transporter, family II^	0	0	0	1
A	At5g02750	^ ^C3H zinc finger family;chloroplast^ ^zinc finger (C3HC4-type RING finger) family protein contains Pfam profile: PF00097 zinc finger, C3HC4 type (RING finger)^	0	0	0	0
A	At5g03150	^ ^ ^ TF ^C2H2 (Zn)^ ^zinc finger (C2H2 type) family protein contains Pfam domain, PF00096: Zinc finger, C2H2 type^	0	0	0	0
A	At5g03840	^TERMINAL FLOWER 1^flower development;response to sucrose stimulus^ ^terminal flower 1 protein (TFL1) identical go SP|P93003 TERMINAL FLOWER 1 protein {Arabidopsis thaliana}; contains Pfam profile PF01161: Phosphatidylethanolamine-binding protein^	0	0	0	2
A	At5g04490	^ ^chloroplast^ ^phosphatidate cytidylyltransferase family protein contains Pfam profile: PF01148 phosphatidate cytidylyltransferase^	0	0	0	2
A	At5g06380	^ ^chloroplast^ ^expressed protein ; expression supported by MPSS^	0	0	0	1
A	At5g06570	^ ^Carbohydrate Esterase Family 10;enzyme activity^ ^expressed protein similar to PrMC3 [Pinus radiata] GI:5487873^	0	0	0	1
A	At5g06650	^ ^ ^ TF ^C2H2 (Zn)^ ^zinc finger (C2H2 type) family protein contains Pfam domain, PF00096: Zinc finger, C2H2 type^	0	0	0	1
A	At5g06670	^ ^Kinesins;Putative kinesin heavy chain family;kinesin complex^Kinesin-like proteins^kinesin motor protein-related ^	0	0	0	0
A	At5g07440	^GLUTAMATE DEHYDROGENASE 2^EF-hand containing proteins:Group VI;glutamate dehydrogenase activity^ ^glutamate dehydrogenase 2 (GDH2) identical to glutamate dehydrogenase 2 (GDH 2) [Arabidopsis thaliana] SWISS-PROT:Q38946^	0	0	0	1
A	At5g07580	^ ^ ^ TF ^AP2/ERF^ERF-EREBP^ethylene-responsive element-binding family protein contains similarity to ethylene responsive element binding factor 5 (AtERF5) (Swiss-Prot:O80341) [Arabidopsis thaliana]; contains Pfam PF00847: AP2 domain^	0	0	0	1
A	At5g08350	^ ^ ^ ^GRAM domain-containing protein / ABA-responsive protein-related contains similarity to ABA-responsive protein in barley (GI:4103635) [Hordeum vulgare] [J. Exp. Bot. 50, 727-728 (1999); FH protein interacting protein FIP1, Arabidopsis thaliana, EMBL:AF174428; contains Pfam PF02893: GRAM domain^	0	0	0	1
A	At5g08565	^ ^ ^ ^expressed protein ^	0	0	0	1
A	At5g09220	^AMINO ACID PERMEASE 2^AAAP(Amino Acid/Auxin Permease);Organic Solute Cotransporters;AAAP family;amino acid permease activity^Amino acid permease family^amino acid permease 2 (AAP2) identical to amine acid permease AAP2 [Arabidopsis thaliana] GI:510236^	0	0	0	1
A	At5g09980	^ ^endomembrane system^ ^expressed protein ^	0	0	0	0
A	At5g10180	^SULTR2;1^SulP(Sulfate Permease);Inorganic Solute Cotransporters;sulfate transporter activity^Putative sulfate transporter family^sulfate transporter identical to sulfate transporter [Arabidopsis thaliana] GI:2114104^	0	0	0	0
A	At5g10300	^ ^Alpha/beta hydrolase family;lyase activity^ ^hydrolase, alpha/beta fold family protein similar to ethylene-induced esterase [Citrus sinensis] GI:14279437, alpha-hydroxynitrile lyase [Manihot esculenta] GI:2780225; contains Pfam profile PF00561: hydrolase, alpha/beta fold family^	0	0	0	0
A	At5g10770	^ ^Nitrate Metabolism;endomembrane system^NO3resp-chlpl DNA^chloroplast nucleoid DNA-binding protein, putative similar to CND41, chloroplast nucleoid DNA binding protein [Nicotiana tabacum] GI:2541876; contains Pfam profile PF00026: Eukaryotic aspartyl protease^	0	0	1	2
A	At5g11190	^SHINE2^ ^ TF ^AP2/ERF^ERF-EREBP^AP2 domain-containing transcription factor, putative [Arabidopsis thaliana]^	0	0	0	3
A	At5g11950	^ ^lysine decarboxylase activity;lysine and diaminopimelate biosynthesis^LYSINE DECARBOXYLASE^expressed protein contains Pfam profile PF03641: decarboxylase family protein^	0	0	0	0
A	At5g12050	^ ^ ^ ^expressed protein ^	0	0	0	1
A	At5g13180	^ ^ANAC083^ TF ^NAC^ ^no apical meristem (NAM) family protein contains Pfam PF02365: No apical meristem (NAM) domain; hypothetical protein SENU5, senescence up-regulated - Lycopersicon esculentum, EMBL:Z75524^	0	0	0	0
A	At5g14090	^ ^ ^ ^hypothetical protein ^	0	0	0	0
A	At5g14360	^ ^mitochondrion^ ^ubiquitin family protein contains INTERPRO:IPR000626 ubiquitin domain^	0	0	0	2
A	At5g14920	^ ^endomembrane system^ ^gibberellin-regulated family protein similar to SP|P46689 Gibberellin-regulated protein 1 precursor {Arabidopsis thaliana}; contains Pfam profile PF02704: Gibberellin regulated protein^	1	1	0	1
A	At5g15160	^ ^BHLH134^ TF ^bHLH^bHLH^bHLH family protein ^	0	0	0	2
A	At5g17950	^ ^ ^ ^hypothetical protein ^	0	0	0	0
A	At5g18560	^ ^ ^ TF ^AP2/ERF^ERF-EREBP^AP2 domain-containing transcription factor, putative AP2/EREBP-like transcription factor LEAFY PETIOLE, Arabidopsis thaliana, EMBL:AF216581^	0	0	0	0
A	At5g18670	^ ^Glycoside Hydrolase Family 14;cellulose biosynthesis;starch and cellulose biosynthesis^BETA-AMYLASE^beta-amylase, putative (BMY3) / 1,4-alpha-D-glucan maltohydrolase, putative almost identical to beta-amylase BMY3 GI:15149457 from [Arabidopsis thaliana]; identical to cDNA putative beta-amylase BMY3 (BMY3) GI:15149456^	0	0	0	1
A	At5g18840	^ ^SUGAR TRANSPORTERS;MFS(Major Facilitator);Organic Solute Cotransporters;carbohydrate transporter activity^MONOSACCHARIDE-H+ SYMPORTERS;Putative sugar transporter family^sugar transporter, putative similar to ERD6 protein {Arabidopsis thaliana} GI:3123712, sugar-porter family protein 1 [Arabidopsis thaliana] GI:14585699; contains Pfam profile PF00083: major facilitator superfamily protein^	0	0	0	1
A	At5g18860	^ ^endomembrane system^ ^inosine-uridine preferring nucleoside hydrolase family protein contains Pfam profile PF01156: Inosine-uridine preferring nucleoside hydrolase^	0	0	0	2
A	At5g19120	^ ^endomembrane system^ ^expressed protein low similarity to extracellular dermal glycoprotein EDGP precursor [Daucus carota] GI:285741, SP|P13917 Basic 7S globulin precursor {Glycine max}^	0	0	0	3
A	At5g19140	^ ^chloroplast^ ^auxi luminum-responsive protein, putative strong similarity to auxin down-regulated protein ARG10 [Vigna radiata] GI:2970051, wali7 (aluminum-induced protein) [Triticum aestivum] GI:451193^	0	0	1	2
A	At5g20250	^DARK INDUCIBLE 10^Glycoside Hydrolase Family 36;response to light^ ^raffinose synthase family protein / seed imbibition protein, putative (din10) similar to seed imbibition protein GB:AAA32975 GI:167100 from [Hordeum vulgare]; contains nonconsensus AT donor splice site at intron 1; contains Pfam profile PF05691: Raffinose synthase or seed imbibition protein Sip1; identical to cDNA seed imbibitio…	0	0	0	2
A	At5g20400	^ ^ ^ ^oxidoreductase, 2OG-Fe(II) oxygenase family protein similar to naringenin,2-oxoglutarate 3-dioxygenase (flavonone-3-hydroxylase) [SP|Q06942][Malus domestica]; contains PF031712OG-Fe(II) oxygenase superfamily domain^	0	0	0	0
A	At5g20430	^ ^ ^ ^mob1/phocein family protein contains Pfam profile: PF03637 mob1/phocein family^	0	0	0	2
A	At5g20700	^ ^ ^ ^senescence-associated protein-related similar to senescence-associated protein SAG102 (GI:22331931) [Arabidopsis thaliana];^	0	0	0	0
A	At5g22580	^ ^ ^ ^expressed protein ^	0	0	0	0
A	At5g22920	^ ^electron transporter activity^ ^zinc finger (C3HC4-type RING finger) family protein contains Pfam profiles:PF05495 CHY zinc finger, PF00097 zinc finger, C3HC4 type (RING finger)^	0	0	0	0
A	At5g23000	^ ^AtMYB37^ TF ^MYB-(R1)R2R3^ ^myb family transcription factor (MYB37) contains PFAM profile: myb DNA binding domain PF00249;^	0	0	0	0
A	At5g23360	^ ^endomembrane system^ ^GRAM domain-containing protein / ABA-responsive protein-related contains similarity to ABA-responsive protein in barley (GI:4103635) [Hordeum vulgare] [J. Exp. Bot. 50, 727-728 (1999); contains Pfam PF02893: GRAM domain]^	0	0	0	0
A	At5g23370	^ ^mitochondrion^ ^GRAM domain-containing protein / ABA-responsive protein-related contains similarity to ABA-responsive protein in barley (GI:4103635) [Hordeum vulgare] [J. Exp. Bot. 50, 727-728 (1999); contains Pfam PF02893: GRAM domain^	0	0	0	2
A	At5g24800	^ ^AtbZIP9^ TF ^bZIP^ ^bZIP transcription factor family protein contains Pfam profile: PF00170 bZIP transcription factor; identical to cDNA bZIP protein BZO2H2 GI:10954096^	0	0	0	1
A	At5g25400	^ ^Organic Solute Cotransporters;organic anion transporter activity^Putative phosphate/phosphoenolpyruvate translocator protein family^phosphate translocator-related low siimilarity to phosphoenolpyruvate/phosphate translocator precursor [Mesembryanthemum crystallinum] GI:9295275, SP|P52178 Triose phosphate/phosphate translocator, non-green plastid, chloroplast precursor (CTPT) {Brassica oleracea…	0	0	0	0
A	At5g26250	^ ^SUGAR TRANSPORTERS;MFS(Major Facilitator);Organic Solute Cotransporters;carbohydrate transporter activity^MONOSACCHARIDE-H+ SYMPORTERS;Putative sugar transporter family^sugar transporter, putative similar to hexose transporter [Lycopersicon esculentum] GI:5734440, sugar carrier protein {Ricinus communis} SP|Q41144, monosaccharide transporter [Nicotiana tabacum] GI:19885; contains Pfam profile …	0	0	0	2
A	At5g27690	^ ^ ^ ^heavy-metal-associated domain-containing protein very low similarity to copper homeostasis factor from Arabidopsis thaliana [gi:3168840]; contains Pfam heavy metal associated domain PF00403^	0	0	0	0
A	At5g28000	^ ^ ^ ^Bet v I allergen family protein similar to Csf-2 [Cucumis sativus][GI:5762258][J Am Soc Hortic Sci 124, 136-139 (1999)] ; contains Pfam profile PF00407: Pathogenesis-related protein Bet v I family^	0	0	0	0
A	At5g28490	^ ^chloroplast^ ^expressed protein contains Pfam profile PF04852: Protein of unknown function (DUF640)^	0	0	0	1
A	At5g28650	^ ^AtWRKY74^ TF ^WRKY^ ^WRKY family transcription factor DNA-binding protein WRKY3, parsley, PIR:S72445^	0	0	0	2
A	At5g32460	At5g32460 transcriptional factor B3 family	0	0	0	1
A	At5g35770	^STERILE APETALA^ ^ TF ^SAP^ ^sterile apetala (SAP) identical to sterile apetala (GI:9758652) [Arabidopsis thaliana].^	0	0	0	0
A	At5g37300	^ ^Acyl Lipid Metabolism^Bifunctional Wax Ester Synthase / DAGAT^expressed protein ^	0	0	0	0
A	At5g37600	^GLN1;1^glutamate-ammonia ligase activity;ammonium assimilation;nitrate assimilation pathway;glutamine biosynthesis I^GLUTAMATE--AMMONIA LIGASE^glutamine synthetase, putative similar to glutamine synthetase, cytosolic isozyme (Glutamate-- ammonia ligase, GS1) [Lotus japonicus] SWISS-PROT:Q42899^	0	0	0	0
A	At5g38940	^ ^endomembrane system^ ^germin-like protein, putative similar to germin-like portein GLP9 [SP|Q9LEA7]; contains PS00725 Germin family signature^	0	0	0	0
A	At5g39670	^ ^EF-hand containing proteins:Group IV;calcium ion binding activity^ ^calcium-binding EF hand family protein contains INTERPRO:IPR002048 calcium-binding EF-hand domain^	0	0	0	4
A	At5g39785	^ ^ ^ ^expressed protein ^	0	0	0	0
A	At5g40540	^ ^ATN1-like Protein Kinase ;MAPKKK;protein kinase activity^Raf subfamily^protein kinase, putative similar to protein kinase ATN1 [Arabidopsis thaliana] gi|1054633|emb|CAA63387^	1	1	0	2
A	At5g40960	^ ^GPI-anchored protein;endomembrane system^GPI-Anchored peptides^expressed protein ^	0	0	1	2
A	At5g42530	^ ^endomembrane system^ ^expressed protein ^	0	0	0	0
A	At5g43380	^ ^protein amino acid dephosphorylation^ ^serine/threonine protein phosphatase PP1 isozyme 7 (TOPP7) identical to SP|O82733 Serine/threonine protein phosphatase PP1 isozyme 7 (EC 3.1.3.16) {Arabidopsis thaliana}^	0	0	0	4
A	At5g44700	^ ^LRR XI & LRR XII ;endomembrane system^ ^leucine-rich repeat transmembrane protein kinase, putative ^	0	0	0	2
A	At5g45340	^ ^Cytochrome P450;cytochrome P450 activity^CYP707A^cytochrome P450 family protein similar to SP|Q42569|C901_ARATH Cytochrome P450 90A1 (SP:Q42569) [Arabidopsis thaliana]; contains Pfam profile: PF00067: Cytochrome P450^	1	1	0	2
A	At5g45630	^ ^ ^ ^expressed protein contains Pfam profile PF04520: Protein of unknown function, DUF584^	0	0	0	0
A	At5g45830	^ ^ ^ ^expressed protein low similarity to tumor-related protein [Nicotiana glauca x Nicotiana langsdorffii] GI:688423^	0	0	0	0
A	At5g46590	^ ^ANAC096^ TF ^NAC^ ^no apical meristem (NAM) family protein contains Pfam PF02365: No apical meristem (NAM) domain;^	0	0	0	2
A	At5g46730	^ ^ ^ ^glycine-rich protein ^	0	0	0	1
A	At5g49360	^BETA-XYLOSIDASE 1^Glycoside Hydrolase Family 3;Glycoside Hydrolase Gene Families;endomembrane system^Glycoside Hydrolase Family 3^glycosyl hydrolase family 3 protein ^	0	0	1	0
A	At5g49760	^ ^LRR VIII-1 ;Receptor kinase-like protein family;kinase activity^ ^leucine-rich repeat family protein / protein kinase family protein contains Pfam domains PF00560: Leucine Rich Repeat and PF00069: Protein kinase domain^	0	0	0	0
A	At5g49990	^ ^NSCC2(Non-selective Cation Channel-2);NCS2(Nucleobase:Cation Symporter-2);Organic Solute Cotransporters;permease activity^Permease 1-like family^xanthine/uracil permease family protein similar to permease 1 [Zea mays] GI:7844006; contains Pfam profile: PF00860 Xanthine/uracil permeases family^	0	0	0	2
A	At5g50010	^ ^BHLH145^ TF ^bHLH^bHLH^expressed protein ^	0	0	0	0
A	At5g51190	^ ^ ^ TF ^AP2/ERF^ERF-EREBP^AP2 domain-containing transcription factor, putative contains similarity to ethylene responsive element binding factor^	0	0	0	1
A	At5g51210	^ ^Acyl Lipid Metabolism;Lipid Metabolism Gene Families^Oil-body Oleosin;Oleosin-like protein family^glycine-rich protein / oleosin ^	0	0	0	0
A	At5g51860	^ ^AGL72^ TF ^MADS^Type II (MIKCc)^MADS-box protein (AGL72) contains Pfam profile PF00319: SRF-type transcription factor (DNA-binding and dimerisation domain);^	0	0	0	0
A	At5g51870	^ ^AGL71^ TF ^MADS^Type II (MIKCc)^MADS-box protein (AGL71) contains Pfam profile PF00319: SRF-type transcription factor (DNA-binding and dimerisation domain)^	0	0	0	0
A	At5g52320	^ ^Cytochrome P450;cytochrome P450 activity^CYP96A^cytochrome P450, putative ^	0	0	0	0
A	At5g53550	^ ^putative transcription regulator;transcription factor activity^ ^transporter, putative similar to iron-phytosiderophore transporter protein yellow stripe 1 [Zea mays] GI:10770865; contains Pfam profile PF03169: OPT oligopeptide transporter protein^	0	0	0	1
A	At5g53700	^ ^ ^ ^hypothetical protein ^	0	0	0	0
A	At5g54980	^ ^ ^ ^integral membrane family protein similar to unknown protein (gb|AAD50013.1); contains TIGRFAM TIGR01569 : plant integral membrane protein TIGR01569; contains Pfam PF04535 : Domain of unknown function (DUF588)^	0	0	0	0
A	At5g55250	^ ^ ^ ^S-adenosyl-L-methionine:carboxyl methyltransferase family protein similar to SAM:jasmonic acid carboxyl methyltransferase (JMT)[GI:13676829] and to SAM:benzoic acid carboxyl methyltransferase (BAMT)[GI:9789277][Antirrhinum majus]^	0	0	0	1
A	At5g56320	^ARABIDOPSIS THALIANA EXPANSIN A14^ Assembly, Architecture, and Growth;Expansins;molecular_function unknown ^Growth modifying proteins;Alpha-Expansin Gene Family^expansin, putative (EXP14) similar to alpha-expansin 3 GI:6942322 from [Triphysaria versicolor]; alpha-expansin gene family, PMID:11641069^	0	0	0	2
A	At5g57670	^ ^RLCK VI ;chloroplast^ ^protein kinase family protein contains protein kinase domain, Pfam:PF00069^	0	0	0	1
A	At5g57685	^ ^ ^ ^expressed protein ^	0	0	0	0
A	At5g58260	^ ^chloroplast^ ^expressed protein ^	0	0	0	1
A	At5g58690	^ ^Acyl Lipid Metabolism;extracellular^PI-specific Phospholipase C^phosphoinositide-specific phospholipase C family protein contains Pfam profile: PF00388 phosphatidylinositol-specific phospholipase C^	0	0	0	2
A	At5g58900	^ ^ ^ TF ^MYB-related^ ^myb family transcription factor contains Pfam profile: PF00249 myb-like DNA-binding domain^	0	0	0	1
A	At5g59305	^ ^endomembrane system^ ^expressed protein ^	0	0	0	0
A	At5g59310	^LIPID TRANSFER PROTEIN 4^Acyl Lipid Metabolism;endomembrane system^Lipid Transfer Protein type 1^lipid transfer protein 4 (LTP4) identical to lipid transfer protein 4 from Arabidopsis thaliana [gi:8571923]; contains Pfam protease inhibitor/seed storage/LTP family domain PF00234^	0	1	0	0
A	At5g59370	^ACTIN 4^Cytoskeleton;actin cytoskeleton^Actin^actin 4 (ACT4) identical to SP|P53494 Actin 4 {Arabidopsis thaliana}^	0	0	0	2
A	At5g60800	^ ^heavy metal ion transport^ ^heavy-metal-associated domain-containing protein similar to farnesylated protein ATFP3 [GI:4097547]; contains Pfam profile PF00403: Heavy-metal-associated domain^	0	0	1	1
A	At5g61440	^ ^thioredoxin^ ^thioredoxin family protein low similarity to thioredoxin [Callithrix jacchus] GI:13560979; contains Pfam profile: PF00085 Thioredoxin^	0	0	0	0
A	At5g61590	^ ^ ^ TF ^AP2/ERF^ERF-EREBP^AP2 domain-containing transcription factor family protein contains Pfam PF00847: AP2 domain^	0	0	0	1
A	At5g62165	^ ^AGL42^ TF ^MADS^Type II (MIKCc)^MADS-box protein (AGL42) ^	0	1	0	3
A	At5g62170	^ ^ ^ ^expressed protein various predicted proteins, Arabidopsis thaliana^	0	0	0	1
A	At5g62680	^ ^POT(Proton-dependent Oligopeptide Transporter);Organic Solute Cotransporters;transporter activity^Similar to LeOPT1 family^proton-dependent oligopeptide transport (POT) family protein contains Pfam profile: PF00854 POT family^	0	0	0	0
A	At5g64570	^ATBXL4^Glycoside Hydrolase Family 3;Glycoside Hydrolase Gene Families;mitochondrion^Glycoside Hydrolase Family 3^glycosyl hydrolase family 3 protein ^	0	0	0	1
A	At5g64870	^ ^ ^ ^expressed protein ^	0	0	0	0
A	At5g65070	^MADS AFFECTING FLOWERING4^AGL69^ TF ^MADS^Type II (MIKCc)^MADS-box protein (MAF4) contains Pfam profile PF00319: SRF-type transcription factor (DNA-binding and dimerisation domain); contains Pfam profile PF01486: K-box region^	0	0	0	1
A	At5g65140	^ ^ phosphatase;trehalose biosynthesis;trehalose degradation, low osmolarity;trehalose anabolism ^TREHALOSE-6-PHOSPHATE PHOSPHATASE^trehalose-6-phosphate phosphatase, putative similar to trehalose-6-phosphate phosphatase (AtTPPB) [Arabidopsis thaliana] GI:2944180; contains Pfam profile PF02358: Trehalose-phosphatase^	0	0	0	1
A	At5g65410	^ ^ ^ TF ^ZF-HB (Zn)^ ^zinc finger homeobox family protein / ZF-HD homeobox family protein similar to hypothetical proteins (GP|4220524)(GP|3184285|)(Arabidopsis); ZP-HD homeobox family protein GP|13374061 (Flaveria bidentis);GP:5091602 {Oryza sativa} ^	0	0	0	0
A	At5g65660	^ ^ ^ ^hydroxyproline-rich glycoprotein family protein ^	0	0	0	1
A	At5g65730	^ ^ Assembly, Architecture, and Growth;Glycoside Hydrolase Family 16;endomembrane system ^Growth modifying proteins^xyloglucan:xyloglucosyl transferase, putative / xyloglucan endotransglycosylase, putative / endo-xyloglucan transferase, putative similar to endo-xyloglucan transferase GI:2244732 from [Gossypium hirsutum]^	0	0	0	1
A	At5g66700	^ ^ ^ TF ^HB^HD-Zip I^homeobox-leucine zipper family protein similar to Homeobox-leucine zipper protein HAT5 (HD-ZIP protein 5) (SP:Q02283) [Arabidopsis thaliana]; contains Pfam PF00046: Homeobox domain^	0	0	0	1
A	At5g67020	^ ^mitochondrion^ ^expressed protein ^	0	0	0	0
A	At5g67280	^ ^LRR VII ;Receptor kinase-like protein family;kinase activity^ ^leucine-rich repeat transmembrane protein kinase, putative ^	0	0	0	2
B	At1g01140	^CBL-interacting protein kinase 9^SNF1-related Protein Kinase (SnRK) ;AtCIPKs;protein serine/threonine kinase activity^ ^CBL-interacting protein kinase 9 (CIPK9) identical to CBL-interacting protein kinase 9 [Arabidopsis thaliana] gi|13249117|gb|AAK16684; contains Pfam profiles PF00069: Protein kinase domain and PF03822: NAF domain; identical to cDNA CBL-interacting protein kinase 9 (CIPK9) GI:13…	0	0	0	0
B	At1g01430	^ ^molecular_function unknown^ ^expressed protein similar to hypothetical protein GB:CAB80917 GI:7267605 from [Arabidopsis thaliana]^	0	0	0	2
B	At1g01720	^ ^ANAC002^ TF ^NAC^ ^no apical meristem (NAM) family protein contains Pfam PF02365: No apical meristem (NAM) domain; similar to NAC domain protein NAM GB:AAD17313 GI:4325282 from [Arabidopsis thaliana]^	0	0	0	0
B	At1g03040	^ ^BHLH007^ TF ^bHLH^bHLH^basic helix-loop-helix (bHLH) family protein component of the pyruvate dehydrogenase complex E3, contains PF|00010 helix-loop-helix DNA-binding domain. ESTs gb|T45640 and gb|T22783 come from this gene^	0	1	0	0
B	At1g03180	^ ^ ^ ^hypothetical protein ^	0	0	0	1
B	At1g03650	^ ^N-acetyltransferase activity^ ^GCN5-related N-acetyltransferase (GNAT) family protein low similarity to SP|P07347 N-terminal acetyltransferase complex ARD1 subunit (Arrest-defective protein 1) {Saccharomyces cerevisiae}; contains Pfam profile PF00583: acetyltransferase, GNAT family^	0	0	0	1
B	At1g03820	^ ^endomembrane system^ ^expressed protein similar to arabinogalactan-protein; AGP (GI:1087015) {Pyrus communis}; similar to Protein E6. (SP:Q01197) {Gossypium hirsutum}^	0	0	0	0
B	At1g04010	^ ^Acyl Lipid Metabolism;endomembrane system^Phosphatidylcholine : Diacylglycerol Acyltransferase^lecithin:cholesterol acyltransferase family protein / LACT family protein weak similarity to SP|P40345 Phospholipid:diacylglycerol acyltransferase (EC 2.3.1.158) (PDAT) {Saccharomyces cerevisiae}; contains Pfam profile PF02450: Lecithin:cholesterol acyltransferase (phosphatidylcholine-sterol acyltran…	0	0	0	0
B	At1g04650	^ ^ ^ ^hypothetical protein ^	1	1	0	1
B	At1g06390	^GSK3/SHAGGY-LIKE PROTEIN KINASE 1^Abiotic stress--salt and drought;GSK3/Shaggy Like Protein Kinase ;glycogen synthase kinase 3 activity^Overexpression leads to enhanced salt and drought tolerance; induces salt-stress-responsive genes and anthocyanin accumulation^shaggy-related protein kinase iota / ASK-iota (ASK9) (GSK1) identical to shaggy-related protein kinase iota (ASK-iota) [Arabidopsis tha…	0	0	0	1
B	At1g07260	^ ^Glycosyl transferases;Glycosyltransferase Family 1;Glycosyltransferase Gene Families;glycosyltransferase^GT family 1;Glycosyltransferase- Family 1^UDP-glucoronosyl/UDP-glucosyl transferase family protein contains Pfam profile: PF00201 UDP-glucoronosyl and UDP-glucosyl transferase^	1	1	0	1
B	At1g07750	^ ^ ^ ^cupin family protein similar to legumin (11S-globulin) from Ginkgo biloba [GI:949869], 11S globulin from Avena sativa [GI:472867]^	0	0	0	2
B	At1g08180	^ ^ ^ ^expressed protein ^	0	0	0	0
B	At1g08410	^ ^ATP binding activity^ ^GTP-binding family protein contains Pfam domain, PF01926: GTPase of unknown function^	0	0	0	0
B	At1g09415	^ ^ ^ ^NPR1/NIM1-interacting protein 3 (NIMIN-3) identical to NIMIN-3 protein [Arabidopsis thaliana] GI:12057158, cDNA NIMIN-3 protein (nimin-3 gene)GI:12057157^	0	0	0	1
B	At1g10450	^ ^mitochondrion^ ^paired amphipathic helix repeat-containing protein similar to Sin3 protein [Yarrowia lipolytica] GI:18076824; contains Pfam profile PF02671: Paired amphipathic helix repeat^	0	0	0	0
B	At1g10540	^ ^NSCC2(Non-selective Cation Channel-2);NCS2(Nucleobase:Cation Symporter-2);Organic Solute Cotransporters;permease activity^Permease 1-like family^xanthine/uracil permease family protein contains Pfam profile: PF00860 permease family^	0	0	0	2
B	At1g10960	^ ^ ^ ^ferredoxin, chloroplast, putative strong similarity to FERREDOXIN PRECURSOR GB:P16972 [SP|P16972] from [Arabidopsis thaliana]^	0	0	0	1
B	At1g11210	^ ^endomembrane system^ ^expressed protein contains similarity to cotton fiber expressed protein 1 [Gossypium hirsutum] gi|3264828|gb|AAC33276^	0	0	0	2
B	At1g11710	^ ^mitochondrion^ ^pentatricopeptide (PPR) repeat-containing protein contains Pfam profile PF01535: PPR repeat^	0	0	0	4
B	At1g12600	^ ^ ^ ^hypothetical protein ^	0	0	0	0
B	At1g12730	^ ^ ^ ^cell division cycle protein-related contains 10 transmembrane domains; similar to PIG-U (GI:27372215) [Rattus norvegicus]; similar to Cell division cycle protein 91-like 1 (CDC91-like 1 protein) (PIG-U) (Swiss-Prot:Q9H490) [Homo sapiens]^	0	0	0	4
B	At1g14920	^GA INSENSITIVE/RGA2^ ^ TF ^GRAS^ ^gibberellin response modulator (GAI) (RGA2) / gibberellin-responsive modulator identical to GAI GB:CAA75492 GI:2569938 [Arabidopsis thaliana] (Genes Dev. In press)^	0	0	0	2
B	At1g15310	^SIGNAL RECOGNITION PARTICLE 54 KDA SUBUNIT^nucleotide binding activity^ ^signal recognition particle 54 kDa protein 1 / SRP54 (SRP-54) (SRP-54A) identical to Swiss-Prot:P37106 signal recognition particle 54 kDa protein 1 (SRP54) [Arabidopsis thaliana]^	0	0	0	2
B	At1g16490	^ ^AtMYB58^ TF ^MYB-(R1)R2R3^ ^myb family transcription factor (MYB58) contains PFAM profile: myb DNA binding domain PF00249^	0	0	0	2
B	At1g16800	^ ^ATP binding activity^ ^tRNA-splicing endonuclease positive effector-related contains similarity to SEN1, a positive effector of tRNA-splicing endonuclease [Saccharomyces cerevisiae] gi|172574|gb|AAB63976^	0	0	0	2
B	At1g17455	^ ^ ^ ^expressed protein ^	0	0	0	0
B	At1g17970	^ ^mitochondrion^ ^zinc finger (C3HC4-type RING finger) family protein similar to Pfam domain, PF00097: Zinc finger, C3HC4 type (RING finger)^	0	1	0	2
B	At1g20140	^ARABIDOPSIS SKP1-LIKE 4^ATP binding activity^ ^E3 ubiquitin ligase SCF complex subunit, putative similar to Skp1 GI:4959710 from [Medicago sativa]^	0	0	0	3
B	At1g20160	^ ^subtilases (subtilisin ? like serine proteases) ;endomembrane system^ ^subtilase family protein similar to subtilisin-type protease precursor GI:14150446 from [Glycine max]^	0	0	0	2
B	At1g20530	^ ^ ^ ^hypothetical protein ^	0	0	0	0
B	At1g22710	^SUCROSE-H+ SYMPORTER^SUGAR TRANSPORTERS;GPH-S(Glycoside-Pentoside-Hexuronide (GPH) Symporter);Organic Solute Cotransporters;plasma membrane^DISACCHARIDE-H+ (SUCROSE) SYMPORTERS;Sucrose-proton symporter family^sucrose transporter / sucrose-proton symporter (SUC2) nearly identical to sucrose-proton symporter SUC2 [Arabidopsis thaliana] GI:407092^	0	0	0	0
B	At1g23080	^PIN-FORMED 7^AEC(Auxin Efflux Carrier);Organic Solute Cotransporters;transporter activity^Similarity to auxin transport protein family^auxin efflux carrier protein, putative similar to efflux carrier of polar auxin transport [Brassica juncea] gi|12331173|emb|CAC24691^	0	0	0	2
B	At1g23380	^ ^ ^ TF ^HB^HD-KNOX^homeobox transcription factor (KNAT6) nearly identical to homeodomain transcription factor KNAT6 (KNAT6L) GI:15991302 [Arabidopsis thaliana], homeodomain transcription factor KNAT6 (KNAT6S) [Arabidopsis thaliana] GI:15991300^	0	0	0	0
B	At1g23800	^ALDH2B^ALDH(Aldehyde Dehydrogenase);aldehyde dehydrogenase activity^ ^aldehyde dehydrogenase, mitochondrial (ALDH3) nearly identical to mitochondrial aldehyde dehydrogenase ALDH3 [Arabidopsis thaliana] gi|19850249|gb|AAL99612; contains Pfam profile PF00171: aldehyde dehydrogenase (NAD) family protein^	0	0	0	2
B	At1g24180	^ ^Acyl Lipid Metabolism;pyruvate dehydrogenase activity^Plastidial Pyruvate Dehydrogenase E1alpha subunit^pyruvate dehydrogenase E1 component alpha subunit, mitochondrial, putative similar to SP|P52901 Pyruvate dehydrogenase E1 component alpha subunit, mitochondrial precursor (EC 1.2.4.1) (PDHE1-A) {Arabidopsis thaliana}; contains Pfam profile PF00676: Dehydrogenase E1 component^	1	1	0	1
B	At1g24575	^ ^mitochondrion^ ^expressed protein ^	0	0	0	0
B	At1g25580	^ ^ANAC008^ TF ^NAC^ ^no apical meristem (NAM) family protein contains Pfam PF02365: No apical meristem (NAM) domain; similar to putative NAM protein (GP:21554371) (Arabidopsis thaliana)^	0	0	0	0
B	At1g26410	^ ^ ^ ^FAD-binding domain-containing protein similar to SP|P30986 reticuline oxidase precursor (Berberine-bridge-forming enzyme) (BBE) (Tetrahydroprotoberberine synthase) [Eschscholzia californica]; contains PF01565 FAD binding domain^	0	0	0	0
B	At1g26630	^ ^Protein synthesis factors;translation initiation factor activity^eIF5A - eukaryotic initiation factor 5A^eukaryotic translation initiation factor 5A, putative / eIF-5A, putative strong similariy to SP|Q9AXQ6 Eukaryotic translation initiation factor 5A-1 (eIF-5A 1) {Lycopersicon esculentum}^	0	0	0	2
B	At1g27120	^ ^Glycosyltransferase Family 31;Glycosyltransferase Gene Families;glycosyltransferase^Glycosyltransferase Family- 31^galactosyltransferase family protein contains Pfam profile:PF01762 galactosyltransferase^	0	0	0	2
B	At1g27420	^ ^F-box (FBX);chloroplast^D^kelch repeat-containing F-box family protein similar to MIPP proteins (gi|2191178, sp|P28575); contains Pfam profiles PF01344: Kelch motif, PF00646: F-box domain^	0	0	0	0
B	At1g28210	^ATJ^mitochondrion^ ^DNAJ heat shock protein, putative strong similarity to mitochondrial DnaJ protein (AtJ1) GI:564030 from [Arabidopsis thaliana]; contains Pfam profiles PF00226: DnaJ domain, PF01556: DnaJ C terminal region, PF00684: DnaJ central domain (4 repeats); identical to cDNA DnaJ homolog AtJ1 (atj) GI:564029^	0	0	0	1
B	At1g29320	^ ^ ^ ^transducin family protein / WD-40 repeat family protein contains 3 WD-40 repeats (PF00400); similar to meiotic recombination protein REC14 (GI:11139242) [Homo sapiens]; similar to unknown protein GI:13623493 [Homo sapiens]^	0	0	0	0
B	At1g29560	^ ^ ^ ^expressed protein ; expression supported by MPSS^	0	0	0	1
B	At1g30040	^ ^GA^putative gibberellin 2-oxidase^gibberellin 2-oxidase / GA2-oxidase (GA2OX2) identical to GI:4678368 ga2ox2^	0	0	0	2
B	At1g30100	^ ^abscisic acid biosynthesis^9-CIS-EPOXYCAROTENOID DIOXYGENASE^9-cis-epoxycarotenoid dioxygenase, putative / neoxanthin cleavage enzyme, putative / carotenoid cleavage dioxygenase, putative similar to 9-cis-epoxycarotenoid dioxygenase GI:6715257 from [Phaseolus vulgaris]^	0	0	0	1
B	At1g30260	^ ^mitochondrion^ ^expressed protein ^	0	0	0	2
B	At1g30280	^ ^ ^ ^expressed protein contains low similarity to cyclin G-associated kinase GI:1902912 SP|P97874 from [Rattus norvegicus]^	0	0	0	0
B	At1g30950	^UNUSUAL FLORAL ORGANS^F-box (FBX);meristem organization^C5^unusual floral organ (UFO) / F-box family protein (FBX1) E3 ubiquitin ligase SCF complex F-box subunit; almost identical to unusual floral organs (UFO)GI:4376159 from [Arabidopsis thaliana] Landsberg-erecta; one amino acid difference^	0	0	0	1
B	At1g32800	^ ^putative DNA-binding protein;DNA binding activity^ ^PHD finger protein-related contains low similarity to PHD-finger domain proteins^	0	0	0	0
B	At1g33080	^ ^MATE(Multi Antimicrobial Extrusion)^ ^MATE efflux family protein similar to ripening regulated protein DDTFR18 [Lycopersicon esculentum] GI:12231296; contains Pfam profile PF01554: Uncharacterized membrane protein family^	0	0	0	1
B	At1g35280	At1g35280 CACTA-element transposase -related	0	0	0	0
B	At1g35660	^ ^ ^ ^expressed protein ^	1	1	0	1
B	At1g35910	^ ^ trehalose biosynthesis;trehalose degradation, low osmolarity;trehalose anabolism ^TREHALOSE-PHOSPHATASE^trehalose-6-phosphate phosphatase, putative similar to trehalose-6-phosphate phosphatase (AtTPPB) [Arabidopsis thaliana] GI:2944180; contains Pfam profile PF02358: Trehalose-phosphatase^	0	0	0	0
B	At1g36940	^ ^ ^ ^hypothetical protein ^	0	0	0	2
B	At1g42680	^ ^motor activity^ ^myosin-related contains similarity to myosin GI:433663 from [Arabidopsis thaliana]^	0	0	0	0
B	At1g45150	^ ^ ^ ^expressed protein ^	0	0	0	1
B	At1g48120	^ ^Serine/Threonine (ST) phosphatases;protein serine/threonine phosphatase activity^ ^calcineurin-like phosphoesterase family protein contains Pfam profile: PF00149 calcineurin-like phosphoesterase^	0	0	0	1
B	At1g48410	^ARGONAUTE1^Argonaute;Protein synthesis factors;posttranscriptional gene silencing^eIF2C - eukaryotic initiation factor 2C^argonaute protein (AGO1) identical to SP|O04379 Argonaute protein (AGO1) {Arabidopsis thaliana}; contains Pfam profiles PF02171: Piwi domain, PF02170: PAZ domain^	0	0	0	0
B	At1g48960	^ ^ ^ ^universal stress protein (USP) family protein contains Pfam PF00582: universal stress protein family; similar to hypothetical protein GI:7770340 from [Arabidopsis thaliana]^	0	0	0	0
B	At1g49230	^ ^ ^ ^zinc finger (C3HC4-type RING finger) family protein contains Pfam domain, PF00097: Zinc finger, C3HC4 type (RING finger)^	0	0	1	0
B	At1g49340	^ ^inositol/phosphatidylinositol kinase activity^ ^phosphatidylinositol 3- and 4-kinase family protein contains similarity to phosphatidylinositol 4-kinase 230 GI:2326227 from [Homo sapiens], from [Bos taurus] GI:2198791; contains Pfam profiles PF00454: Phosphatidylinositol 3- and 4-kinase, PF00613: Phosphoinositide 3-kinase family, accessory domain^	0	0	0	0
B	At1g50290	^ ^ATP binding activity^ ^expressed protein ^	0	0	0	1
B	At1g50460	^ ^hexokinase activity^ ^hexokinase, putative similar to hexokinase 1 [Spinacia oleracea] Swiss-Prot:Q9SEK3^	0	0	1	0
B	At1g52190	^ ^POT(Proton-dependent Oligopeptide Transporter);Organic Solute Cotransporters;transporter activity^Similar to LeOPT1 family^proton-dependent oligopeptide transport (POT) family protein contains Pfam profile: PF00854 POT family^	0	0	0	0
B	At1g52360	^ ^coatomer^ ^coatomer protein complex, subunit beta 2 (beta prime), putative contains 7 WD-40 repeats (PF00400) (1 weak); similar to (SP:O55029) Coatomer beta' subunit (Beta'-coat protein) (Beta'-COP) (p102) (SP:O55029) [Mus musculus]; similar to GI:298096 from [Homo sapiens]^	0	0	0	0
B	At1g52620	^ ^chloroplast^ ^pentatricopeptide (PPR) repeat-containing protein contains Pfam profile PF01535: PPR repeat^	0	0	0	0
B	At1g52980	^ ^ATP binding activity^ ^GTP-binding family protein contains Pfam domain, PF01926: GTPase of unknown function^	0	0	0	3
B	At1g53110	^ ^ ^ ^expressed protein ^	0	0	0	2
B	At1g53120	^ ^mitochondrion^ ^RNA-binding S4 domain-containing protein ^	0	0	0	2
B	At1g54060	^ ^ ^ TF ^Trihelix^ ^expressed protein similar to 6b-interacting protein 1 (NtSIP1) [Nicotiana tabacum] GI:18149189^	0	0	0	2
B	At1g55805	^ ^ ^ ^BolA-like family protein contains Pfam profile: PF01722 BolA-like protein^	0	0	0	1
B	At1g58050	^ ^chloroplast^ ^helicase domain-containing protein contains similarity to SP|P24785 Dosage compensation regulator (Male-less protein) (No action potential protein) {Drosophila melanogaster}; contains Pfam profiles PF04408: Helicase associated domain (HA2), PF00271: Helicase conserved C-terminal domain^	0	0	0	0
B	At1g58310	^ ^F-box (FBX);calcium ion binding activity^B7^F-box family protein contains F-box domain Pfam:PF00646^	0	0	0	0
B	At1g58360	^NEUTRAL AMINO ACID TRANSPORTER 2^AAAP(Amino Acid/Auxin Permease);Organic Solute Cotransporters;AAAP family;plasma membrane^Amino acid permease family^amino acid permease I (AAP1) identical to amino acid permease I GI:22641 from [Arabidopsis thaliana]^	0	1	0	1
B	At1g60530	^ ^ATP binding activity^ ^dynamin family protein similar to mx2 protein GI:5578742 from [Mus musculus musculus]; contains Pfam profile PF00350: Dynamin family^	0	0	0	0
B	At1g60540	^ ^GTPase activity^ ^dynamin family protein similar to SP|Q91192 Interferon-induced GTP-binding protein Mx {Oncorhynchus mykiss}; contains Pfam profiles PF01031: Dynamin central region, PF00350: Dynamin family, PF02212: Dynamin GTPase effector domain^	0	0	0	0
B	At1g61190	^ ^Pathogen Defense;apoptosis^CNL(CC-NBS-LRR)^disease resistance protein (CC-NBS-LRR class), putative domain signature CC-NBS-LRR exists, suggestive of a disease resistance protein.^	0	0	0	1
B	At1g61300	^ ^Pathogen Defense;endomembrane system^CNL(CC-NBS-LRR)^disease resistance protein (NBS-LRR class), putative domain signature NBS-LRR exists, suggestive of a disease resistance protein.^	0	0	0	1
B	At1g61930	^ ^mitochondrion^ ^expressed protein contains Pfam profile PF04520: Protein of unknown function, DUF584^	0	0	0	1
B	At1g62270	^ ^F-box (FBX)^A1^F-box family protein contains Pfam:PF00646 F-box domain^	0	0	0	4
B	At1g64060	^CYTOCHROME B245 BETA CHAIN HOMOLOG RBOHAP108^ABA;CytB-H+(Cytochrome b558 (CytB) H+-channel);EF-hand containing proteins:Group VI;Respiratory burst oxidase family^Positive regulator^respiratory burst oxidase protein F (RbohF) (RbohAp108) / NADPH oxidase identical to cytochrome b245 beta chain homolog RbohAp108 [GI:2654868], respiratory burst oxidase protein F [gi:3242456], from Arabidopsis thalia…	0	0	0	1
B	At1g65295	^ ^endomembrane system^ ^expressed protein ^	0	0	0	1
B	At1g65980	^PEROXIREDOXIN TPX1^ ^ ^peroxiredoxin type 2, putative strong similarity to type 2 peroxiredoxin [Brassica rapa subsp. pekinensis] GI:4928472; contains Pfam profile: PF00578 AhpC/TSA (alkyl hydroperoxide reductase and thiol-specific antioxidant) family^	0	0	0	2
B	At1g68130	^ ^ ^ TF ^C2H2 (Zn)^ ^zinc finger (C2H2 type) family protein contains Pfam domain, PF00096: Zinc finger, C2H2 type^	0	0	0	1
B	At1g68320	^ ^AtMYB62^ TF ^MYB-(R1)R2R3^ ^myb family transcription factor (MYB62) similar to myb-related transcription factor (cpm7) GI:1002799 from [Craterostigma plantagineum]; contains PFAM profile: myb DNA binding domain PF00249^	0	0	0	0
B	At1g68640	^PERIANTHIA^AtbZIP46^ TF ^bZIP^ ^bZIP family transcription factor (PERIANTHIA) identical to transcription factor PERIANTHIA GB:AAD19660 GI:4378757 from [Arabidopsis thaliana]^	0	0	0	1
B	At1g69040	^ACT REPEAT 4^enzyme activity^ ^ACT domain containing protein (ACR4) low similarity to uridylyltransferase [Gluconacetobacter diazotrophicus] GI:17226253; contains Pfam profile PF01842: ACT domain^	0	0	0	0
B	At1g69523	^ ^chloroplast^ ^UbiE/COQ5 methyltransferase family protein low similarity to SP|Q05197 Phosphatidylethanolamine N-methyltransferase (EC 2.1.1.17) [Rhodopseudomonas sphaeroides] {Rhodobacter sphaeroides}; contains Pfam profile PF01209: methlytransferase, UbiE/COQ5 family^	0	0	0	1
B	At1g69560	^ ^AtMYB105^ TF ^MYB-(R1)R2R3^ ^myb family transcription factor (MYB105) contains Pfam profile: PF00249: Myb-like DNA-binding domain^	0	0	0	0
B	At1g69600	^ ^ ^ TF ^ZF-HB (Zn)^ ^zinc finger homeobox family protein / ZF-HD homeobox family protein ^	0	0	0	0
B	At1g70310	^SPERMIDINE SYNTHASE 2^arginine catabolism to spermine;arginine spermine degradation;ornithine spermine biosynthesis;polyamine biosynthesis III^SPERMIDINE SYNTHASE^spermidine synthase 2 (SPDSYN2) / putrescine aminopropyltransferase 2 identical to SP|O48661 Spermidine synthase 2 (EC 2.5.1.16) (Putrescine aminopropyltransferase 2) (SPDSY 2) {Arabidopsis thaliana}^	0	0	0	1
B	At1g70510	^ ^ATK1/KNAT2^ TF ^HB^HD-KNOX^homeobox protein knotted-1 like 2 (KNAT2) (K1) identical to homeobox protein knotted-1 like 2 ( KNAT2/ ATK1) SP: from [Arabidopsis thaliana]^	0	0	1	0
B	At1g71696	^SOL1 SPLICE VARIANT A1B1^endomembrane system^ ^carboxypeptidase D, putative similar to carboxypeptidase D [Anas platyrhynchos] gi|2789654|gb|AAB96915^	0	0	0	1
B	At1g71880	^SUCROSE-H+ SYMPORTER^SUGAR TRANSPORTERS;GPH-S(Glycoside-Pentoside-Hexuronide (GPH) Symporter);Organic Solute Cotransporters;sucrose:hydrogen symporter activity^DISACCHARIDE-H+ (SUCROSE) SYMPORTERS;Sucrose-proton symporter family^sucrose transporter / sucrose-proton symporter (SUC1) identical to sucrose-proton symporter SUC1 [Arabidopsis thaliana] GI:407094^	0	0	0	0
B	At1g71970	^ ^chloroplast^ ^expressed protein ^	0	0	0	0
B	At1g73670	^ ^Mitogen Activated Protein Kinase (MAPK) ;MAP Kinase;mitochondrion^ ^mitogen-activated protein kinase, putative / MAPK, putative (MPK15) similar to mitogen-activated protein kinase GB:A56042 [Dictyostelium discoideum]; mitogen-activated protein kinase (MAPK)(AtMPK15), PMID:12119167; contains Pfam profile: PF00069 Eukaryotic protein kinase domain^	0	0	0	0
B	At1g75520	^ ^SRS5^ TF ^SRS (Zn)^ ^lateral root primordium (LRP) protein-related similar to lateral root primordium 1 (LRP1) [Arabidopsis thaliana] GI:882341; contains Pfam profile PF05142: Domain of unknown function (DUF702)^	0	0	0	0
B	At1g76420	^CUP-SHAPED COTYLEDON3^ANAC031^ TF ^NAC^ ^no apical meristem (NAM) family protein N-term similar to N-term of NAM GB:CAA63101 [Petunia x hybrida] (apical meristem formation), CUC2 GB:BAA19529 [Arabidopsis thaliana], GRAB2 protein GB:CAA09372 [Triticum sp.]^	0	0	0	0
B	At1g76660	^ ^ ^ ^expressed protein ^	0	0	0	2
B	At1g77855	^ ^ ^ ^hypothetical protein ^	0	0	0	1
B	At1g80100	^ ^Histidine Phosphotransfer Proteins^ ^phosphotransfer family protein similar to histidine-containing phosphotransfer protein [Catharanthus roseus] GI:13774348, ATHP3 [Arabidopsis thaliana] GI:4156245^	0	0	0	0
B	At1g80460	^GLI1^glycerol kinase activity;glycerol metabolism;aerobic glycerol catabolism^GLYCEROL KINASE^glycerol kinase, putative similar to glycerol kinase (ATP:glycerol 3-phosphotransferase, Glycerokinase, GK)[Mycobacterium tuberculosis] Swiss-Prot:O69664^	0	1	0	1
B	At1g80580	^ ^ ^ TF ^AP2/ERF^ERF-EREBP^ethylene-responsive element-binding family protein contains AP2 DNA-binding domain; similar to EREBP-3 (GI:1208496) [Nicotiana tabacum]^	0	0	0	0
B	At1g80615	AT1G80615_1 unknown protein similar to ribosomal protein S15 GB AAD36415 from Thermotoga maritima	0	0	0	0
B	At1g80810	^ ^ ^ ^expressed protein similar to androgen-induced prostate proliferative shutoff associated protein (GI:4559410) [Homo sapiens]; similar to bimD (GI:168025) [Emericella nidulans]^	0	0	0	2
B	At2g01310	^ ^ ^ ^expressed protein ^	0	0	0	2
B	At2g01950	^ ^LRR XI & LRR XII ;mitochondrion^ ^leucine-rich repeat transmembrane protein kinase, putative similar to brassinosteroid insensitive protein^	0	0	0	0
B	At2g03110	^ ^ ^ ^KH domain-containing protein ^	0	0	0	2
B	At2g03620	^ ^MRS2(Mitochondrial mRNA Splicing-2 Protein);AtMRS2;Magnesium Transporters^ ^magnesium transporter CorA-like family protein (MRS2-5) weak similarity to SP|Q01926 RNA splicing protein MRS2, mitochondrial precursor {Saccharomyces cerevisiae}; contains Pfam profile PF01544: CorA-like Mg2+ transporter protein; supporting cDNA gi|25360881|gb|AY150290.1|^	0	0	0	0
B	At2g03810	^ ^ ^ ^18S pre-ribosomal assembly protein gar2-related contains weak similarity to Swiss-Prot:P41891 protein gar2 [Schizosaccharomyces pombe]^	0	0	0	0
B	At2g08986	^ ^ ^ ^hypothetical protein ^	0	0	0	0
B	At2g11000	^MAK10^ ^ ^natC N(alpha)-terminal acetyltransferase, Mak10 subunit family protein contains Pfam PF04112: Mak10 subunit, NatC N(alpha)-terminal acetyltransferase; similar to corneal wound healing related protein (GI:8926320) [Rattus norvegicus]; weak similarity to Glucose repressible protein MAK10 (Swiss-Prot:Q02197) [Saccharomyces cerevisiae]^	0	0	0	1
B	At2g14210	^ANR1^AGL44^ TF ^MADS^Type II (MIKCc)^MADS-box protein (ANR1) identical to ANR1, MADS-box protein [Arabidopsis thaliana] GI:2959320^	0	0	0	0
B	At2g14500	^ ^F-box (FBX)^C5^F-box family protein contains F-box domain Pfam:PF00646^	0	0	0	1
B	At2g14800	^ ^ ^ ^hypothetical protein ^	0	0	0	1
B	At2g16090	^ ^Arabidopsis ARIADNE gene family: subfamily A^ ^zinc finger protein-related contains similarity to zinc finger proteins and Pfam domain, PF01485: IBR domain^	0	0	1	0
B	At2g16700	^ACTIN DEPOLYMERIZING FACTOR 5^actin depolymerizing activity^ ^actin-depolymerizing factor 5 (ADF5) identical to SP|Q9ZNT3 Actin-depolymerizing factor 5 (ADF-5) (AtADF5) {Arabidopsis thaliana}^	0	0	0	0
B	At2g16720	^ ^AtMYB7^ TF ^MYB-(R1)R2R3^ ^myb family transcription factor contains Pfam profile: PF00249 myb-like DNA-binding domain^	0	0	0	1
B	At2g17950	^WUSCHEL^ ^ TF ^HB^WUS-like^homeodomain transcription factor (WUSCHEL) 99.4% identical to WUSCHELL (GI:4090200) [Arabidopsis thaliana]^	0	0	0	0
B	At2g18510	^EMBRYO DEFECTIVE 2444^EMB^Embryo Defective^pre-mRNA splicing factor, putative similar to SP|Q15427 Splicing factor 3B subunit 4 (Spliceosome associated protein 49) (SAP 49) (SF3b50) (Pre-mRNA splicing factor SF3b 49 kDa subunit) {Homo sapiens}; contains Pfam profile PF00076: RNA recognition motif. (a.k.a. RRM, RBD, or RNP domain)^	0	0	0	2
B	At2g19950	^ ^ ^ ^expressed protein contains 2 transmembrane domains; weak similarity to HPSR2 - heavy chain potential motor protein (GI:871048) [Giardia intestinalis]^	1	1	0	1
B	At2g20400	^ ^ ^ TF ^GARP^ ^myb family transcription factor contains Pfam profile: PF00249 myb-like DNA-binding domain^	0	0	0	0
B	At2g20890	^ ^chloroplast^ ^expressed protein ^	0	0	0	2
B	At2g21860	^ ^chloroplast^ ^violaxanthin de-epoxidase-related contains weak similarity to violaxanthin de-epoxidase precursor gi|1438875|gb|AAC49373^	0	0	0	0
B	At2g22610	^ ^Kinesins;microtubule associated complex^Kinesin-like proteins^kinesin motor protein-related ^	0	0	0	3
B	At2g23200	^ ^CRPK1L-1 ;Receptor kinase-like protein family;kinase activity^ ^protein kinase family protein contains protein kinase domain, Pfam:PF00069^	0	0	0	0
B	At2g25750	AT2G25750_1 unknown protein	0	0	0	0
B	At2g26010	^ ^ ^ ^plant defensin-fusion protein, putative (PDF1.3) plant defensin protein family member, personal communication, Bart Thomma (Bart.Thomma@agr.kuleuven.ac.be); similar to antifungal protein 1 preprotein [Raphanus sativus] gi|609322|gb|AAA69541^	0	0	0	1
B	At2g26520	^ ^ATP binding activity^ ^expressed protein ^	0	0	0	0
B	At2g26870	^ ^Acyl Lipid Metabolism;phospholipid biosynthesis;triglyceride biosynthesis^Non specific Phospholipase C;PHOSPHOLIPASE C^phosphoesterase family protein low similarity to SP|Q9RGS8 Non-hemolytic phospholipase C precursor (EC 3.1.4.3) (Phosphatidylcholine cholinephosphohydrolase) {Burkholderia pseudomallei}; contains Pfam profile PF04185: Phosphoesterase family^	0	0	1	1
B	At2g27250	^CLAVATA 3^protein binding activity^ ^CLAVATA3 CLAVATA3/ESR-Related (CLE) family of proteins; ligand for CLV1; responsible for negative regulation of meristem cell differention and replacement^	0	0	0	0
B	At2g28070	^ ^ABC(ATP-Binding Cassette);ABC Superfamily;ABC transporters;ATP-binding cassette (ABC) transporter activity^WBC subfamily;Putative ABC transporter^ABC transporter family protein ^	0	0	0	1
B	At2g28320	^ ^ ^ ^pleckstrin homology (PH) domain-containing protein / lipid-binding START domain-containing protein contains Pfam profiles PF01852: START domain, PF00169: PH domain^	0	0	0	1
B	At2g28605	^ ^chloroplast^ ^expressed protein ^	0	0	0	0
B	At2g28790	^ ^endomembrane system^ ^osmotin-like protein, putative similar to SP|Q41350 Osmotin-like protein precursor {Lycopersicon esculentum}; contains Pfam profile PF00314: Thaumatin family^	0	0	0	2
B	At2g30000	^ ^ ^ ^expressed protein contains Pfam domain PF03660: Uncharacterised protein family (UPF0123)^	0	0	0	1
B	At2g30540	^ ^endomembrane system^ ^glutaredoxin family protein contains INTERPRO Domain IPR002109, Glutaredoxin (thioltransferase)^	0	0	0	1
B	At2g30890	^ ^endomembrane system^ ^membrane protein, putative similar to membrane protein SDR2 (GI:1747306) [Mus musculus]^	0	0	0	1
B	At2g31610	^ ^ ^ ^40S ribosomal protein S3 (RPS3A) ^	0	0	0	1
B	At2g31730	^ ^ ^ ^ethylene-responsive protein, putative similar to ethylene-inducible ER33 protein [Lycopersicon esculentum] gi|5669656|gb|AAD46413^	0	1	0	2
B	At2g32060	^ ^ ^ ^40S ribosomal protein S12 (RPS12C) ^	0	0	1	1
B	At2g33640	^ ^endomembrane system^ ^zinc finger (DHHC type) family protein contains Pfam profile PF01529: DHHC zinc finger domain^	0	0	0	2
B	At2g35585	^ ^mitochondrion^ ^expressed protein ^	0	0	0	1
B	At2g36000	^ ^chloroplast^ ^mitochondrial transcription termination factor-related / mTERF-related contains Pfam profile PF02536: mTERF^	0	1	0	0
B	At2g38120	^AUXIN RESISTANT 1^auxin;AAAP(Amino Acid/Auxin Permease);Organic Solute Cotransporters;AAAP family;amino acid permease activity^auxin influx carrier;AUX1 family^amino acid permease, putative (AUX1) identical to AUX1 GI:1531758 from [Arabidopsis thaliana]^	0	0	0	0
B	At2g38340	^ ^ ^ TF ^AP2/ERF^ERF-EREBP^AP2 domain-containing transcription factor, putative (DRE2B) Similar to DREB2A (GP:3738230) and DREB2B (GP:3738232) [Arabidopsis thaliana]; DRE binding proteins may be involved in dehydration or low temp response^	0	0	0	2
B	At2g38430	^ ^ ^ ^expressed protein ^	0	0	0	0
B	At2g38870	^ ^serine protease inhibitor activity^ ^protease inhibitor, putative similar to SP|P24076 Glu S.griseus protease inhibitor (BGIA) {Momordica charantia}; contains Pfam profile PF00280: Potato inhibitor I family^	1	1	0	1
B	At2g39220	^ ^Acyl Lipid Metabolism^Patatin-like Acyl-Hydrolase^patatin family protein similar to patatin-like latex allergen [Hevea brasiliensis][PMID:10589016]; contains patatin domain PF01734^	0	0	0	0
B	At2g39280	^ ^ ^ ^RabGAP/TBC domain-containing protein contains Pfam profile PF00566: TBC domain^	0	0	0	1
B	At2g39350	^ ^ABC(ATP-Binding Cassette);ABC Superfamily;ABC transporters;ATP-binding cassette (ABC) transporter activity^WBC subfamily;Putative ABC transporter^ABC transporter family protein ^	0	0	0	1
B	At2g40205	^ ^ ^ ^60S ribosomal protein L41 (RPL41C) ^	0	0	0	0
B	At2g41790	^ ^cysteine-type endopeptidase activity^ ^peptidase M16 family protein / insulinase family protein contains Pfam domain, PF05193: Peptidase M16 inactive domain; similar to insulin-degrading enzyme (Insulysin, Insulinase, Insulin protease) [Mouse] SWISS-PROT:Q9JHR7^	0	0	0	1
B	At2g42100	^ ^Actin family;motor activity^ ^actin, putative very strong similarity to SP|P53496 Actin 11 {Arabidopsis thaliana}, SP|P53493 Actin 3 {Arabidopsis thaliana}; contains Pfam profile PF00022: Actin^	0	0	0	1
B	At2g42150	^ ^Bromodomain proteins;DNA binding activity^ ^DNA-binding bromodomain-containing protein contains Pfam domains, PF00439: Bromodomain and PF00249: Myb-like DNA-binding domain^	0	0	0	0
B	At2g43490	^ ^ ^ ^RabGAP/TBC domain-containing protein similar to GTPase activating protein [Yarrowia lipolytica] GI:2370595; contains Pfam profile PF00566: TBC domain^	0	0	0	1
B	At2g43670	^ ^endomembrane system^ ^glycosyl hydrolase family protein 17 similar to glucan endo-1,3-beta-glucosidase precursor SP:P52409 from [Triticum aestivum]; C terminal homology only^	0	0	0	1
B	At2g44070	^ ^Protein synthesis factors;translation initiation factor activity^eIF2Bdelta - eukaryotic initiation factor 2Bdelta^eukaryotic translation initiation factor 2B family protein / eIF-2B family protein similar to SP|Q63186 Translation initiation factor eIF-2B delta subunit (eIF-2B GDP-GTP exchange factor) {Rattus norvegicus}; contains Pfam profile PF01008: Initiation factor 2 subunit family^	0	0	0	0
B	At2g44170	AT2G44170_1 putative N-myristoyltransferase supported by cDNA gi_13924515_gb_AF250957_1_AF250957	0	0	0	1
B	At2g44960	AT2G44960_1 hypothetical protein similar to hypothetical protein GB AAC31828	0	0	0	0
B	At2g45920	^ ^Plant U-box protein (PUB) Class V;mitochondrion^ ^U-box domain-containing protein contains Pfam profile PF04564: U-box domain^	0	0	0	1
B	At2g46010	AT2G46010_1 hypothetical protein predicted by genscan and genefinder	0	0	0	0
B	At2g46690	^ ^SAUR^ ^auxin-responsive family protein similar to indole-3-acetic acid induced protein ARG7 (SP:P32295) [Phaseolus aureus]^	0	0	0	0
B	At2g46900	^ ^ ^ ^expressed protein contains Pfam profile PF04910: Protein of unknown function, DUF654^	1	1	0	3
B	At2g47020	^ ^translation release factor activity^ ^peptide chain release factor, putative similar to peptide chain release factor 1 [Escherichia coli] GI:147567; contains Pfam profiles PF00472: Peptidyl-tRNA hydrolase domain, PF03462: PCRF domain^	0	0	0	1
B	At2g47760	^ ^Glycosyltransferase Family 58;Not56-like protei;mitochondrion^ ^ALG3 family protein contains Pfam profile: PF05208 ALG3 protein^	0	0	0	0
B	At2g47940	^ ^chloroplast stromal thylakoid^ ^DegP2 protease (DEGP2) identical to DegP2 protease GI:13172275 from [Arabidopsis thaliana]; identical to cDNA DegP2 protease (DEGP2) nuclear gene for chloroplast product GI:13172274^	0	0	0	3
B	At3g04140	^ ^protein kinase activity^ ^ankyrin repeat family protein contains ankyrin repeats, Pfam:PF00023^	0	0	1	0
B	At3g05000	^ ^ ^ ^transport protein particle (TRAPP) component Bet3 family protein similar to Transport protein particle 33 kDa subunit (TRAPP 33 kDa subunit) (Swiss-Prot:Q99394) [Saccharomyces cerevisiae]; contains Pfam profile PF04051: Transport protein particle (TRAPP) component, Bet3^	0	0	0	2
B	At3g05380	^ ^MYB domain transcription factor family;nucleic acid binding activity^ ^myb family transcription factor contains Pfam profile:PF00249 Myb-like DNA-binding domain^	0	0	0	2
B	At3g05700	^ ^ ^ ^drought-responsive family protein contains similarity to drought-induced mRNA, Di19 [Arabidopsis thaliana] gi|469110|emb|CAA55321^	0	0	0	0
B	At3g06270	^ ^PP2C (Protein Phosphatase 2C) Phosphatases;protein amino acid dephosphorylation^ ^protein phosphatase 2C, putative / PP2C, putative similar to protein phosphatase-2C (PP2C) GB:AAC36699 [Mesembryanthemum crystallinum]; contains Pfam profile: PF00481 protein phosphatase 2C^	0	0	1	0
B	At3g06590	^ ^BHLH148^ TF ^bHLH^bHLH^expressed protein ^	0	0	0	1
B	At3g07330	^ATCSLC6^Cellulose-synthase-like genes ;Glycosyltransferase Family 2;Glycosyltransferase Gene Families;Putative glucosyltransferase family;cellulose synthase activity^CSLC;Glycosyltransferase- Family 2^glycosyl transferase family 2 protein similar to beta-(1-3)-glucosyl transferase GB:AAC62210 GI:3687658 from [Bradyrhizobium japonicum], cellulose synthase from Agrobacterium tumeficiens [gi:710492…	0	0	0	0
B	At3g08800	^ ^ ^ ^expressed protein ^	0	0	0	0
B	At3g09440	^ ^HSP70s^ ^heat shock cognate 70 kDa protein 3 (HSC70-3) (HSP70-3) identical to SP|O65719 Heat shock cognate 70 kDa protein 3 (Hsc70.3) {Arabidopsis thaliana}^	0	0	0	1
B	At3g09600	^ ^ ^ TF ^MYB-related^ ^myb family transcription factor contains Pfam profile: PF00249 myb-like DNA-binding domain^	0	0	0	0
B	At3g09630	^ ^structural constituent of ribosome^ ^60S ribosomal protein L4/L1 (RPL4A) strong similarity to 60S ribosomal protein L1 GB:P49691^	0	0	0	0
B	At3g10405	^ ^chloroplast^ ^expressed protein ^	0	0	0	0
B	At3g11230	^ ^ ^ ^yippee family protein similar to qdgl-1 [Coturnix coturnix] GI:10441650, Yippee protein [Homo sapiens] GI:5713281; contains Pfam profile PF03226: Yippee putative zinc-binding protein^	0	0	0	2
B	At3g12040	^ ^putative DNA-binding protein;DNA binding activity^ ^DNA-3-methyladenine glycosylase (MAG) identical to DNA-3-methlyadenine glycosylase (MAG) SP:Q39147 from [Arabidopsis thaliana]; contains Pfam profile: PF02245 methylpurine-DNA glycosylase (MPG)^	0	0	0	0
B	At3g12590	^ ^chloroplast^ ^expressed protein ^	0	0	0	2
B	At3g13010	^ ^ ^ ^hAT dimerisation domain-containing protein contains Pfam profile PF04937: Protein of unknown function (DUF 659), weak hit to PF05699: hAT family dimerisation domain^	0	0	0	0
B	At3g13480	^ ^endomembrane system^ ^expressed protein ; expression supported by MPSS^	0	1	0	1
B	At3g14370	^ ^IRE/NPH/Phosphoinositide dependent/Ribosomal Protein S6 ;protein kinase activity^ ^protein kinase family protein contains protein kinase domain, Pfam:PF00069^	0	0	0	0
B	At3g15210	^ ^ ^ TF ^AP2/ERF^ERF-EREBP^ethylene-responsive element-binding factor 4 (ERF4) identical to ethylene responsive element binding factor 4 SP:O80340 from [Arabidopsis thaliana]^	0	0	0	1
B	At3g15650	^ ^Acyl Lipid Metabolism;lysophospholipase activity^Lysophospholipase^phospholipase/carboxylesterase family protein low similarity to lysophospholipase I [Mus musculus] GI:1864159; contains Pfam profile PF02230: Phospholipase/Carboxylesterase family^	0	0	0	1
B	At3g15750	^ ^ ^ ^expressed protein ^	0	0	0	1
B	At3g16750	^ ^ ^ ^expressed protein ; expression supported by MPSS^	0	0	0	0
B	At3g17100	^ ^BHLH147^ TF ^bHLH^bHLH^expressed protein ^	0	0	0	0
B	At3g17430	^ ^DMT(The Drug/Metabolite Transporter);Organic Solute Cotransporters;organic anion transporter activity^Putative phosphate/phosphoenolpyruvate translocator protein family^phosphate translocator-related low similarity to phosphoenolpyruvate/phosphate translocator precursor [Mesembryanthemum crystallinum] GI:9295275, SP|P52178 Triose phosphate/phosphate translocator, non-green plastid, chloroplast…	0	0	0	0
B	At3g17600	^ ^IAA31^ TF ^Aux/IAA^ ^auxin-responsive protein, putative similar to SP|O24410 Auxin-responsive protein IAA20 (Indoleacetic acid-induced protein 20) {Arabidopsis thaliana}; contains Pfam profile: PF02309: AUX/IAA family^	1	1	0	3
B	At3g17609	^HY5-HOMOLOG^AtbZIP64^ TF ^bZIP^ ^bZIP transcription factor family protein / HY5-like protein (HYH) nearly identical to HY5-like protein [Arabidopsis thaliana] GI:18042111; similar to TGACG-motif binding factor GI:2934884 from [Glycine max]; contains Pfam profile: PF00170 bZIP transcription factor^	0	0	0	0
B	At3g18740	^ ^structural constituent of ribosome^ ^60S ribosomal protein L30 (RPL30C) similar to 60S RIBOSOMAL PROTEIN L30 GB:O49884 from [Lupinus luteus]^	0	0	0	0
B	At3g19010	^ ^iron ion binding activity;flavonoid biosynthesis^FLAVONOL SYNTHASE^oxidoreductase, 2OG-Fe(II) oxygenase family protein contains similarity to flavonol synthase (FLS) from [Solanum tuberosum] SP|Q41452, {Petunia hybrida} SP|Q07512; contains Pfam profile PF03171: oxidoreductase, 2OG-Fe(II) oxygenase family^	0	0	0	0
B	At3g19130	^ATRBP47B^ ^ ^RNA-binding protein, putative similar to RNA Binding Protein 47 [Nicotiana plumbaginifolia] GI:9663769, DNA binding protein ACBF GB:AAC49850 from [Nicotiana tabacum]; contains InterPro entry IPR000504: RNA-binding region RNP-1 (RNA recognition motif) (RRM)^	0	0	0	0
B	At3g19180	^ ^chloroplast^ ^cell division protein-related weak similarity to cell division protein Ftn2 [Synechococcus sp. PCC 7942] GI:16226084^	0	0	0	0
B	At3g19750	^ ^ ^ ^hypothetical protein ^	0	0	0	0
B	At3g19860	^ ^BHLH121^ TF ^bHLH^bHLH^basic helix-loop-helix (bHLH) family protein contains Pfam profile: PF00010 helix-loop-helix DNA-binding domain^	0	0	0	1
B	At3g19990	^ ^ ^ ^expressed protein ^	0	0	0	0
B	At3g21770	^ ^Glycosyl transferases;Class III peroxidase;glycosyltransferase^GT family 1^peroxidase 30 (PER30) (P30) (PRXR9) identical to SP|Q9LSY7 Peroxidase 30 precursor (EC 1.11.1.7) (Atperox P30) (PRXR9) (ATP7a) {Arabidopsis thaliana}^	0	0	0	3
B	At3g23560	^ABERRANT LATERAL ROOT FORMATION 1^MATE(Multi Antimicrobial Extrusion);response to toxin^ ^MATE efflux family protein similar to ripening regulated protein DDTFR18 [Lycopersicon esculentum] GI:12231296; contains Pfam profile: PF01554 uncharacterized membrane protein family^	0	0	0	1
B	At3g23605	^ ^ ^ ^UBX domain-containing protein contains Pfam profile PF00789: UBX domain^	0	0	0	1
B	At3g26210	^ ^Cytochrome P450;cytochrome P450 activity^CYP71B^cytochrome P450 71B23, putative (CYP71B23) Identical to Cytochrome P450 71B23 (SP:Q9LTM0)[Arabidopsis thaliana];contains Pfam profile: PF00067 cytochrome P450^	0	0	0	0
B	At3g27100	^ ^ ^ ^expressed protein ^	0	0	0	0
B	At3g27560	^ ^ATN1-like Protein Kinase ;MAPKKK;protein amino acid phosphorylation^Raf subfamily^protein kinase (ATN1) almost identical (1 amino acid difference) to protein kinase ATN1 [Arabidopsis thaliana] gi|1054633|emb|CAA63387^	0	0	0	0
B	At3g28930	^AVRRPT2-INDUCED GENE 2^response to pathogenic bacteria^ ^avrRpt2-induced AIG2 protein (AIG2) identical to SP|P54121 AIG2 protein (avrRpt2-induced gene) {Arabidopsis thaliana}^	0	0	0	0
B	At3g29035	^ ^ANAC059^ TF ^NAC^ ^no apical meristem (NAM) family protein contains Pfam PF02365 : No apical meristem (NAM) protein; similar to cup-shaped cotyledon CUC2 (GI:1944132) [Arabidopsis thaliana]^	0	0	0	1
B	At3g29810	^ ^GPI-anchored protein;Arabidopsis COBRA subfamily1;endomembrane system^COBRA^phytochelatin synthetase family protein / COBRA cell expansion protein COBL2 similar to phytochelatin synthetase [Hordeum vulgare subsp. vulgare] GI:29570314; identified in Roudier, et al, Plant Phys. (2002) 130:538-548 (PMID:12376623); contains Pfam profile PF04833: Phytochelatin synthetase-like conserved region^	0	0	0	0
B	At3g30140	AT3G30140_1 unknown protein contains non-consensus TG donor splice site at exon 1	0	0	0	0
B	At3g32917	At3g32917 retrotransposon gag protein family	0	0	0	1
B	At3g43810	^CALMODULIN 7^EF-hand containing proteins:Group IV;calcium ion binding activity^ ^calmodulin-7 (CAM7) almost identical to calmodulin GI:16227 from [Arabidopsis thaliana], SP|P59220 Calmodulin-7 {Arabidopsis thaliana}^	0	0	0	1
B	At3g44800	^ ^ ^ ^meprin and TRAF homology domain-containing protein / MATH domain-containing protein ^	0	0	0	0
B	At3g45010	^ ^carboxypeptidase activity^ ^serine carboxypeptidase III, putative similar to serine carboxypeptidase III from Oryza sativa SP|P37891, Matricaria chamomilla GI:6960455, Hordeum vulgare SP|P21529, Triticum aestivum SP|P11515; contains Pfam profile PF0450 serine carboxypeptidase^	0	0	0	1
B	At3g46970	^ ^Glycosyltransferase Family 35;Glycosyltransferase Gene Families;glycosyltransferase^Glycosyltransferase Family- 35^starch phosphorylase, putative similar to alpha-glucan phosphorylase, H isozyme SP:P32811 from [Solanum tuberosum]^	0	0	0	1
B	At3g47960	^ ^POT(Proton-dependent Oligopeptide Transporter);Organic Solute Cotransporters;transporter activity^Similar to LeOPT1 family^proton-dependent oligopeptide transport (POT) family protein contains Pfam profile: PF00854 POT family^	0	0	0	0
B	At3g48640	^ ^endomembrane system^ ^expressed protein ^	0	0	0	0
B	At3g49210	^ ^Acyl Lipid Metabolism^Bifunctional Wax Ester Synthase / DAGAT^expressed protein ^	0	0	0	1
B	At3g49680	^ ^transaminase activity^ ^branched-chain amino acid aminotransferase 3 / branched-chain amino acid transaminase 3 (BCAT3) identical to SP|Q9M401 Branched-chain amino acid aminotransferase 3, chloroplast precursor (EC 2.6.1.42) (Atbcat-3){Arabidopsis thaliana}^	0	0	0	1
B	At3g49760	^ ^AtbZIP5^ TF ^bZIP^ ^bZIP transcription factor family protein similar to bZIP transcription factor GI:1769891 from [Arabidopsis thaliana]^	0	0	0	1
B	At3g50630	^Kip-related protein 2^Core Cell Cycle Genes;cyclin-dependent protein kinase inhibitor activity^ ^kip-related protein 2 (KRP2) / cyclin-dependent kinase inhibitor 2 (ICK2) / cdc2a-interacting protein identical to Cdc2a-interacting protein (ICK2) (cyclin-dependent kinase inhibitor) [Arabidopsis thaliana] GI:7160669^	0	0	0	0
B	At3g52410	^ ^mitochondrion^ ^hypothetical protein contains Pfam profile PF03778: Protein of unknown function (DUF321)^	0	0	0	1
B	At3g52590	^EMBRYO DEFECTIVE 2167^EMB;ribosome^Embryo Defective^ubiquitin extension protein 1 (UBQ1) / 60S ribosomal protein L40 (RPL40B) identical to GI:166929, GI:166930^	0	0	0	3
B	At3g53760	^ ^ ^ ^tubulin family protein similar to SP|Q9SC88 Gamma-tubulin complex component 4 homolog {Medicago truncatula}, SP|Q9UGJ1|GCP4_HUMAN Gamma-tubulin complex component 4 {Homo sapiens}; contains Pfam profile PF04130: Spc97 / Spc98 family^	0	0	0	1
B	At3g54110	^UNCOUPLING PROTEIN^MC(Mitochondrial Carrier);Uncoupling protein family;uncoupling protein activity^ ^plant uncoupling mitochondrial protein (PUMP) identical to plant uncoupling mitochondrial protein [Arabidopsis thaliana] GI:3115108^	0	0	0	1
B	At3g54350	^EMBRYO DEFECTIVE 1967^FHA transcription factor;EMB^Embryo Defective^forkhead-associated domain-containing protein / FHA domain-containing protein MSP58 - nucleolar protein, Mus musculus, EMBL:AF015309^	0	0	0	0
B	At3g56300	^ ^amino acid activation^CYSTEINE-TRNA LIGASE^tRNA synthetase class I (C) family protein similar to cysteinyl-tRNA synthetase [Methanococcus maripaludis] GI:6599476; contains Pfam profile PF01406: tRNA synthetases class I (C)^	0	0	0	3
B	At3g56360	^ ^chloroplast^ ^expressed protein unknown protein 110K5.12 - Sorghum bicolor, TREMBL:AF124045_5^	0	0	0	0
B	At3g57810	^ ^chloroplast^ ^OTU-like cysteine protease family protein contains Pfam profile PF02338: OTU-like cysteine protease^	0	0	0	1
B	At3g58760	^ ^Ankyrin Repeat Domain Protein Kinase ;MAPKKK;mitochondrion^Raf subfamily^ankyrin protein kinase, putative similar to ankyrin-kinase [Medicago truncatula] gi|18700701|gb|AAL78674^	0	0	0	1
B	At3g58770	^ ^ ^ ^expressed protein ; expression supported by MPSS^	0	1	0	1
B	At3g59200	^ ^F-box (FBX);nucleic acid binding activity^B7^F-box family protein contains F-box domain Pfam:PF00646^	0	0	0	3
B	At3g59210	^ ^F-box (FBX)^B7^F-box family protein contains F-box domain Pfam:PF00646^	0	0	0	1
B	At3g59320	^ ^endomembrane system^ ^integral membrane protein, putative contains Pfam profile PF00892: Integral membrane protein; identical to anthocyanin-related membrane protein 2 (GI:16416385) [Arabidopsis thaliana]^	0	0	0	2
B	At3g59380	^PLURIPETALA^C-terminal protein prenylation^ ^farnesyltransferase alpha subunit, putative / FTA, putative / protein farnesyltransferase, putative similar to farnesyltransferase alpha subunit [GI:2246442][Pisum sativum]^	1	1	0	3
B	At3g59690	^ ^ ^ ^calmodulin-binding family protein similar to SF16 protein [Helianthus annuus] GI:560150; contains Pfam profile PF00612: IQ calmodulin-binding motif^	0	0	0	1
B	At3g60640	^ ^ ^ ^autophagy 8g (APG8g) identical to autophagy 8g [Arabidopsis thaliana] GI:19912163; contains Pfam profile PF02991: Microtubule associated protein 1A/1B, light chain 3; supporting cDNA gi|19912162|dbj|AB073181.1|^	0	0	1	3
B	At3g60890	^ ^chloroplast^ ^hypothetical protein ^	0	0	3	0
B	At3g60960	^ ^ ^ ^pentatricopeptide (PPR) repeat-containing protein contains Pfam profile PF01535: PPR repeat^	0	0	0	0
B	At3g61150	^ ^ ^ TF ^HB^HD-Zip IV / HD ZLZ START^homeobox-leucine zipper family protein / homeodomain GLABRA2 like protein 1 (HD-GL2-1) similar to Anthocyaninless2 (ANL2) (GP:5702094) Arabidopsis thaliana, EMBL:AF077335^	0	1	0	0
B	At3g61250	^ ^AtMYB17^ TF ^MYB-(R1)R2R3^ ^myb family transcription factor (MYB17) contains PFAM profile: Myb-like DNA-binding domain PF00249^	0	0	0	1
B	At3g61420	^ ^General Transcription^ ^transcription factor-related low similarity to SP|Q9DBA9 TFIIH basal transcription factor complex p62 subunit {Mus musculus}; contains Pfam profile PF03909: BSD domain^	0	0	0	1
B	At4g00040	^ ^acyltransferase activity;flavonoid biosynthesis^CHALCONE SYNTHASE^chalcone and stilbene synthase family protein similar to chalcone synthase homolog PrChS1, Pinus radiata, gb:U90341; similar to anther-specific protein [Nicotiana sylvestris][GI:2326774], YY2 protein [Oryza sativa][GI:2645170]^	0	0	0	1
B	At4g00340	^ ^S-Domain Kinase (Type 2) ;protein kinase activity^ ^S-locus glycoprotein family protein / curculin-like (mannose-binding) lectin family protein / PAN domain-containing protein contains Pfam profiles: PF01453 lectin (probable mannose binding), PF00954 S-locus glycoprotein family, PF00024 PAN domain^	0	0	0	0
B	At4g00490	^ ^Glycoside Hydrolase Family 14;Glycoside Hydrolase Gene Families;chloroplast^Glycoside Hydrolase Family 14^beta-amylase, putative / 1,4-alpha-D-glucan maltohydrolase, putative similar to beta-amylase from SP:O64407 [Vigna unguiculata]; contains Pfam profile PF01373: Glycosyl hydrolase family 14^	0	0	0	1
B	At4g02580	^ ^NADH dehydrogenase (ubiquinone) activity^ ^NADH-ubiquinone oxidoreductase 24 kDa subunit, putative similar to NADH-ubiquinone oxidoreductase 24 kDa subunit, mitochondrial precursor (EC 1.6.5.3) (EC 1.6.99.3) (Polypeptide II) (Swiss-Prot:P04394) [Bos taurus]^	0	0	0	4
B	At4g02990	^ ^mitochondrion^ ^mitochondrial transcription termination factor family protein / mTERF family protein weak similarity to mtDBP protein [Paracentrotus lividus] GI:4584695; contains Pfam profile PF02536: mTERF^	0	0	0	1
B	At4g03175	^ ^protein kinase activity^ ^protein kinase family protein contains similarity to Swiss-Prot:P51566 protein kinase AFC1 [Arabidopsis thaliana]^	0	1	2	0
B	At4g03320	^ ^Chloroplast and Mitochondria gene families;chloroplast^Putative chloroplast protein import component^chloroplast protein import component-related similar to P. sativum Tic20 chloroplast protein import component (GI:3769673)^	0	1	0	3
B	At4g04690	^ ^F-box (FBX)^A1^F-box family protein (FBX15) contains F-box domain PF:00646^	1	1	0	2
B	At4g05120	^ ^ENT(Equilibrative Nucleoside Transporter);Organic Solute Cotransporters;EF-hand containing proteins:Group II;nucleoside transporter activity^Putative nucleoside transporter family^equilibrative nucleoside transporter, putative (ENT3) identical to putative equilibrative nucleoside transporter ENT3 [Arabidopsis thaliana] GI:16518993; contains similarity to SWISS-PROT:O54699 equilibrative nucleos…	0	0	0	1
B	At4g05136	^ ^mitochondrion^ ^hypothetical protein contains Pfam profile PF03778: Protein of unknown function (DUF321)^	0	0	0	0
B	At4g05380	^ ^nucleotide binding activity^ ^AAA-type ATPase family protein contains similarity to mitochondrial ATPase (AAA family) Bcs1p, Saccharomyces cerevisiae, Swiss Prot:P32839^	0	0	1	1
B	At4g07650	AT4G07650_1 hypothetical protein	0	0	0	1
B	At4g08850	^ ^LRR XI & LRR XII ;Receptor kinase-like protein family;kinase activity^ ^leucine-rich repeat family protein / protein kinase family protein contains Pfam domains PF00560: Leucine Rich Repeat and PF00069: Protein kinase domain^	0	0	0	0
B	At4g09140	^MLH1^mismatch repair^ ^DNA mismatch repair protein MLH1 (MLH1) identical to MLH1 protein [Arabidopsis thaliana] GI:3893081^	0	0	0	0
B	At4g09550	^ ^subtilase activity^ ^expressed protein ^	0	0	0	0
B	At4g10340	^LIGHT HARVESTING COMPLEX OF PHOTOSYSTEM II 5^Chloroplast and Mitochondria gene families;chlorophyll binding activity^Chlorophyll a/b-binding protein family^chlorophyll A-B binding protein CP26, chloroplast / light-harvesting complex II protein 5 / LHCIIc (LHCB5) identical to SP|Q9XF89 Chlorophyll A/B-binding protein CP26, chloroplast precursor (Light-harvesting complex II protein 5) (LHCB5) (LHC…	0	0	1	0
B	At4g15093	^ ^ ^ ^catalytic LigB subunit of aromatic ring-opening dioxygenase family contains Pfam PF02900: Catalytic LigB subunit of aromatic ring-opening dioxygenase^	0	0	0	1
B	At4g15250	^ ^COL11^ TF ^CO-like (Zn)^ ^zinc finger (B-box type) family protein ^	0	0	0	1
B	At4g15765	^ ^ ^ ^monooxygenase family protein similar to monooxygenase 1 (MO1) [gi:3426062], MO2 [gi:3426064]^	0	0	0	0
B	At4g16860	^RECOGNITION OF PERONOSPORA PARASITICA 4^Pathogen Defense;Disease Resistance;chloroplast^TNL(TIR-NBS-LRR);NB-LRR^disease resistance protein (TIR-NBS-LRR class), putative domain signature TIR-NBS-LRR exists, suggestive of a disease resistance protein.^	0	0	0	0
B	At4g17460	^ ^HAT1^ TF ^HB^HD-Zip II^homeobox-leucine zipper protein 1 (HAT1) / HD-ZIP protein 1 identical to Homeobox-leucine zipper protein HAT1 (SP:P46600) [Arabidopsis thaliana]^	0	0	0	1
B	At4g18120	^ ^ ^ ^RNA recognition motif (RRM)-containing protein Mei2-like protein, Arabidopsis thaliana, gb:D86122^	0	0	0	1
B	At4g18400	^ ^chloroplast^ ^expressed protein ^	0	0	0	0
B	At4g18720	^ ^putative transcription regulator;transcription^ ^transcription elongation factor-related contains weak similarity to transcription elongation factors^	0	0	0	0
B	At4g19420	^ ^Carbohydrate Esterase Family 13;Carbohydrate Esterase Gene Families;endomembrane system^Carbohydrate Esterase Family 13^pectinacetylesterase family protein contains Pfam profile: PF03283 pectinacetylesterase^	0	0	0	0
B	At4g20040	^ ^endomembrane system^ ^expressed protein C70DMY30S^	0	0	0	0
B	At4g20270	^ ^LRR XI & LRR XII ;endomembrane system^ ^leucine-rich repeat transmembrane protein kinase, putative CLAVATA1 receptor kinase, Arabidopsis th., PATX:G2160756^	0	0	0	2
B	At4g20720	^ ^ ^ ^dentin sialophosphoprotein-related contains weak similarity to dentin sialophosphoprotein precursor (Swiss-Prot:Q9NZW4) [Homo sapiens]^	0	0	0	0
B	At4g21480	^ ^SUGAR TRANSPORTERS;MFS(Major Facilitator);Organic Solute Cotransporters;carbohydrate transporter activity^MONOSACCHARIDE-H+ SYMPORTERS;Putative sugar transporter family^glucose transporter, putative similar to glucose transporter (Sugar carrier) STP1, Arabidopsis thaliana, SP|P23586; contains Pfam profile PF00083: major facilitator superfamily protein^	1	1	0	1
B	At4g21490	^ ^Chloroplast and Mitochondria gene families;NADH dehydrogenase activity^Putative NADH dehydrogenase family^pyridine nucleotide-disulphide oxidoreductase family protein similar to GI:3718005 alternative NADH-dehydrogenase {Yarrowia lipolytica}; contains Pfam profile PF00070: Pyridine nucleotide-disulphide oxidoreductase^	0	0	1	1
B	At4g21560	^ ^ ^ ^vacuolar protein sorting-associated protein 28 family protein / VPS28 family protein contains similarity to Swiss-Prot:Q02767 vacuolar protein sorting-associated protein VPS28 [Saccharomyces cerevisiae]^	0	0	0	1
B	At4g21690	^ ^GA^putative gibberellin 3-beta-hydroxylase^gibberellin 3 beta-hydroxylase family protein similar to gibberellin 3 beta-hydroxylase [GI:4164145][Lactuca sativa], 3b-hydroxylase, Solanum lycopersicum, AB010992; contains PF03171 2OG-Fe(II) oxygenase superfamily domain^	0	0	0	0
B	At4g22540	^ ^steroid metabolism^ ^oxysterol-binding family protein similar to SP|P16258 Oxysterol-binding protein 1 {Oryctolagus cuniculus}; contains Pfam profiles PF00169: PH domain, PF01237: Oxysterol-binding protein^	0	0	0	0
B	At4g22950	^ ^AGL19^ TF ^MADS^Type II (MIKCc)^MADS-box protein (AGL19) MADS-box protein AGL14, Arabidopsis thaliana, gb:U20184^	0	0	0	0
B	At4g23050	^ ^CTR1/EDR1-like Protein Kinase ;MAPKKK;protein serine/threonine kinase activity^Raf subfamily^protein kinase, putative similar to MAP3K delta-1 protein kinase [Arabidopsis thaliana] gi|2253010|emb|CAA74591; contains Pfam PF00069 Protein kinase domain and PF00989 PAS domain^	0	1	0	0
B	At4g23400	^PIP1;5^MIP(The Major Intrinsic Protein);Aquaporin Families;MIP family;water channel activity^Delta tonoplast integral protein family^major intrinsic family protein / MIP family protein contains Pfam profile: MIP PF00230^	0	0	0	0
B	At4g25100	^FE SUPEROXIDE DISMUTASE 1^circadian rhythm;removal of superoxide radicals^SUPEROXIDE DISMUTASE^superoxide dismutase [Fe], chloroplast (SODB) / iron superoxide dismutase (FSD1) identical to Fe-superoxide dismutase [Arabidopsis thaliana] gi|166700|gb|AAA32791; supported by cDNA, Ceres:32935^	0	0	1	0
B	At4g25170	^ ^mitochondrion^ ^expressed protein ^	0	0	0	1
B	At4g25970	^PHOSPHATIDYLSERINE DECARBOXYLASE 2^EF-hand containing proteins:Group III;phospholipid biosynthesis;phospholipid biosynthesis II^PHOSPHATIDYLSERINE DECARBOXYLASE^phosphatidylserine decarboxylase, putative similar to SP|P53037 Phosphatidylserine decarboxylase proenzyme 2 precursor (EC 4.1.1.65) {Saccharomyces cerevisiae}; contains Pfam profile PF02666: phosphatidylserine decarboxylase^	0	0	0	0
B	At4g27280	^ ^EF-hand containing proteins:Group III;chloroplast^ ^calcium-binding EF hand family protein similar to EF-hand Ca2+-binding protein CCD1 [Triticum aestivum] GI:9255753; contains INTERPRO:IPR002048 calcium-binding EF-hand domain^	0	0	0	0
B	At4g28430	^ ^chloroplast^ ^reticulon family protein contains Pfam profile PF02453: Reticulon^	0	0	1	0
B	At4g29390	^ ^ribosome^ ^40S ribosomal protein S30 (RPS30B) RIBOSOMAL PROTEIN S30 - Arabidopsis thaliana,PID:e1358183^	0	0	0	3
B	At4g30410	^ ^ ^ ^expressed protein similar to cDNA bHLH transcription factor (bHLH eta gene) gi:32563007^	0	0	0	2
B	At4g31610	^REPRODUCTIVE MERISTEM 1^B3 transcription factor family^ ^transcriptional factor B3 family protein / reproductive meristem protein 1 (REM1) similar to reproductive meristem gene 1 from [Brassica oleracea var. botrytis] GI:3170424; contains Pfam profile PF02362: B3 DNA binding domain; identical to cDNA reproductive meristem protein 1 (REM1) GI:13604226^	0	0	0	1
B	At4g31620	^ ^B3 transcription factor family;mitochondrion^ ^transcriptional factor B3 family protein low similarity to reproductive meristem gene 1 from [Brassica oleracea var. botrytis] GI:3170424, [Arabidopsis thaliana] GI:13604227; contains Pfam profile PF02362: B3 DNA binding domain^	0	0	0	1
B	At4g31910	^ ^Nitrate Metabolism^NO3resp-putative pr^transferase family protein low similarity to anthranilate N-hydroxycinnamoyl/benzoyltransferase Dianthus caryophyllus GI:3288180, 10-deacetylbaccatin III-10-O-acetyl transferase Taxus cuspidata GI:6746554; contains Pfam profile PF02458 transferase family^	0	0	0	0
B	At4g32520	^ ^glycine hydroxymethyltransferase activity;formylTHF biosynthesis;serine-isocitrate lyase pathway;folic acid biosynthesis;glycine biosynthesis I^GLYCINE HYDROXYMETHYLTRANSFERASE^glycine hydroxymethyltransferase, putative / serine hydroxymethyltransferase, putative / serine/threonine aldolase, putative similar to serine hydroxymethyltransferase [Chlamydomonas reinhardtii] GI:17066746; contains P…	0	0	0	1
B	At4g32920	^ ^endomembrane system^ ^glycine-rich protein ^	0	0	0	0
B	At4g33320	^ ^ ^ ^expressed protein contains Pfam profile PF04859: Plant protein of unknown function (DUF641^	0	0	1	0
B	At4g33430	^BRI1-ASSOCIATED RECEPTOR KINASE^BR signaling;LRR II & LRR X ;Receptor kinase-like protein family;kinase activity^putative member of the BR receptor complex^brassinosteroid insensitive 1-associated receptor kinase 1 (BAK1) / somatic embryogenesis receptor-like kinase 3 (SERK3) identical to SP|Q94F62 BRASSINOSTEROID INSENSITIVE 1-associated receptor kinase 1 precursor (EC 2.7.1.37) (BRI1-associate…	0	0	0	0
B	At4g33710	^ ^endomembrane system^ ^pathogenesis-related protein, putative similar to PR-1a protein [Nicotiana tabacum] GI:19944; contains Pfam profile PF00188: SCP-like extracellular protein^	0	0	0	0
B	At4g34620	^RIBOSOMAL PROTEIN S16^EMB;structural constituent of ribosome^Embryo Defective^ribosomal protein S16 family protein ribosomal protein S16, Neurospora crassa, PIR2:A29927^	0	0	0	0
B	At4g34810	^ ^SAUR;chloroplast^ ^auxin-responsive family protein similar to auxin-induced protein X10A5 (SP:P33079) [Glycine max]; small auxin up RNA (SAUR-AC1), Arabidopsis thaliana, PIR2:T06084^	0	0	0	1
B	At4g34970	^ ^actin depolymerizing activity^ ^actin-depolymerizing factor, putative similar to SP|Q9ZNT3 Actin-depolymerizing factor 5 (ADF-5) (AtADF5) {Arabidopsis thaliana}; contains Pfam profile PF00241: Cofilin/tropomyosin-type actin-binding protein^	0	0	0	0
B	At4g36990	^ ^AtHsfB1^ TF ^HSF^ ^heat shock factor protein 4 (HSF4) / heat shock transcription factor 4 (HSTF4) identical to heat shock transcription factor 4 (HSF4) SP:Q96320 from [Arabidopsis thaliana]^	0	0	0	0
B	At4g37520	^ ^Class III peroxidase;endomembrane system^ ^peroxidase 50 (PER50) (P50) (PRXR2) identical to SP|Q43731 Peroxidase 50 precursor (EC 1.11.1.7) (Atperox P50) (PRXR2) (ATP9a)] {Arabidopsis thaliana}^	0	0	0	1
B	At4g37570	^ ^mitochondrion^ ^hypothetical protein contains Pfam profile PF03778: Protein of unknown function (DUF321)^	0	0	0	0
B	At4g37685	^ ^ ^ ^hypothetical protein ^	0	0	0	2
B	At4g39170	^ ^ ^ ^SEC14 cytosolic factor, putative / phosphoglyceride transfer protein, putative similar to phosphatidylinositol transfer-like protein IV (GI:14486707) [Lotus japonicus] and phosphatidylinositol-phosphatidylcholine transfer protein SEC14, Yarrowia lipolytica, PIR2:S43745;contains Pfam PF00650 : CRAL/TRIO domain; contains Pfam PF03765 : CRAL/TRIO, N-terminus^	0	0	0	1
B	At5g01400	^ ^mitochondrion^ ^expressed protein contains low similarity to symplekin SP:Q92797 from [Homo sapiens]^	0	0	0	1
B	At5g03455	^ ^mitochondrion^ ^rhodanese-like domain-containing protein contains Rhodanese-like domain PF:00581^	0	0	0	0
B	At5g03520	^ ^small GTPase(RAB);two-component signal transduction system (phosphorelay)^ ^Ras-related GTP-binding protein, putative similar to GTP-binding protein GI:871508 from [Pisum sativum]^	0	0	0	0
B	At5g03830	^ ^mitochondrion^ ^expressed protein hypothetical protein F4I1.32, Arabidopsis thaliana, PIR:T02406^	1	1	0	1
B	At5g03990	^ ^chloroplast^ ^expressed protein predicted protein, Arabidopsis thaliana^	0	0	0	0
B	At5g04100	AT5G04100_1 putative protein	0	0	0	0
B	At5g05190	^ ^ ^ ^expressed protein similar to unknown protein (emb|CAB88044.1)^	0	0	0	1
B	At5g05830	^ ^C3H zinc finger family;electron transporter activity^ ^zinc finger (C3HC4-type RING finger) family protein contains Pfam profile: PF00097 Zinc finger, C3HC4 type (RING finger); contains PROSITE PS00190: Cytochrome c family heme-binding site signature^	0	0	0	1
B	At5g06300	^ ^lysine decarboxylase activity;lysine and diaminopimelate biosynthesis^LYSINE DECARBOXYLASE^lysine decarboxylase family protein contains Pfam profile PF03641: lysine decarboxylase family^	0	0	0	0
B	At5g06440	^ ^ ^ ^expressed protein similar to unknown protein (gb|AAF23188.1)^	0	0	0	2
B	At5g07190	^ARABIDOPSIS THALIANA SEED GENE 3^GPI-anchored protein;endomembrane system^Other^embryo-specific protein 3, putative similar to embryo-specific protein 3 GI:3335171 from [Arabidopsis thaliana]^	0	0	0	0
B	At5g08150	^ ^ ^ ^hypothetical protein hypothetical protein F14K14.2 - Arabidopsis thaliana, EMBL:AC011914^	0	0	0	1
B	At5g08420	^ ^ ^ ^expressed protein ^	0	0	0	2
B	At5g09400	^ ^KUP( K+ Uptake Permease);Inorganic Solute Cotransporters;potassium ion transporter activity^Putative potassium transporter family^potassium transporter family protein similar to K+ transporter HAK5 [Arabidopsis thaliana] GI:7108597; contains Pfam profile PF02705: K+ potassium transporter; KUP/HAK/KT Transporter family member, PMID:11500563; Note: possible sequencing error causes a frameshift i…	0	0	0	0
B	At5g09970	^ ^Acyl Lipid Metabolism;Cytochrome P450;cytochrome P450 activity^Fatty Acid Omega-Hydroxylase;CYP78A^cytochrome P450 family protein ^	0	0	0	0
B	At5g10080	^ ^GPI-anchored protein;endomembrane system^Aspartyl-Proteases^aspartyl protease family protein contains Eukaryotic and viral aspartyl proteases active site, PROSITE:PS00141^	0	0	0	0
B	At5g11070	^ ^ ^ ^expressed protein ^	0	0	0	0
B	At5g11460	^ ^ ^ ^senescence-associated protein-related similar to senescence-associated protein SAG102 (GI:22331931) [Arabidopsis thaliana]^	0	0	0	0
B	At5g12950	^ ^endomembrane system^ ^expressed protein putative secreted protein SCF41.30c, Streptomyces coelicolor, EMBL:SCF41_30^	0	0	0	0
B	At5g15430	^ ^ ^ ^calmodulin-binding protein-related has weak similarity to calmodulin-binding proteins^	0	0	0	0
B	At5g15930	^PLANT ADHESION MOLECULE 1^ ^ ^plant adhesion molecule 1 (PAM1) identical to plant adhesion molecule 1 [Arabidopsis thaliana] GI:3511223; contains Pfam profile PF00566: TBC domain^	0	0	0	1
B	At5g16230	^ ^Acyl Lipid Metabolism;chloroplast^Stearoyl-ACP Desaturase^acyl-[acyl-carrier-protein] desaturase, putative / stearoyl-ACP desaturase, putative similar to Acyl-[acyl-carrier protein] desaturase from Spinacia oleracea SP|P28645, Ricinus communis SP|P22337; contains Pfam profile PF03405 Fatty acid desaturase^	0	0	0	1
B	At5g16450	^ ^ ^ ^dimethylmenaquinone methyltransferase family protein similar to bacterial S-adenosylmethionine:2-demethylmenaquinone methyltransferases; contains Pfam profile PF03737: Dimethylmenaquinone methyltransferase^	0	0	0	1
B	At5g16600	^ ^AtMYB43^ TF ^MYB-(R1)R2R3^ ^myb family transcription factor (MYB43) contains PFAM profile: myb DNA binding domain PF00249^	0	0	0	0
B	At5g17250	^ ^endomembrane system^ ^phosphatidylinositolglycan class O (PIG-O) family protein similar to Pig-o [Mus musculus] GI:8099973^	0	0	0	0
B	At5g17620	^ ^mitochondrion^ ^expressed protein ^	0	0	0	0
B	At5g18200	^ ^ transferase activity;galactose metabolism;galactose, galactoside and glucose catabolism;colanic acid biosynthesis ^GALACTOSE-1-PHOSPHATE URIDYL TRANSFERASE^expressed protein ^	0	0	0	0
B	At5g20460	^ ^ ^ ^hypothetical protein ^	0	0	0	2
B	At5g20810	^ ^SAURs^ ^auxin-responsive protein, putative / small auxin up RNA (SAUR_B) similar to indole-3-acetic acid induced protein ARG7 SP:P32295 from [Phaseolus aureus]^	0	0	0	2
B	At5g20830	^SUCROSE SYNTHASE 1^Glycosyltransferase Family 4;sucrose synthase activity;sucrose biosynthesis^SUCROSE-UDP GLUCOSYLTRANSFERASE^sucrose synthase / sucrose-UDP glucosyltransferase (SUS1) identical to SP|P49040 Sucrose synthase (EC 2.4.1.13) (Sucrose-UDP glucosyltransferase) {Arabidopsis thaliana}^	0	0	0	2
B	At5g22460	^ ^endomembrane system^ ^esterase/lipase/thioesterase family protein low similarity to 2-hydroxy-6-oxo-6-phenylhexa-2,4-dienoate hydrolase [Rhodococcus sp. RHA1] GI:8978311, SP|Q02104 Lipase 1 precursor (EC 3.1.1.3) (Triacylglycerol lipase) {Psychrobacter immobilis}; contains Interpro entry IPR000379^	1	1	0	1
B	At5g22700	^ ^F-box (FBX);chloroplast^B6^F-box family protein contains F-box domain Pfam:PF00646^	0	0	0	1
B	At5g23490	^ ^ ^ ^expressed protein ^	0	0	1	1
B	At5g25150	^ ^transcription initiation factor activity^ ^transducin family protein / WD-40 repeat family protein similar to TBP-associated factor (GI:1732075) [Homo sapiens] and to 100 kDa subunit of Pol II transcription factor (GI:1491718) {Homo sapiens]; contains Pfam PF00400: WD domain, G-beta repeat (6 copies)|8689032|gb|AV528749.1|AV528749^	0	1	0	0
B	At5g26030	^ ^ferrochelatase activity^ ^ferrochelatase I identical to Swiss-Prot:P42043 ferrochelatase I, chloroplast/mitochondrial precursor (EC 4.99.1.1) (Protoheme ferro-lyase) (Heme synthetase) [Arabidopsis thaliana]^	1	1	0	1
B	At5g28380	^ ^EF-hand containing proteins:Group II;calcium ion binding activity^ ^pentatricopeptide (PPR) repeat-containing protein contains Pfam profile PF01535: PPR repeat^	0	0	0	2
B	At5g28400	^ ^mitochondrion^ ^expressed protein ^	0	0	0	0
B	At5g32475	AT5G32475_1 Athila retroelement ORF2 putative	0	0	0	0
B	At5g35860	^ ^ ^ ^hypothetical protein contains Pfam profile PF03778: Protein of unknown function (DUF321)^	0	0	0	1
B	At5g35930	^ ^endomembrane system^ ^AMP-dependent synthetase and ligase family protein similar to iturin A synthetase C [Bacillus subtilis] GI:16040972; contains Pfam profile PF00501: AMP-binding enzyme^	0	0	0	0
B	At5g36010	^ ^ ^ ^hypothetical protein contains Pfam profile PF03778: Protein of unknown function (DUF321)^	0	0	0	0
B	At5g37030	^ ^ ^ ^tRNA-splicing endonuclease positive effector-related contains similarity to SEN1, a positive effector of tRNA-splicing endonuclease [Saccharomyces cerevisiae] gi|172574|gb|AAB63976^	0	0	0	0
B	At5g37790	^ ^RLCK VI ;protein kinase activity^ ^protein kinase family protein contains protein kinase domain, Pfam:PF00069^	0	0	0	1
B	At5g38300	^ ^ ^ ^expressed protein predicted protein, rice^	0	0	0	2
B	At5g39630	^ ^ ^ ^vesicle transport v-SNARE family protein similar to v-SNARE AtVTI1a (GI:10177700) Arabidopsis thaliana; contains Pfam profile PF05008: Vesicle transport v-SNARE protein^	0	0	0	0
B	At5g39760	^ ^ ^ TF ^ZF-HB (Zn)^ ^zinc finger homeobox protein-related / ZF-HD homeobox protein-related predicted proteins, Arabidopsis thaliana^	0	0	1	0
B	At5g40942	^ ^ribonucleoside-diphosphate reductase activity^ ^ribonucleoside-diphosphate reductase small chain, putative / ribonucleotide reductase, putative similar to ribonucleotide reductase R2 [Nicotiana tabacum] GI:1044912; contains Pfam profile PF00268: Ribonucleotide reductase, small chain^	0	0	0	1
B	At5g41770	^ ^intracellular^ ^crooked neck protein, putative / cell cycle protein, putative similar to Swiss-Prot:P17886 crooked neck protein [Drosophila melanogaster]^	0	0	0	4
B	At5g42200	^ ^C3H zinc finger family^ ^zinc finger (C3HC4-type RING finger) family protein contains Pfam profile: PF00097 zinc finger, C3HC4 type (RING finger)^	0	0	0	1
B	At5g43870	^ ^ ^ ^expressed protein ^	0	0	0	0
B	At5g43940	^ ^amino acid activation^ ^alcohol dehydrogenase class III / glutathione-dependent formaldehyde dehydrogenase / GSH-FDH (ADHIII) identical to gi:1143388^	0	0	0	1
B	At5g44580	^ ^endomembrane system^ ^expressed protein ^	0	0	0	0
B	At5g44620	^ ^Cytochrome P450;EF-hand containing proteins:Group VI;cytochrome P450 activity^CYP706A^cytochrome P450 family protein similar to cytocrhome P450 monooxygenase (GI:14334057) [Gossypium arboreum]^	0	0	1	1
B	At5g44790	^RESPONSIVE-TO-ANTAGONIST1^Primary Pumps (ATPases) Gene Families;P-type ATPase activity^Metal-transporting P-type ATPase family^copper-exporting ATPase / responsive-to-antagonist 1 / copper-transporting ATPase (RAN1) identical to SP|Q9S7J8^	0	0	0	0
B	At5g45320	^ ^endomembrane system^ ^expressed protein ; expression supported by MPSS^	0	0	0	1
B	At5g45860	^ ^ ^ ^Bet v I allergen family protein low similarity to SP|P27538 Pathogenesis-related protein 2 {Petroselinum crispum}^	0	0	0	2
B	At5g48080	^ ^ ^ ^expressed protein ; expression supported by MPSS^	0	0	0	1
B	At5g48310	^ ^chloroplast^ ^expressed protein ^	0	0	0	1
B	At5g48980	^ ^F-box (FBX)^D^kelch repeat-containing F-box family protein contains F-box domain Pfam:PF00646 and Kelch motif Pfam:PF01344^	0	1	0	0
B	At5g49890	^CHLORIDE CHANNEL C^Ion Channel Families;anion channel activity^Anion channel protein family^chloride channel protein (CLC-c) identical to gi:1742956^	0	0	0	2
B	At5g50810	^ ^mitochondrial inner membrane^ ^mitochondrial import inner membrane translocase (TIM8) identical to mitochondrial import inner membrane translocase subunit Tim8 [Arabidopsis thaliana] Swiss-Prot:Q9XGY4; contains Pfam domain, PF02953: Tim10/DDP family zinc finger^	0	0	0	1
B	At5g50915	^ ^BHLH137^ TF ^bHLH^bHLH^basic helix-loop-helix (bHLH) family protein contains Pfam profile: PF00010 helix-loop-helix DNA-binding domain^	0	0	0	1
B	At5g51070	^EARLY RESPONSIVE TO DEHYDRATION^chloroplast^ ^ATP-dependent Clp protease ATP-binding subunit (ClpD), (ERD1) SAG15/ERD1; identical to ERD1 protein GI:497629, SP:P42762 from [Arabidopsis thaliana]; contains Pfam profile PF02861: Clp amino terminal domain^	0	0	0	0
B	At5g52520	^ ^amino acid activation^PROLYL TRNA SYNTHETASE^tRNA synthetase class II (G, H, P and S) family protein similar to SP|P07814 Bifunctional aminoacyl-tRNA synthetase [Includes: Glutamyl-tRNA synthetase (EC 6.1.1.17) (Glutamate--tRNA ligase); Prolyl-tRNA synthetase (EC 6.1.1.15) (Proline--tRNA ligase)] {Homo sapiens}; contains Pfam profiles PF00587: tRNA synthetase class II core domain (G, H, P, S a…	0	0	0	1
B	At5g52950	^ ^ ^ ^expressed protein ; expression supported by MPSS^	1	1	0	1
B	At5g53730	^ ^ ^ ^harpin-induced family protein / HIN1 family protein / harpin-responsive family protein similar to harpin-induced protein hin1 ( GI:1619321) [Nicotiana tabacum];^	0	0	0	0
B	At5g55310	^TOPOISOMERASE I^DNA topoisomerase type I activity^ ^DNA topoisomerase I, putative similar to Swiss-Prot:P30181 DNA topoisomerase I [Arabidopsis thaliana]^	1	1	0	2
B	At5g55430	^ ^ ^ ^hypothetical protein ^	0	0	0	1
B	At5g55900	^ ^ ^ ^sucrase-related similar to sucrase [Solanum tuberosum] GI:1200257^	0	0	0	0
B	At5g56730	^ ^metalloendopeptidase activity^ ^peptidase M16 family protein / insulinase family protein contains Pfam domain, PF05193: Peptidase M16 inactive domain^	0	0	0	1
B	At5g56950	^ ^Nucleosome/chromatin assembly factor group A (NAP1 homologs);DNA binding activity^ ^nucleosome assembly protein (NAP), putative similar to nucleosome assembly protein 1 [Glycine max] GI:1161252; contains Pfam profile PF00956: Nucleosome assembly protein (NAP)^	0	0	0	0
B	At5g59350	^ ^endomembrane system^ ^expressed protein predicted protein, Arabidopsis thaliana^	0	0	0	1
B	At5g60250	^ ^ ^ ^zinc finger (C3HC4-type RING finger) family protein contains a Prosite:PS00518 Zinc finger, C3HC4 type (RING finger), signature and Pfam domain PF01485: IBR domain^	0	0	0	0
B	At5g61120	^ ^chloroplast^ ^expressed protein ^	0	0	0	0
B	At5g61850	^LEAFY^ ^ TF ^LFY^ ^floral meristem identity control protein LEAFY (LFY) identical to PIR|B38104 LFY floral meristem identity control protein, splice form 2 - Arabidopsis thaliana; contains Pfam profile PF01698: Floricaula / Leafy protein^	0	0	0	0
B	At5g62600	^ ^ ^ ^transportin-SR-related contains weak similarity to transportin-SR (GI:5052414) [Homo sapiens]^	0	0	0	0
B	At5g62920	^RESPONSE REGULATOR 6^ARR-A class transcription factor family;Nitrate Metabolism;Cytokinin;Response Regulator;two-component response regulator activity^NO3resp-arr6;Response Regulator: A- Type^two-component responsive regulator / response regulator 6 (ARR6) identical to response regulator 6 [Arabidopsis thaliana] GI:3953601^	0	0	1	0
B	At5g65170	^ ^ ^ ^VQ motif-containing protein contains PF05678: VQ motif^	0	0	0	0
B	At5g65205	^ ^SDRs (short-chain dehydrogenase/reductase family);metabolism^ ^short-chain dehydrogenase/reductase (SDR) family protein contains INTERPRO family IPR002198 short chain dehydrogenase/reductase SDR family^	0	0	0	0
C	At1g02610	^ ^electron transporter activity^ ^zinc finger (C3HC4-type RING finger) family protein contains Pfam profile: PF00097 zinc finger, C3HC4 type (RING finger)^	0	0	0	2
C	At1g06520	^ ^Acyl Lipid Metabolism;mitochondrion^Mitochondrial Glycerol-Phosphate Acyltransferase^phospholipid/glycerol acyltransferase family protein contains Pfam profile PF01553: Acyltransferase^	0	0	0	0
C	At1g07270	^ ^chloroplast^ ^cell division control protein CDC6b, putative (CDC6b) identical to CDC6b protein (GI:18056482) {Arabidopsis thaliana}; contains Prosite PS00017: ATP/GTP-binding site motif A (P-loop); identical to cDNA CDC6b GI:18056481^	0	0	1	2
C	At1g07500	^ ^ ^ ^expressed protein ; expression supported by MPSS^	1	1	0	1
C	At1g08960	^ATCAX11^CaCA( Ca2+:Cation Antiporter);Antiporters;calcium:sodium antiporter activity^Potassium-dependent sodium-calcium exchanger like-family^cation exchanger, putative (CAX11) similar to sodium/calcium exchanger protein [Mus musculus] gi|13925661|gb|AAK49407; Ca2+:Cation Antiporter (CaCA) Family member PMID:11500563^	0	0	0	1
C	At1g09570	^ELONGATED HYPOCOTYL 8^Protein Kinase (Other);Histidine Kinase;cytoplasm^ ^phytochrome A (PHYA) identical to SP|P14712 Phytochrome A {Arabidopsis thaliana}^	0	0	0	1
C	At1g12280	^ ^Pathogen Defense;endomembrane system^CNL(CC-NBS-LRR)^disease resistance protein (CC-NBS-LRR class), putative domain signature CC-NBS-LRR exists, suggestive of a disease resistance protein.^	0	0	0	0
C	At1g13020	^ ^Protein synthesis factors;translation initiation factor activity^eIF4B - eukaryotic initiation factor 4B^eukaryotic translation initiation factor, putative (EIF4B5) eukaryotic initiation factor 4B (GI:6739522) {Arabidopsis thaliana}; EST gb|T22808 comes from this gene^	0	0	0	1
C	At1g13600	^ ^AtbZIP58^ TF ^bZIP^ ^bZIP transcription factor family protein contains Pfam profile: PF00170 bZIP transcription factor^	0	0	0	1
C	At1g14030	^ ^chloroplast^ ^ribulose-1,5 bisphosphate carboxylase oxygenase large subunit N-methyltransferase, putative strong similarity to SP|P94026 Ribulose-1,5 bisphosphate carboxylase/oxygenase large subunit N- methyltransferase, chloroplast precursor (EC 2.1.1.127) ([Ribulose- bisphosphate-carboxylase]-lysine N-methyltransferase) {Nicotiana tabacum}; contains Pfam profile PF00856: SET domain; Rare GC …	0	0	1	0
C	At1g14180	^ ^lyase activity^ ^expressed protein ^	0	0	0	3
C	At1g14450	^ ^ ^ ^expressed protein contains similarity to cytochrome c oxidase subunit I GI:5678701 from [Loligo pealei]^	0	1	0	0
C	At1g15350	^ ^ ^ ^expressed protein ^	0	0	0	0
C	At1g18320	^ ^ ^ ^mitochondrial import inner membrane translocase subunit Tim17/Tim22/Tim23 family protein contains Pfam domain PF02466: Mitochondrial import inner membrane translocase subunit Tim17^	0	0	0	3
C	At1g19690	^ ^chloroplast^ ^expressed protein similar to (SP:P76370) Protein yeeZ precursor. {Escherichia coli O157:H7}^	0	0	0	1
C	At1g21460	^ ^MTN3-like protein family;molecular_function unknown^ ^nodulin MtN3 family protein contains similarity to MTN3 (nodule development protein) GB:Y08726 GI:1619601 from [Medicago truncatula]^	0	0	0	1
C	At1g24590	^ ^ ^ TF ^AP2/ERF^ERF-EREBP^AP2 domain-containing transcription factor, putative contains AP2 DNA-binding domain^	0	0	0	0
C	At1g25230	^ ^endomembrane system^ ^purple acid phosphatase family protein contains Pfam profile: PF00149 calcineurin-like phosphoesterase; similar to purple acid phosphatase (GI:20257479) [Arabidopsis thaliana]^	0	0	1	1
C	At1g26180	^ ^mitochondrion^ ^expressed protein ^	0	0	0	1
C	At1g26960	^ ^ ^ TF ^HB^HD-Zip I^homeobox-leucine zipper protein, putative / HD-ZIP transcription factor, putative similar to homeobox-leucine zipper protein HAT7 (HD-ZIP protein 7) (HD-ZIP protein ATHB-3 (SP:Q00466| [Arabidopsis thaliana]; similar to Helianthus annuus gi|349379, and carrot, gi|1435022. Contains Homeobox domain motif^	0	0	0	0
C	At1g27760	^ ^ ^ ^interferon-related developmental regulator family protein / IFRD protein family contains Pfam PF05004: Interferon-related developmental regulator (IFRD); similar to IFR1 protein GI:16580630 [Gallus gallus]; similar to Interferon-related developmental regulator 1 (TPA induced sequence 7) (TIS7 protein) (SP:P19182) {Mus musculus}^	0	0	0	1
C	At1g30360	^ ^endomembrane system^ ^early-responsive to dehydration stress protein (ERD4) nearly identical to ERD4 protein (early-responsive to dehydration stress) [Arabidopsis thaliana] GI:15375406; contains Pfam profile PF02714: Domain of unknown function DUF221^	0	0	0	0
C	At1g30840	^ ^DMT(The Drug/Metabolite Transporter);Organic Solute Cotransporters;purine transporter activity^Purine permease family^purine permease-related low similarity to purine permease [Arabidopsis thaliana] GI:7620007; contains Pfam profiles PF03151: Domain of unknown function, DUF250, PF00892: Integral membrane protein^	0	0	0	1
C	At1g36390	^ ^heat shock protein activity^ ^co-chaperone grpE family protein similar to co-chaperone CGE1 precursor isoform b [Chlamydomonas reinhardtii] GI:15384279; contains Pfam profile PF01025: co-chaperone GrpE^	0	0	0	0
C	At1g42990	^ ^AtbZIP60^ TF ^bZIP^ ^bZIP transcription factor family protein contains Pfam profile: PF00170: bZIP transcription factor^	0	0	0	0
C	At1g43000	^ ^ ^ TF ^PLATZ (Zn)^ ^zinc-binding family protein similar to zinc-binding protein [Pisum sativum] GI:16117799; contains Pfam profile PF04640 : Protein of unknown function, DUF597^	0	0	0	0
C	At1g47485	^ ^endomembrane system^ ^expressed protein ^	0	0	0	1
C	At1g47760	^ ^AGL102^ TF ^MADS^Type I^MADS-box protein (AGL102) contains similarity to MADS-box protein GB:AAC26702 GI:3128222 from [Arabidopsis thaliana]; contains Pfam profile PF00319: SRF-type transcription factor (DNA-binding and dimerisation domain)^	0	0	0	0
C	At1g48860	^ ^chorismate biosynthesis^ ^3-phosphoshikimate 1-carboxyvinyltransferase, putative / 5-enolpyruvylshikimate-3-phosphate, putative / EPSP synthase, putative strong similarity to 5-enolpyruvylshikimate-3-phosphate (EPSP) synthase SP|P05466 from (Arabidopsis thaliana)^	0	0	0	0
C	At1g52030	^MYROSINASE-BINDING PROTEIN 2^ ^ ^myrosinase-binding protein, putative (F-ATMBP) identical to SP|Q9SAV1 Myrosinase binding protein-like f-AtMBP [Arabidopsis thaliana]; similar to myrosinase binding protein GI:1711295 from [Brassica napus]; contains Pfam PF01419: Jacalin-like lectin domain; identical to cDNA myrosinase-binding protein-like protein (MBP1.2) GI:6760446^	0	0	0	0
C	At1g52400	^ BETA-1,3-GLUCANASE 1 ^glucosidase;Glycoside Hydrolase Family 1;Glycoside Hydrolase Gene Families;endomembrane system^Glycoside Hydrolase Family 1^glycosyl hydrolase family 1 protein / beta-glucosidase, putative (BG1) contains Pfam PF00232 : Glycosyl hydrolase family 1 domain; TIGRFAM TIGR01233: 6-phospho-beta-galactosidase; identical to GI:6651430 from [Arabidopsis thaliana]^	0	0	1	2
C	At1g54530	^ ^EF-hand containing proteins:Group III;calcium ion binding activity^ ^calcium-binding EF hand family protein contains INTERPRO:IPR002048 calcium-binding EF-hand domain^	0	0	0	1
C	At1g55380	^ ^chloroplast^ ^DC1 domain-containing protein contains Pfam profile PF03107: DC1 domain^	0	0	0	1
C	At1g56075	AT1G56075_1 elongation factor putative similar to ELONGATION FACTOR 2 GB O14460 from Schizosaccharomyces pombe supported by cDNA gi_14334675_gb_AY035011_1_	0	0	0	0
C	At1g56170	^ ^ ^ TF ^CCAAT-box binding factor^HAP5^transcription factor, putative similar to Transcription factor GB:CAA74053 GI:2398533 from [Arabidopsis thaliana] similarity to transcription factor Hap5a similar to transcription factor Hap5a [Arabidopsis thaliana](GI:6523090)^	0	0	0	0
C	At1g61260	^ ^endomembrane system^ ^expressed protein contains similarity to cotton fiber expressed protein 1 [Gossypium hirsutum] gi|3264828|gb|AAC33276^	0	0	0	0
C	At1g62690	^ ^mitochondrion^ ^expressed protein ^	0	0	0	0
C	At1g63420	^ ^mitochondrion^ ^expressed protein ^	0	0	0	2
C	At1g64625	^ ^ ^ ^expressed protein similar to cDNA bHLH transcription factor (bHLH epsilon gene) GI:32563003^	0	0	0	1
C	At1g64680	^ ^mitochondrion^ ^expressed protein ^	0	0	0	1
C	At1g67430	^ ^structural constituent of ribosome^ ^60S ribosomal protein L17 (RPL17B) similar to ribosomal protein GI:19101 from [Hordeum vulgare]^	0	0	0	0
C	At1g67900	^ ^signal transducer activity^ ^phototropic-responsive NPH3 family protein contains NPH3 family domain, Pfam:PF03000^	0	0	0	1
C	At1g67920	^ ^ ^ ^expressed protein ^	0	0	0	0
C	At1g70710	^ ^Glycoside Hydrolase Family 9;Hydrolases;Glycoside Hydrolase Gene Families;endomembrane system^Endo-acting glucanases;Glycoside Hydrolase Family 9^endo-1,4-beta-glucanase (EGASE) / cellulase identical to endo-1,4-beta-glucanase GB:CAA67157 GI:2440035 from [Arabidopsis thaliana]^	0	0	0	2
C	At1g70790	^ ^C2H2 zinc finger family^ ^C2 domain-containing protein similar to zinc finger and C2 domain protein GI:9957238 from [Arabidopsis thaliana]^	0	0	0	1
C	At1g71230	^AJH2^ ^ ^COP9 signalosome subunit 5A / CSN subunit 5A (CSN5A) / c-JUN coactivator protein AJH2, putative (AJH2) COP9 complex subunit CSN5-2; identical to c-Jun coactivator protein AJH2 GI:3641312 from [Arabidopsis thaliana]; identical to cDNA CSN complex subunit 5A (CSN5A) GI:18056660; contains Pfam profile PF01398: Mov34/MPN/PAD-1 family^	0	0	0	0
C	At1g71870	^ ^MATE(Multi Antimicrobial Extrusion)^ ^MATE efflux family protein contains Pfam profile PF01554: Uncharacterized membrane protein family^	0	0	0	0
C	At1g72100	^ ^endomembrane system^ ^late embryogenesis abundant domain-containing protein / LEA domain-containing protein low similarity to embryogenic gene [Betula pendula] GI:4539485; contains Pfam profile PF02987: Late embryogenesis abundant protein^	0	0	1	0
C	At1g73590	^PIN-FORMED 1^auxin;AEC(Auxin Efflux Carrier);Organic Solute Cotransporters;transporter activity^auxin efflux carrier;Similarity to auxin transport protein family^auxin efflux carrier protein, putative (PIN1) identical to putative auxin efflux carrier protein; AtPIN1 [Arabidopsis thaliana] GI:4151319; contains Pfam profile PF03547: Auxin Efflux Carrier^	0	0	0	0
C	At1g74430	^ ^AtMYB95^ TF ^MYB-(R1)R2R3^ ^myb family transcription factor (MYB95) contains Pfam profile: PF00249 myb-like DNA-binding domain^	0	0	0	0
C	At1g75140	^ ^endomembrane system^ ^expressed protein ^	0	0	0	1
C	At1g75240	^ ^ ^ TF ^ZF-HB (Zn)^ ^zinc finger homeobox family protein / ZF-HD homeobox family protein ^	0	0	0	0
C	At1g75430	^ ^ ^ TF ^HB^HD-BELL^homeodomain-containing protein contains 'Homeobox' domain signature, Prosite:PS00027^	0	0	0	0
C	At1g75440	^ ^chloroplast^ ^ubiquitin-conjugating enzyme 16 (UBC16) E2; identical to gi:2801444, GB:AAC39325 from [Arabidopsis thaliana] (Plant Mol. Biol. 23 (2), 387-396 (1993))^	0	0	0	0
C	At1g78440	^ ^GA^putative gibberellin 2-oxidase^gibberellin 2-oxidase / GA2-oxidase (GA2OX1) identical to gibberellin 2- oxidase ga2ox1 [GI:4678366] from [Arabidopsis thaliana]^	0	0	0	0
C	At1g78570	^ ^Nucleotide-sugar interconversion pathways^RHM & UER^NAD-dependent epimerase/dehydratase family protein similar to dTDP-glucose 4,6-dehydratase from Aneurinibacillus thermoaerophilus GI:16357461, RmlB from Leptospira borgpetersenii GI:4234803; contains Pfam profile PF01370 NAD dependent epimerase/dehydratase family^	0	0	0	1
C	At1g78860	^ ^endomembrane system^ ^curculin-like (mannose-binding) lectin family protein low similarity to Ser/Thr protein kinase [Zea mays] GI:2598067; contains Pfam profile PF01453: Lectin (probable mannose binding)^	0	0	0	0
C	At1g79620	^ ^LRR VIII-1 ;Receptor kinase-like protein family;kinase activity^ ^leucine-rich repeat transmembrane protein kinase, putative similar to receptor protein kinase GI:1389566 from [Arabidopsis thaliana]^	1	1	0	1
C	At1g80200	^ ^endomembrane system^ ^expressed protein ; expression supported by MPSS^	0	0	0	0
C	At1g80730	^ ^ ^ TF ^C2H2 (Zn)^ ^zinc finger (C2H2 type) family protein (ZFP1) identical to zinc finger protein, ZFP1 gi|790673|gb|AAA87297; contains zinc finger, C2H2 type, domain, Prosite:PS00028^	0	0	0	2
C	At2g01430	^ ^ ^ TF ^HB^HD-Zip II^homeobox-leucine zipper protein 17 (HB-17) / HD-ZIP transcription factor 17 identical to (GI:18857716) homeodomain-leucine zipper protein ATHB-17 (GI:18857716) [Arabidopsis thaliana]^	0	0	0	0
C	At2g03710	^SEPALLATA4^AGL3^ TF ^MADS^Type II (MIKCc)^MADS-box protein (AGL3) ^	0	0	0	2
C	At2g14660	^ ^ ^ ^expressed protein contains Pfam PF04543: Family of unknown function (DUF589); similar to cThy28kD (GI:995778) [Gallus gallus]; similar to thymocyte protein mThy28 (GI:23978374) [Mus musculus]^	0	0	0	1
C	At2g17450	^RING-H2 FINGER PROTEIN RHA3A^ ^ ^zinc finger (C3HC4-type RING finger) family protein contains Pfam domain, PF00097: Zinc finger, C3HC4 type (RING finger)^	0	0	0	1
C	At2g18500	^ ^chloroplast^ ^ovate family protein 69% similar to ovate protein (GI:23429649) [Lycopersicon esculentum]; contains TIGRFAM TIGR01568 : uncharacterized plant-specific domain TIGR01568^	0	0	0	1
C	At2g21780	^ ^ ^ ^expressed protein ^	1	1	0	1
C	At2g24570	^ ^AtWRKY17^ TF ^WRKY^ ^WRKY family transcription factor identical to WRKY transcription factor 17 GI:15991743 from [Arabidopsis thaliana]^	0	0	0	1
C	At2g25170	^GYMNOS^Chromatin remodeling complex subunit R (SWI2/SNF2 homologs);nucleus^ ^chromatin remodeling factor CHD3 (PICKLE) identical to chromatin remodeling factor CHD3 [Arabidopsis thaliana] GI:6478518^	0	0	0	0
C	At2g27190	^PURPLE ACID PHOSPHATASE 1^endomembrane system^ ^iron(III)-zinc(II) purple acid phosphatase (PAP12) identical to iron(III)-zinc(II) purple acid phosphatase [precursor] SP:Q38924 from [Arabidopsis thaliana]^	0	0	0	1
C	At2g27880	^ ^Argonaute^ ^argonaute protein, putative / AGO, putative similar to SP|O04379 Argonaute protein (AGO1) {Arabidopsis thaliana}; contains Pfam profiles PF02170: PAZ domain, PF02171: Piwi domain^	0	0	0	1
C	At2g28410	^ ^Glycosylphosphatidylinositol (GPI)-anchored proteins;GPI-anchored protein;endomembrane system^Unknown/hypothetical^expressed protein ^	0	0	0	1
C	At2g30490	^CINNAMATE-4-HYDROXYLASE^ Cytochrome P450;cytochrome P450 activity;phenylpropanoid pathway, initial reactions;phytoalexin biosynthesis;lignin biosynthesis ^CYP73A;cinnamate-4-hydroxylase;cinnamate 4-hydroxylase^trans-cinnamate 4-monooxygenase / cinnamic acid 4-hydroxylase (C4H) (CA4H) / cytochrome P450 73 (CYP73) (CYP73A5) identical to SP|P92994| Trans-cinnamate 4-monooxygenase (EC 1.14.13.11) (C…	0	0	1	0
C	At2g32610	^ATCSLB1^Cellulose-synthase-like genes ;Glycosyltransferase Family 2;Glycosyltransferase Gene Families;Plant Cell Wall Biosynthesis Families;cellulose synthase activity^CSLB;Glycosyltransferase- Family 2;Cellulose Synthase-like; AtCslB^cellulose synthase family protein similar to Zea mays cellulose synthase-3 [gi:9622878], -2 [gi:9622876], -1 [gi:9622874]^	0	0	0	1
C	At2g33480	^ ^ANAC041^ TF ^NAC^ ^no apical meristem (NAM) family protein contains Pfam PF02365: No apical meristem (NAM) domain;^	0	0	0	0
C	At2g33530	^ ^endomembrane system^ ^serine carboxypeptidase S10 family protein similar to Serine carboxypeptidase II chains A and B (SP:P08819) (EC 3.4.16.6) [Triticum aestivum (Wheat)^	0	0	0	2
C	At2g34340	^ ^ ^ ^expressed protein contains Pfam profile PF04520: Protein of unknown function, DUF584^	0	0	0	0
C	At2g37640	^ARABIDOPSIS THALIANA EXPANSIN A3^ Assembly, Architecture, and Growth;Expansins;Putative expansin family;molecular_function unknown ^Growth modifying proteins;Alpha-Expansin Gene Family^expansin, putative (EXP3) identical to Alpha-expansin 3 precursor (At-EXP3)[Arabidopsis thaliana] SWISS-PROT:O80932; alpha-expansin gene family, PMID:11641069^	0	0	0	0
C	At2g37880	^ ^chloroplast^ ^expressed protein contains Pfam profile PF04759: Protein of unknown function, DUF617^	0	0	0	0
C	At2g38940	^PHOSPHATE TRANSPORTER 2^MFS(Major Facilitator);Inorganic Solute Cotransporters;membrane fraction^Inorganic phosphate transporter family^phosphate transporter (PT2) identical to phosphate transporter (AtPT2) [Arabidopsis thaliana] GI:1502430^	0	0	0	0
C	At2g42280	^ ^BHLH130^ TF ^bHLH^bHLH^basic helix-loop-helix (bHLH) family protein ^	0	0	0	0
C	At2g43840	^ ^Glycosyl transferases;Glycosyltransferase Family 1;Glycosyltransferase Gene Families;glycosyltransferase^GT family 1;Glycosyltransferase- Family 1^UDP-glucoronosyl/UDP-glucosyl transferase family protein contains Pfam profile: PF00201 UDP-glucoronosyl and UDP-glucosyl transferase^	0	0	0	3
C	At2g45770	^ CHLOROPLAST SRP RECEPTOR HOMOLOG, ALPHA SUBUNIT CPFTSY ^thylakoid (sensu Viridiplantae)^ ^signal recognition particle receptor protein, chloroplast (FTSY) similar to Cell division protein ftsY homolog (SP:O67066) {Aquifex aeolicus}; contains Pfam PF00448: SRP54-type protein, GTPase domain contains TIGRFAM TIGR00064: signal recognition particle-docking protein FtsY contains Pfam PF02881: SRP54-t…	0	0	0	1
C	At3g02040	^SENESCENCE-RELATED GENE 3^chloroplast^ ^glycerophosphoryl diester phosphodiesterase family protein contains Pfam profile PF03009: Glycerophosphoryl diester phosphodiesterase family^	0	0	1	0
C	At3g05160	^ ^C2H2 zinc finger family;SUGAR TRANSPORTERS;MFS(Major Facilitator);Organic Solute Cotransporters;carbohydrate transporter activity^MONOSACCHARIDE-H+ SYMPORTERS;Putative sugar transporter family^sugar transporter, putative similar to sugar-porter family proteins 1 and 2 [Arabidopsis thaliana] GI:14585699, GI:14585701; contains Pfam profile PF00083: major facilitator superfamily protein^	0	0	0	0
C	At3g09350	^ ^ ^ ^armadillo/beta-catenin repeat family protein contains Pfam profile: PF00514 armadillo/beta-catenin-like repeat^	0	0	0	0
C	At3g11090	^ ^ASL12/LBD21^ TF ^AS2/LOB^Class I^LOB domain family protein / lateral organ boundaries domain family protein (LBD21) identical to SP|Q9SRL8 Putative LOB domain protein 21 {Arabidopsis thaliana}; similar to lateral organ boundaries (LOB) domain-containing proteins from Arabidopsis thaliana^	0	0	0	1
C	At3g13310	^ ^chloroplast^ ^DNAJ heat shock N-terminal domain-containing protein similar to J11 protein [Arabidopsis thaliana] GI:9843641; contains Pfam profile: PF00226 DnaJ domain^	0	0	0	2
C	At3g15170	^CUP-SHAPED COTYLEDON1^ANAC054^ TF ^NAC^ ^cup-shaped cotyledon1 protein / CUC1 protein (CUC1) identical to CUP-SHAPED COTYLEDON1 (CUC1) (GI:12060422) [Arabidopsis thaliana]^	0	0	0	0
C	At3g15300	^ ^chloroplast^ ^VQ motif-containing protein contains PF05678: VQ motif^	0	0	0	1
C	At3g15720	^ ^Glycoside Hydrolase Family 28;GPI-anchored protein;Glycoside Hydrolase Gene Families;endomembrane system^Polygalacturonase;Glycoside Hydrolase Family 28^glycoside hydrolase family 28 protein / polygalacturonase (pectinase) family protein similar to polygalacturonase [Cucumis sativus] GI:6624205; contains Pfam profile PF00295: Glycosyl hydrolases family 28 (polygalacturonases)^	0	0	1	0
C	At3g16730	^ ^ ^ ^expressed protein ; expression supported by MPSS^	0	0	0	0
C	At3g17290	AT3G17290_1 hypothetical protein predicted by genmark similar to PUTATIVE AC TRANSPOSASE (ORFA)GB P08770 from Zea mays	0	0	0	0
C	At3g17790	^ ^phosphoric monoester hydrolase activity^ ^acid phosphatase type 5 (ACP5) contains Pfam profile: PF00149 calcineurin-like phosphoesterase; nearly identical to acid phosphatase type 5 (GI:10278031) [Arabidopsis thaliana]^	0	0	0	0
C	At3g20180	^ ^ ^ ^hypothetical protein ^	0	0	0	0
C	At3g21175	^ ^ZML1^ TF ^GATA (Zn)^ ^zinc finger (GATA type) family protein similar to zinc finger protein ZIM gi:8918533 from [Arabidopsis thaliana]; contains Pfam PF00320: GATA zinc finger^	0	0	0	2
C	At3g21430	^ ^ ^ ^expressed protein ^	0	0	0	1
C	At3g22160	^ ^chloroplast^ ^VQ motif-containing protein contains PF05678: VQ motif^	0	0	0	0
C	At3g22530	^ ^endomembrane system^ ^expressed protein contains Pfam profile:PF00011 HSP20:Hsp20/alpha crystallin family^	0	0	0	2
C	At3g24225	^CLAVATA3/ESR-RELATED 19^protein binding activity^ ^CLE19, putative CLAVATA3/ESR-Related 19 (CLE19)^	0	0	0	0
C	At3g26500	^ ^ ^ ^leucine-rich repeat family protein ^	0	0	0	0
C	At3g43800	^ ^ ^ ^glutathione S-transferase, putative glutathione transferase, papaya, PIR:T09781^	1	1	0	3
C	At3g44500	^ ^peptidase activity^ ^Ulp1 protease family protein similar to At1g32840, At4g04010, At2g06430, At2g15140, At2g04980, At2g14130, At2g15190, At3g47260, At5g34900, At3g29210, At2g02210, At3g32900^	0	0	0	0
C	At3g48620	^ ^ ^ ^chloroplast outer membrane protein-related weak similarity to chloroplastic outer envelope membrane protein (OEP75) [Pisum sativum] GI:633607^	0	0	0	1
C	At3g51660	^ ^ ^ ^macrophage migration inhibitory factor family protein / MIF family protein contains Pfam profile: PF01187 Macrophage migration inhibitory factor family(MIF)^	0	0	0	0
C	At3g52580	^ ^ ^ ^40S ribosomal protein S14 (RPS14C) ribosomal protein S14 -Zea mays,PIR2:A30097^	0	0	0	2
C	At3g53140	^ ^ ^ ^O-diphenol-O-methyl transferase, putative similar to GI:6688808 [Medicago sativa subsp. x varia], caffeic acid O-methyltransferase (homt1), Populus kitakamiensis, EMBL:PKHOMT1A^	0	0	0	1
C	At3g53950	^ ^endomembrane system^ ^glyoxal oxidase-related contains similarity to glyoxal oxidase precursor [Phanerochaete chrysosporium] gi|1050302|gb|AAA87594^	0	0	0	1
C	At3g54210	^ ^structural constituent of ribosome^ ^ribosomal protein L17 family protein contains Pfam profile: PF01196 ribosomal protein L17^	0	0	0	2
C	At3g54340	^APETALA3^ ^ TF ^MADS^Type II (MIKCc)^floral homeotic protein APETALA3 (AP3) ^	0	0	0	3
C	At3g54960	^ ^isomerase activity^ ^thioredoxin family protein similar to protein disulfide isomerase GI:5902592 from [Volvox carteri f. nagariensis], GI:2708314 from Chlamydomonas reinhardtii; contains Pfam profile: PF00085 Thioredoxin^	0	0	0	0
C	At3g55290	^ ^Acyl Lipid Metabolism;SDRs (short-chain dehydrogenase/reductase family);metabolism^Plastidial Ketoacyl-ACP Reductase^short-chain dehydrogenase/reductase (SDR) family protein contains similarity to 3-oxoacyl-[acyl-carrier protein] reductase SP:P51831 from [Bacillus subtilis]^	0	0	0	1
C	At3g55660	^ ^chloroplast^ ^expressed protein contains Pfam profile PF03759: Domain of unknown function (DUF315)^	0	0	0	0
C	At3g57200	^ ^chloroplast^ ^hypothetical protein ^	0	0	0	0
C	At3g57720	^ ^Wall Associated Kinase ;protein kinase activity^ ^protein kinase, putative contains protein kinase domain, Pfam:PF00069^	0	0	0	0
C	At3g60670	^ ^ ^ TF ^PLATZ (Zn)^ ^zinc-binding protein, putative similar to zinc-binding protein [Pisum sativum] GI:16117799; contains Pfam profile PF04640 : Protein of unknown function, DUF597^	0	0	0	1
C	At3g62050	^ ^ ^ ^expressed protein contains Pfam profile PF04396: Protein of unknown function, DUF537^	0	1	0	1
C	At3g63450	^ ^nucleic acid binding activity^ ^RNA recognition motif (RRM)-containing protein contains InterPro entry IPR000504: RNA-binding region RNP-1 (RNA recognition motif) (RRM)^	0	0	0	1
C	At4g00150	^ ^SCL6^ TF ^GRAS^ ^scarecrow-like transcription factor 6 (SCL6) ^	0	0	0	1
C	At4g00500	^ ^Acyl Lipid Metabolism;Calmodulin-binding heat-shock - like family;CB-HSPs;calmodulin binding activity^Lipid Acylhydrolase-like^lipase class 3 family protein / calmodulin-binding heat-shock protein-related ^	0	0	1	1
C	At4g01170	^ ^ ^ ^hypothetical protein ^	0	0	0	0
C	At4g01480	^ ^phosphatase^ ^inorganic pyrophosphatase, putative [soluble] / pyrophosphate phospho-hydrolase, putative / PPase, putative strong similarity to SP|Q43187 Soluble inorganic pyrophosphatase (EC 3.6.1.1) (Pyrophosphate phospho- hydrolase) (PPase) {Solanum tuberosum}; contains Pfam profile PF00719: inorganic pyrophosphatase^	0	0	0	1
C	At4g02630	^ ^RLCK V ;protein serine/threonine kinase activity^ ^protein kinase family protein contains protein kinase domain, Pfam:PF00069; contains serine/threonine protein kinase domain, INTERPRO:IPR002290^	0	0	0	1
C	At4g12850	^ ^ ^ ^far-red impaired responsive family protein / FAR1 family protein weak similarity to far-red impaired response protein [Arabidopsis thaliana] GI:5764395; contains Pfam profile PF03101: FAR1 family^	0	0	0	3
C	At4g14120	^ ^ ^ ^expressed protein ^	0	0	1	1
C	At4g15210	^BETA-AMYLASE^Glycoside Hydrolase Family 14;Glycoside Hydrolase Gene Families;beta-amylase activity;starch and cellulose biosynthesis^Glycoside Hydrolase Family 14;BETA-AMYLASE^beta-amylase (BMY1) / 1,4-alpha-D-glucan maltohydrolase identical to Beta-amylase (EC 3.2.1.2) (1,4-alpha-D-glucan maltohydrolase) SP:P25853 [Arabidopsis thaliana]^	0	0	0	2
C	At4g15630	^ ^ ^ ^integral membrane family protein contains TIGRFAM TIGR01569 : plant integral membrane protein TIGR01569; contains Pfam PF04535 : Domain of unknown function (DUF588)^	0	0	0	1
C	At4g16780	^ ^ATHB-2/HAT4^ TF ^HB^HD-Zip II^homeobox-leucine zipper protein 4 (HAT4) / HD-ZIP protein 4 SP|Q05466|HAT4_ARATH Homeobox-leucine zipper protein HAT4 (HD-ZIP protein 4) (SP:Q05466) [Arabidopsis thaliana] (HD-ZIP homeotic protein Athb-2^	0	0	0	1
C	At4g17770	^TPS5^Glycosyltransferase Family 20;Glycosyltransferase Gene Families;Trehalose Biosynthesis Gene Families;glycosyltransferase;trehalose biosynthesis;trehalose anabolism^Glycosyltransferase- Family 20;Class II AtTPS;TREHALOSE-6-PHOSPHATE SYNTHASE^glycosyl transferase family 20 protein / trehalose-phosphatase family protein contains Pfam profile: PF02358 trehalose-phosphatase^	0	0	2	1
C	At4g21105	^ ^ ^ ^expressed protein ^	0	0	0	0
C	At4g23000	^ ^ ^ ^calcineurin-like phosphoesterase family protein contains Pfam profile: PF00149 calcineurin-like phosphoesterase^	0	0	0	0
C	At4g25990	^ ^chloroplast^ ^expressed protein ^	0	0	0	2
C	At4g27980	^ ^ ^ ^expressed protein ^	0	0	0	0
C	At4g30110	^ ^Primary Pumps (ATPases) Gene Families;cadmium-transporting ATPase activity^Cadmium-transporting ATPase-like family^ATPase E1-E2 type family protein / haloacid dehalogenase-like hydrolase family protein / heavy-metal-associated domain-containing protein similar to cadmium efflux pump protein from Geobacillus stearothermophilus [GI:16753175], cadmium resistance protein B from Staphylococcus aure…	0	0	0	0
C	At4g31140	^ ^Glycoside Hydrolase Family 17;GPI-anchored protein;Hydrolases;Glycoside Hydrolase Gene Families;endomembrane system^ b-1,3 Glucanases;Endo-acting glucanases;Glycoside Hydrolase Family 17 ^glycosyl hydrolase family 17 protein similar to elicitor inducible chitinase Nt-SubE76 GI:11071974 from [Nicotiana tabacum]^	0	0	0	0
C	At4g31380	^FPF1-LIKE PROTEIN 1^chloroplast^ ^hypothetical protein ^	0	0	0	2
C	At4g32540	^YUCCA^auxin biosynthesis^ ^flavin-containing monooxygenase / FMO (YUCCA) identical to gi:16555352^	0	0	0	0
C	At4g32690	^ ^response to hypoxia^ ^2-on-2 hemoglobin (GLB3) identical to 2-on-2 hemoglobin (GLB3) GI:14165163 from [Arabidopsis thaliana]^	0	0	0	1
C	At4g32980	^ ^ATH1^ TF ^HB^HD-BELL^homeobox protein (ATH1) identical to SWISS-PROT:P48731 homeobox protein ATH1. [Arabidopsis thaliana]^	1	1	0	1
C	At4g33000	^ATCBL10^EF-hand containing proteins:Group III;calcium ion binding activity^ ^calcineurin B-like protein 10 (CBL10) identical to calcineurin B-like protein 10 [Arabidopsis thaliana] GI:29150248^	0	0	0	0
C	At4g33010	^ ^mitochondrion^ ^glycine dehydrogenase [decarboxylating], putative / glycine decarboxylase, putative / glycine cleavage system P-protein, putative strong similarity to SP|P49361 Glycine dehydrogenase [decarboxylating] A, mitochondrial precursor (EC 1.4.4.2) {Flaveria pringlei}; contains Pfam profile PF02347: Glycine cleavage system P-protein^	0	0	0	1
C	At4g34420	^ ^ ^ ^expressed protein ; expression supported by MPSS^	0	0	0	4
C	At4g34790	^ ^SAUR;chloroplast^ ^auxin-responsive family protein similar to auxin-induced protein X10A (SP:P33080) [Glycine max.] PIR:JQ1099^	0	0	0	1
C	At4g34990	^ ^AtMYB32^ TF ^MYB-(R1)R2R3^ ^myb family transcription factor (MYB32) similar to myb DNA-binding protein GI:19052 from [Hordeum vulgare]^	0	0	0	2
C	At4g35750	^ ^ ^ ^Rho-GTPase-activating protein-related contains weak similarity to Rho-GTPase-activating protein 1 (GTPase-activating protein rhoOGAP) (Rho-related small GTPase protein activator) (CDC42 GTPase-activating protein) (p50-rhoGAP) (Swiss-Prot:Q07960) [Homo sapiens]^	0	0	0	2
C	At4g37240	^ ^ ^ ^expressed protein ^	0	0	0	0
C	At4g37400	^ ^Cytochrome P450;cytochrome P450 activity^CYP81F^cytochrome P450 family protein similar to cytochrome P450 monooxygenase CYP91A2, Arabidopsis thaliana, D78607^	0	0	0	0
C	At4g37740	^ ^AtGRF2^ TF ^GRF/ENBP (C3H-type 2; Zn)^GRF-like^expressed protein identical to transcription activator GRL2 [Arabidopsis thaliana] GI:21539882 (unpublished); supporting cDNA gi|21539881|gb|AY102635.1|^	0	0	0	2
C	At4g37800	^ ^ Assembly, Architecture, and Growth;Glycoside Hydrolase Family 16;Glycoside Hydrolase Gene Families;endomembrane system ^Growth modifying proteins;Glycoside Hydrolase Family 16^xyloglucan:xyloglucosyl transferase, putative / xyloglucan endotransglycosylase, putative / endo-xyloglucan transferase, putative similar to N-terminal partial sequence of endo-xyloglucan transferase GI:2244732 from [Go…	0	0	0	0
C	At4g38400	^ARABIDOPSIS THALIANA EXPANSIN-LIKE A2^ Assembly, Architecture, and Growth;Expansins;molecular_function unknown ^Growth modifying proteins;EXPANSIN-LIKE^expansin family protein (EXPL2) contains Pfam profile: PF01357 pollen allergen; expansin-like gene, PMID:11641069, www.bio.psu.edu/expansins^	0	0	0	0
C	At5g01200	^ ^ ^ TF ^MYB-related^ ^myb family transcription factor contains PFAM profile: PF00249 myb-like DNA binding domain^	0	0	0	0
C	At5g01260	^ ^Carbohydrate-Binding Module Family 20;enzyme activity^ ^glycoside hydrolase starch-binding domain-containing protein low similarity to SP|P31797 Cyclomaltodextrin glucanotransferase precursor (EC 2.4.1.19) (Cyclodextrin-glycosyltransferase) (CGTase) {Bacillus stearothermophilus}; contains Pfam profile PF00686: Starch binding domain^	0	0	0	1
C	At5g01520	^ ^ ^ ^zinc finger (C3HC4-type RING finger) family protein similar to MTD2 [Medicago truncatula] GI:9294812; contains Pfam profile PF00097: Zinc finger, C3HC4 type (RING finger)^	1	1	0	2
C	At5g01840	^ ^ ^ ^ovate family protein 59% similar to ovate protein (GI:23429649) [Lycopersicon esculentum]; contains TIGRFAM TIGR01568 : uncharacterized plant-specific domain TIGR01568^	0	0	0	0
C	At5g02270	^ ^ABC(ATP-Binding Cassette);ABC Superfamily;transporter activity^NAP subfamily^ABC transporter family protein NBD-like protein POP, Arabidopsis thaliana, EMBL:AF127664^	1	1	0	1
C	At5g03410	AT5G03410_1 DPB transcription factor supported by full-length cDNA Ceres 206791.	0	0	0	0
C	At5g04880	AT5G04880_1 unknown protein	0	0	0	0
C	At5g05580	^FATTY ACID DESATURASE 8^Acyl Lipid Metabolism;Lipid Metabolism Gene Families;chloroplast^Plastidial Linoleate Desaturase (FAD7/FAD8);Omega-3 fatty acid desaturase family^omega-3 fatty acid desaturase, chloroplast, temperature-sensitive (FAD8) identical to SP:48622 Temperature-sensitive omega-3 fatty acid desaturase, chloroplast precursor (EC 1.14.19.-) {Arabidopsis thaliana}; contains Pfam profi…	0	0	0	0
C	At5g05810	^ ^C3H zinc finger family;endomembrane system^ ^zinc finger (C3HC4-type RING finger) family protein contains Pfam profile: PF00097 zinc finger, C3HC4 type (RING finger)^	0	0	0	1
C	At5g06070	^RABITT EARS^ ^ TF ^C2H2 (Zn)^ ^zinc finger (C2H2 type) family protein contains Pfam domain, PF00096: Zinc finger, C2H2 type^	0	0	0	0
C	At5g08020	^ ^nucleic acid binding activity^ ^replication protein, putative similar to replication protein A1 [Oryza sativa] GI:2258469; contains InterPro entry IPR004365: OB-fold nucleic acid binding domain^	0	0	0	0
C	At5g08640	^FLAVONOL SYNTHASE^cellular_component unknown;flavonoid biosynthesis^FLAVONOL SYNTHASE^flavonol synthase 1 (FLS1) identical to SP|Q96330; contains PF03171 2OG-Fe(II) oxygenase superfamily^	0	0	0	2
C	At5g09390	^ ^ ^ ^CD2-binding protein-related similar to CD2 cytoplasmic domain binding protein [Homo sapiens] GI:3983427^	1	1	0	2
C	At5g10970	^ ^ ^ TF ^C2H2 (Zn)^ ^zinc finger (C2H2 type) family protein contains zinc finger, C2H2 type domain, Prosite:PS00028^	0	0	0	3
C	At5g11160	^ ^Adenine phosphoribosyltransferase 1 APRT family;nucleotide metabolism^ADENINE PHOSPHORIBOSYLTRANSFERASE^adenine phosphoribosyltransferase, putative strong similarity to SP|Q42563 Adenine phosphoribosyltransferase 2 (EC 2.4.2.7) (APRT) {Arabidopsis thaliana}; contains Pfam profile PF00156: Phosphoribosyl transferase domain^	1	1	0	1
C	At5g13330	^ ^ ^ TF ^AP2/ERF^ERF-EREBP^AP2 domain-containing transcription factor family protein similar to AP2 domain containing protein RAP2.6, Arabidopsis thaliana, EMBL:AF003099; contains Pfam profile PF00847: AP2 domain^	0	0	1	3
C	At5g16570	^ ^glutamine biosynthesis;ammonium assimilation;nitrate assimilation pathway;glutamine biosynthesis I^GLUTAMINE SYNTHETASE^glutamine synthetase, putative similar to glutamine synthetase, cytosolic isozyme (glutamate-- ammonia ligase) [Alfalfa] SWISS-PROT:P04078^	0	0	0	4
C	At5g17050	^ ^Glycosyl transferases;Glycosyltransferase Family 1;Glycosyltransferase Gene Families;glycosyltransferase^GT family 1;Glycosyltransferase- Family 1^UDP-glucoronosyl/UDP-glucosyl transferase family protein similar to UDP glucose:flavonoid 3-o-glucosyltransferase, Vitis vinifera, EMBL:AF000372^	0	0	0	1
C	At5g17710	^EMBRYO DEFECTIVE 1241^EMB;chloroplast^Embryo Defective^co-chaperone grpE family protein similar to co-chaperone CGE1 precursor isoform a [Chlamydomonas reinhardtii] GI:15384277; contains Pfam profile PF01025: co-chaperone GrpE^	0	0	0	0
C	At5g20240	^PISTILLATA^ ^ TF ^MADS^Type II (MIKCc)^floral homeotic protein PISTILLATA (PI) contains Pfam profiles PF01486: K-box region and PF00319: SRF-type transcription factor (DNA-binding and dimerisation domain)^	0	0	0	0
C	At5g20360	^ ^ ^ ^octicosapeptide/Phox/Bem1p (PB1) domain-containing protein / tetratricopeptide repeat (TPR)-containing protein contains Pfam profiles PF00564: PB1 domain, PF00515: TPR Domain^	0	0	0	0
C	At5g22020	^ ^endomembrane system^ ^strictosidine synthase family protein similar to SP|P15324 Strictosidine synthase precursor (EC 4.3.3.2) {Rauvolfia mannii}; contains Pfam profile PF03088: Strictosidine synthase^	0	0	0	2
C	At5g22940	^ ^Glycosyl transferases;Glycosyltransferase Family 47^GT family 47^exostosin family protein contains Pfam profile: PF03016 exostosin family^	0	0	0	1
C	At5g23210	^ ^serine carboxypeptidase activity^ ^serine carboxypeptidase S10 family protein similar to Serine carboxypeptidase II chains A and B (SP:P08819) (EC 3.4.16.6) [Triticum aestivum (Wheat)];^	0	0	0	1
C	At5g24330	^ ^SET-domain transcriptional regulator family;mitochondrion^ ^PHD finger family protein / SET domain-containing protein contains Pfam domain, PF00628: PHD-finger and PF00856: SET domain^	0	1	0	1
C	At5g24460	^ ^ ^ ^expressed protein ^	0	0	0	1
C	At5g24670	^ ^metabolism^ ^cytidine/deoxycytidylate deaminase family protein similar to SP|Q9URQ3 tRNA-specific adenosine deaminase 3 (EC 3.5.4.-) (tRNA-specific adenosine-34 deaminase subunit TAD3) {Saccharomyces cerevisiae}; contains Pfam profile PF00383: Cytidine and deoxycytidylate deaminase zinc-binding region^	0	0	0	0
C	At5g24860	^FLOWERING PROMOTING FACTOR 1^positive regulation of flower development^ ^expressed protein ^	0	0	0	0
C	At5g25010	^ ^ ^ ^expressed protein ; expression supported by MPSS^	0	0	0	0
C	At5g26220	^ ^ ^ ^ChaC-like family protein contains Pfam profile: PF04752 ChaC-like protein^	0	0	0	0
C	At5g31770	At5g31770 Athila ORF 1 [Arabidopsis thaliana] -related (GB:CAA57397)	0	0	0	0
C	At5g38540	^ ^endomembrane system^ ^jacalin lectin family protein similar to myrosinase-binding protein homolog [Arabidopsis thaliana] GI:2997767; contains Pfam profile PF01419 jacalin-like lectin domain^	0	0	0	0
C	At5g39220	^ ^chloroplast^ ^hydrolase, alpha/beta fold family protein contains Pfam profile: PF00561 alpha/beta hydrolase fold^	0	0	0	0
C	At5g39530	^ ^mitochondrion^ ^expressed protein hypothetical protein, Synechocystis sp., PIR:S77152^	0	1	0	1
C	At5g39570	^ ^endomembrane system^ ^expressed protein ^	0	0	0	2
C	At5g42870	^ ^mitochondrion^ ^lipin family protein contains Pfam profile: PF04571 lipin, N-terminal conserved region^	0	0	0	0
C	At5g42980	^THIOREDOXIN^ oxidoreductase activity, acting on sulfur group of donors, disulfide as acceptor ^ ^thioredoxin H-type 3 (TRX-H-3) (GIF1) identical to SP|Q42403 Thioredoxin H-type 3 (TRX-H-3) {Arabidopsis thaliana}; identical to cDNA (GIF1) mRNA for thioredoxin GI:992961^	0	0	0	0
C	At5g43160	^ ^chloroplast^ ^expressed protein contains Pfam profile: PF04484 family of unknown function (DUF566)^	0	0	0	0
C	At5g48900	^ ^Lyases;Polysaccharide Lyase Family 1;Polysaccharide Lyase Gene Families;lyase activity^Pectate and pectin Lyases;Polysaccharide Lyase Family 1^pectate lyase family protein similar to pectate lyase GP:14531296 from [Fragaria x ananassa]; non-consensus AG donor splice site at exon 2^	0	0	0	0
C	At5g49700	^ ^ putative DNA-binding protein, AT-hook DNA-binding protein;mitochondrion ^ ^DNA-binding protein-related contains Pfam domain PF03479: Domain of unknown function (DUF296), found in AT-hook motifs Pfam:PF02178^	0	0	0	0
C	At5g50740	^ ^heavy metal ion transport^ ^copper chaperone (CCH)-related low similarity to copper homeostasis factor [GI:3168840][PMID: 9701579]; similar to farnesylated protein ATFP3 [GI:4097547]; contains Pfam profile PF00403: Heavy-metal-associated domain^	0	0	0	0
C	At5g51760	^ ^PP2C (Protein Phosphatase 2C) Phosphatases;chloroplast^ ^protein phosphatase 2C, putative / PP2C, putative contains PF00481: Protein phosphatase 2C domain; similar to protein phosphatase 2C (GI:10432446) [Nicotiana tabacum]^	0	0	0	0
C	At5g51800	^ ^protein kinase activity^ ^expressed protein ^	0	0	0	1
C	At5g53430	^SET DOMAIN GROUP 29^SET-domain transcriptional regulator family^ ^PHD finger family protein / SET domain-containing protein (TX5) contains Pfam domain, PF00628: PHD-finger and PF00856: SET domain; identical to cDNA trithorax 5 (TX5) partial cds GI:16118406^	0	0	0	0
C	At5g62230	^ERECTA-LIKE 1^LRR XI & LRR XII ;Receptor kinase-like protein family;kinase activity^ ^leucine-rich repeat family protein / protein kinase family protein contains Pfam domains PF00560: Leucine Rich Repeat and PF00069: Protein kinase domain^	0	0	0	1
C	At5g63430	AT5G63430_1 putative protein similar to unknown protein (pir||T01257)	0	0	0	0
C	At5g63460	^ ^chloroplast^ ^SAP domain-containing protein contains Pfam domain PF02037: SAP domain^	1	1	0	2
C	At5g64350	^IMMUNOPHILIN^ ^ ^FK506-binding protein (FKBP12) / immunophilin identical to immunophilin (GI:2104957) [Arabidopsis thaliana]^	0	0	0	0
C	At5g65040	^ ^mitochondrion^ ^senescence-associated protein-related similar to senescence-associated protein SAG102 (GI:22331931) [Arabidopsis thaliana]^	0	0	1	1
C	At5g66300	^ ^ANAC105^ TF ^NAC^ ^no apical meristem (NAM) family protein similar to NAC2 (GI:6456751) [Arabidopsis thaliana]; contains Pfam PF02365 : No apical meristem (NAM) protein^	0	0	0	0
D	At1g02190	^ ^Lipid Metabolism Gene Families;mitochondrion^Lipid transfer protein; glossy1 homolog family^CER1 protein, putative similar to CER1 GI:1199467 and maize gl1 homolog (glossy1 locus) GI:1209703 from [Arabidopsis thaliana]^	0	0	1	2
D	At1g04240	^SHORT HYPOCOTYL2^IAA3^ TF ^Aux/IAA^ ^auxin-responsive protein / indoleacetic acid-induced protein 3 (IAA3) identical to SP|Q38822 Auxin-responsive protein IAA3 (Indoleacetic acid-induced protein 3) {Arabidopsis thaliana}; EST gb|T04296 comes from this gene^	0	0	0	0
D	At1g04250	^AXR3^IAA17^ TF ^Aux/IAA^ ^auxin-responsive protein / indoleacetic acid-induced protein 17 (IAA17) Identical to SP|P93830 Auxin-responsive protein IAA17 (Indoleacetic acid-induced protein 17) {Arabidopsis thaliana}; ESTs gb|H36782 and gb|F14074 come from this gene^	0	0	0	0
D	At1g04900	^ ^mitochondrion^ ^expressed protein contains Pfam PF02636: Uncharacterized ACR, COG1565^	0	0	0	0
D	At1g05480	^ ^Orphan family (SNF2/ISWI);nucleic acid binding activity^ ^SNF2 domain-containing protein / helicase domain-containing protein low similarity to SP|Q9U7E0 Transcriptional regulator ATRX homolog {Caenorhabditis elegans}; contains PFam profiles PF00271: Helicase conserved C-terminal domain, PF00176: SNF2 family N-terminal domain^	0	0	0	0
D	At1g06420	^ ^ ^ ^expressed protein ; expression supported by MPSS^	0	0	0	2
D	At1g08310	^ ^enzyme activity^ ^esterase/lipase/thioesterase family protein contains Interpro entry IPR000379^	0	0	0	2
D	At1g08650	^ ^Phosphoenolpyruvate Carboxylase Kinase (PPCK) ;protein kinase activity^ ^phosphoenolpyruvate carboxylase kinase identical to phosphoenolpyruvate carboxylase kinase [Arabidopsis thaliana] gi|6318613|gb|AAF06968; contains protein kinase domain, Pfam:PF00069^	0	0	0	0
D	At1g09460	^ ^endomembrane system^ ^glucan endo-1,3-beta-glucosidase-related similar to glucan endo-1,3-beta-glucosidase precursor SP:P52409 from [Triticum aestivum]^	0	0	0	1
D	At1g10060	^ ^mitochondrion^ ^branched-chain amino acid aminotransferase 1 / branched-chain amino acid transaminase 1 (BCAT1) nearly identical to SP|Q93Y32 Branched-chain amino acid aminotransferase 1, mitochondrial precursor (EC 2.6.1.42) (Atbcat-1) {Arabidopsis thaliana}; contains Pfam profile: PF01063 aminotransferase class IV^	0	0	0	1
D	At1g10360	^GLUTATHIONE S-TRANSFERASE 29^endomembrane system^ ^glutathione S-transferase, putative similar to glutathione S-transferase (sp|Q03666|GTX4_TOBAC); similar to EST gb|H36275 gb:AB039930.^	0	0	0	1
D	At1g11000	^ ^Barley Mlo protein isolog;MLO proteins^ ^seven transmembrane MLO family protein / MLO-like protein 4 (MLO4) identical to membrane protein Mlo4 [Arabidopsis thaliana] gi|14091578|gb|AAK53797; similar to MLO protein SWISS-PROT:P93766, NCBI_gi:1877221 [Hordeum vulgare][Barley]^	0	0	0	0
D	At1g12240	^ ^ Glycoside Hydrolase Family 32;Glycoside Hydrolase Gene Families;sucrose catabolism, using beta-fructofuranosidase;sucrose degradation 1 ^Glycoside Hydrolase Family 32;BETA-FRUCTOSIDASE^beta-fructosidase (BFRUCT4) / beta-fructofuranosidase / invertase, vacuolar identical to beta-fructosidase GI:1871503 from [Arabidopsis thaliana]; contains Pfam profile PF00251:Glycosyl hydrolases family 32; id…	0	0	0	1
D	At1g13230	^ ^chloroplast^ ^leucine-rich repeat family protein contains leucine rich-repeat (LRR) domains Pfam:PF00560, INTERPRO:IPR001611; contains similarity to gb|U42445 Cf-2.2 from Lycopersicon pimpinellifolium^	0	0	0	0
D	At1g13400	^JAGGED-like^ ^ TF ^C2H2 (Zn)^ ^zinc finger (C2H2 type) family protein contains Pfam domain, PF00096: Zinc finger, C2H2 type^	0	0	0	0
D	At1g13680	^ ^phospholipase C activity^ ^expressed protein ^	0	0	0	1
D	At1g15560	AT1G15560_1 hypothetical protein contains similarity to EnSpm-like transposon protein GI 4038059 from Arabidopsis thaliana	0	0	0	0
D	At1g16705	^ ^ ^ ^p300/CBP acetyltransferase-related protein-related similar to p300/CBP acetyltransferase-related protein 2 [Arabidopsis thaliana] GI:12597461^	0	0	0	1
D	At1g16750	^ ^chloroplast^ ^expressed protein contains Pfam profile PF04784: Protein of unknown function, DUF547^	0	0	0	2
D	At1g17190	^ ^ ^ ^glutathione S-transferase, putative One of three repeated glutathione transferases. 65% identical to glutathione transferase [Arabidopsis thaliana] (gi|4006934). Location of est 141C5T7 (gb|T46669); supported by fl cDNA gi:14326476gb:AF385691.^	0	0	0	2
D	At1g17830	^ ^mitochondrion^ ^expressed protein ^	0	1	0	0
D	At1g18040	^Cyclin-dependent kinase D1;3^CDC2 Kinase ;Core Cell Cycle Genes;protein kinase activity^ ^cell division protein kinase, putative similar to cell division protein kinase 7 [Homo sapiens] SWISS-PROT:P50613^	0	0	0	1
D	At1g19640	^JASMONIC ACID CARBOXYL METHYLTRANSFERASE^jasmonic acid biosynthesis^S-adenosyl L-methionine:jasmonic acid carboxyl methyltransferase^S-adenosyl-L-methionine:jasmonic acid carboxyl methyltransferase (JMT) nearly identical to gi:13676829^	0	0	0	0
D	At1g19830	^ ^SAUR^ ^auxin-responsive protein, putative similar to auxin-induced protein TGSAUR21 (GI:10185818) [Tulipa gesneriana]^	0	0	0	2
D	At1g20020	^ ^ferredoxin-NADP reductase activity^ ^ferredoxin--NADP(+) reductase, putative / adrenodoxin reductase, putative strong similarity to Ferredoxin--NADP reductase, chloroplast precursor (EC 1.18.1.2) (FNR) from {Pisum sativum} SP|P10933, {Mesembryanthemum crystallinum} SP|P41343, {Spinacia oleracea} SP|P00455, [Capsicum annuum] GI:6899972^	0	0	0	0
D	At1g20850	^XYLEM CYSTEINE PEPTIDASE 2^endomembrane system^ ^cysteine endopeptidase, papain-type (XCP2) identical to papain-type cysteine endopeptidase XCP2 GI:6708183 from [Arabidopsis thaliana]^	0	1	0	2
D	At1g22910	^ ^ ^ ^RNA recognition motif (RRM)-containing protein contains InterPro entry IPR000504: RNA-binding region RNP-1 (RNA recognition motif) (RRM); similar to GB:AAC33496^	0	0	0	0
D	At1g23140	^ ^mitochondrion^ ^C2 domain-containing protein similar to zinc finger and C2 domain protein GI:9957238 from [Arabidopsis thaliana]^	0	0	0	0
D	At1g24260	^SEPALLATA3^AGL9^ TF ^MADS^Type II (MIKCc)^MADS-box protein (AGL9) strongly similar to GB:O22456, MADS-box protein, Location of EST gb|H37053^	0	0	1	3
D	At1g25250	^ ^ ^ TF ^C2H2 (Zn)^ ^zinc finger (C2H2 type) family protein contains zinc finger, C2H2 type, domain, PROSITE:PS00028^	0	0	0	1
D	At1g26600	^CLAVATA3/ESR-RELATED 9^protein binding activity^ ^CLE9, putative CLAVATA3/ESR-Related 9 (CLE9); similar to hypothetical protein GB:AAF67770 GI:7705091 from [Arabidopsis thaliana]^	1	1	0	2
D	At1g26945	^ ^ ^ ^expressed protein supported by full length cDNA gi:26453215 from [Arabidopsis thaliana]^	0	0	0	1
D	At1g27300	^ ^ ^ ^expressed protein ^	0	0	0	2
D	At1g27540	^ ^chloroplast^ ^F-box family protein similar to F-box protein family, AtFBX7 (GI:20197899) [Arabidopsis thaliana]; confirmed by FLcDNA GI:16604421; contains uncharacterized Arabidoppsis domain shared by 33 Arabidopsis proteins^	0	0	0	3
D	At1g29460	^ ^SAUR;mitochondrion^ ^auxin-responsive protein, putative similar to auxin-induced protein 6B (SP:P33083) [Glycine max]^	0	0	0	1
D	At1g29500	^ ^SAUR;mitochondrion^ ^auxin-responsive protein, putative similar to auxin-induced protein 6B (SP:P33083) [Glycine max]^	0	0	0	0
D	At1g29670	^ ^lipase activity^ ^GDSL-motif lipase/hydrolase family protein similar to family II lipase EXL1 GI:15054382 from [Arabidopsis thaliana]; contains Pfam profile: PF00657 Lipase/Acylhydrolase with GDSL-like motif^	0	0	0	0
D	At1g30530	^ ^Glycosyl transferases;Glycosyltransferase Family 1;Glycosyltransferase Gene Families;glycosyltransferase^GT family 1;Glycosyltransferase- Family 1^UDP-glucoronosyl/UDP-glucosyl transferase family protein contains Pfam profile: PF00201 UDP-glucoronosyl and UDP-glucosyl transferase^	0	0	0	3
D	At1g30650	^ ^AtWRKY14^ TF ^WRKY^ ^WRKY family transcription factor contains Pfam profile: PF03106 WRKY DNA -binding domain^	0	0	0	0
D	At1g31210	AT1G31210_1 putative reverse transcriptase strong similarity to a multitude of putative reverse transcriptases	0	0	0	1
D	At1g31290	^ ^Argonaute^ ^PAZ domain-containing protein / piwi domain-containing protein contains Pfam profiles PF02170: PAZ domain, PF02171: Piwi domain^	0	0	0	0
D	At1g32100	^ ^ ^ ^pinoresinol-lariciresinol reductase, putative similar to pinoresinol-lariciresinol reductase TH1 [Tsuga heterophylla][GI:7578915]; contains isoflavone reductase domain PF02716^	0	0	0	1
D	At1g45688	^ ^chloroplast^ ^expressed protein ^	0	0	0	1
D	At1g47610	^ ^ ^ ^transducin family protein / WD-40 repeat family protein contains 7 WD-40 repeats (PF00400); similar to En/Spm-like transposon protein (GI:2739374) [Arabidopsis thaliana]^	0	0	0	4
D	At1g47860	AT1G47860_1 hypothetical protein similar to putative non-LTR retroelement reverse transcriptase GB AAC33226 GI 3461840 from Arabidopsis thaliana	0	0	0	0
D	At1g53070	^ ^protein kinase activity^ ^legume lectin family protein contains Pfam domain, PF00139: Legume lectins beta domain^	0	0	0	0
D	At1g55110	^ ^ ^ TF ^C2H2 (Zn)^ ^zinc finger (C2H2 type) family protein contains Pfam domain, PF00096: Zinc finger, C2H2 type^	0	0	0	0
D	At1g55330	^ ^GPI-anchored protein;Structural proteins;endomembrane system^AG peptides;Arabinogalactan-proteins (AGPs)^arabinogalactan-protein (AGP21) ^	0	0	0	0
D	At1g57560	^ ^AtMYB50^ TF ^MYB-(R1)R2R3^ ^myb family transcription factor (MYB50) similar to DNA-binding protein GI:19058 from [Hordeum vulgare]^	0	0	0	0
D	At1g60060	^ ^ ^ ^expressed protein ^	0	0	0	1
D	At1g60590	^ ^Glycoside Hydrolase Family 28;Glycoside Hydrolase Gene Families;chloroplast^Glycoside Hydrolase Family 28^polygalacturonase, putative / pectinase, putative similar to polygalacturonase PG1 (GI:5669846), PG2 (GI:5669848) from [Glycine max]; contains PF00295: Glycosyl hydrolases family 28 (polygalacturonases)^	1	1	0	3
D	At1g62780	^ ^chloroplast^ ^expressed protein ^	0	0	0	3
D	At1g64200	^ ^ F-ATPase( F-type, V-type and A-type ATPase);Primary Pumps (ATPases) Gene Families;hydrogen-translocating V-type ATPase activity ^V-Type ATPase^vacuolar ATP synthase subunit E, putative / V-ATPase E subunit, putative / vacuolar proton pump E subunit, putative similar to SP|Q39258 Vacuolar ATP synthase subunit E (EC 3.6.3.14) (V-ATPase E subunit) (Vacuolar proton pump E subunit) {Arabidopsis th…	0	0	0	2
D	At1g65730	^ ^ ^ ^oligopeptide transporter OPT family protein similar to iron-phytosiderophore transporter protein yellow stripe 1 [Zea mays] GI:10770865; contains Pfam profile PF03169: OPT oligopeptide transporter protein^	0	0	0	1
D	At1g67600	^ ^endomembrane system^ ^expressed protein contains Pfam domain, PF02681: Uncharacterized BCR, COG1963^	0	0	1	2
D	At1g67730	^ ^Lipid Metabolism Gene Families;endomembrane system^Putative b-keto acyl reductase family^b-keto acyl reductase, putative (GLOSSY8) similar to b-keto acyl reductase GI:2586127 from [Hordeum vulgare]^	1	1	0	1
D	At1g68480	^JAGGED^ ^ TF ^C2H2 (Zn)^ ^zinc finger (C2H2 type) family protein contains Pfam profile: PF00096 zinc finger, C2H2 type^	0	0	1	1
D	At1g70000	^ ^ ^ TF ^MYB-related^ ^DNA-binding family protein contains Pfam domains, PF00249: Myb-like DNA-binding domain and PF00098: Zinc knuckle^	0	0	0	1
D	At1g70720	^ ^endomembrane system^ ^invertase/pectin methylesterase inhibitor family protein low similarity to pectinesterase from Lycopersicon esculentum SP|Q43143, Arabidopsis thaliana SP|Q42534, Phaseolus vulgaris SP|Q43111; contains Pfam profile PF04043: Plant invertase/pectin methylesterase inhibitor^	0	0	0	0
D	At1g71695	^ ^Class III peroxidase;endomembrane system^ ^peroxidase 12 (PER12) (P12) (PRXR6) identical to SP|Q96520 Peroxidase 12 precursor (EC 1.11.1.7) (Atperox P12) (PRXR6) (ATP4a) {Arabidopsis thaliana}^	0	0	0	1
D	At1g72430	^ ^chloroplast^ ^auxin-responsive protein-related similar to auxin-induced protein TGSAUR22 (GI:10185820) [Tulipa gesneriana]^	0	0	0	1
D	At1g73010	^ ^ ^ ^expressed protein similar to phosphatase, orphan 1 (GI:20196841) [Mus musculus], (GI:20196839) [Homo sapiens]; contains TIGRFAM TIGR01489: 2,3-diketo-5-methylthio-1-phosphopentane phosphatase profile; contains TIGRFAM TIGR01488: HAD-superfamily hydrolase, subfamily IB (PSPase-like)^	0	0	1	2
D	At1g73190	^ ^MIP(The Major Intrinsic Protein);Aquaporin Families;MIP family;water channel activity^Delta tonoplast integral protein family^tonoplast intrinsic protein, alpha / alpha-TIP (TIP3.1) identical to SP|P26587 Tonoplast intrinsic protein, alpha (Alpha TIP) [Arabidopsis thaliana] (Plant Physiol. 99, 561-570 (1992))^	1	1	0	1
D	At1g74040	^2-isopropylmalate synthase 1^cellular_component unknown;leucine biosynthesis^2-ISOPROPYLMALATE SYNTHASE^2-isopropylmalate synthase 1 (IMS1) identical to 2-isopropylmalate synthase (IMS1) [Arabidopsis thaliana] GI:12330687; identical to cDNA 2-isopropylmalate synthase (IMS1) GI:12330686^	0	0	0	2
D	At1g76090	^SMT3^BR biosynthesis;endomembrane system^sterol biosynthesis^S-adenosyl-methionine-sterol-C-methyltransferase identical to S-adenosyl-methionine-sterol-C-methyltransferase GI:2246456 from [Arabidopsis thaliana]^	2	2	0	2
D	At1g76790	^ ^ ^ ^O-methyltransferase family 2 protein similar to caffeic acid O-methyltransferase [Catharanthus roseus][GI:18025321], catechol O-methyltransferase GB:CAA55358 [Vanilla planifolia]^	0	0	0	0
D	At1g77110	^PIN-FORMED 6^AEC(Auxin Efflux Carrier);Organic Solute Cotransporters;transporter activity^Similarity to auxin transport protein family^auxin transport protein, putative similar to auxin transport protein EIR1 GI:3377507 from [Arabidopsis thaliana]^	0	0	0	1
D	At2g01150	^RING-H2 FINGER PROTEIN 2B^ubiquitin-protein ligase activity^ ^zinc finger (C3HC4-type RING finger) family protein contains Pfam profile: PF00097 zinc finger, C3HC4 type (RING finger)^	0	0	1	1
D	At2g01670	^ ^mitochondrion^ ^MutT/nudix family protein similar to SP|Q09790 Diadenosine 5',5'''-P1,P6-hexaphosphate hydrolase (EC 3.6.1.-) (Ap6A hydrolase) {Schizosaccharomyces pombe}; contains Pfam profile PF00293: NUDIX domain^	0	0	0	1
D	At2g02080	^ ^ ^ TF ^C2H2 (Zn)^ ^zinc finger (C2H2 type) family protein contains Pfam domain PF00096: Zinc finger, C2H2 type^	0	0	0	0
D	At2g02130	^ ^endomembrane system^ ^plant defensin-fusion protein, putative (PDF2.3) plant defensin protein family member, personal communication, Bart Thomma (Bart.Thomma@agr.kuleuven.ac.be)^	0	0	0	1
D	At2g02795	^ ^ ^ ^hypothetical protein ^	0	0	0	0
D	At2g03505	^ ^endomembrane system^ ^glycosyl hydrolase family protein 17 similar to Glucan endo-1,3-beta-glucosidase precursor (EC 3.2.1.39) ((1-3)-beta- glucan endohydrolase) ((1-3)-beta-glucanase) (Beta-1,3- endoglucanase) (Swiss-Prot:P52409) [Triticum aestivum]; similar to beta 1,3-glucanase (GI:924953) [Triticum aestivum]^	0	0	0	1
D	At2g13580	AT2G13580_1 unknown protein	0	0	0	0
D	At2g14890	^ARABINOGALACTAN PROTEIN 9^GPI-anchored protein;Structural proteins;chloroplast^Classical AGPs;Arabinogalactan-proteins (AGPs)^arabinogalactan-protein (AGP9) identical to gi|10880495|gb|AAG24277^	0	0	0	1
D	At2g18120	^ ^SRS4^ TF ^SRS (Zn)^ ^lateral root primordium (LRP) protein-related similar to lateral root primordium 1 (LRP1) [Arabidopsis thaliana] GI:882341; contains Pfam profile PF05142: Domain of unknown function (DUF702)^	0	0	0	0
D	At2g19310	^ ^chloroplast^ ^expressed protein ^	0	0	0	0
D	At2g22980	^ ^endomembrane system^ ^serine carboxypeptidase S10 family protein similar to serine carboxypeptidase I precursor (SP:P37890) from [Oryza sativa]^	0	0	0	0
D	At2g23430	^Kip-related protein 1^Core Cell Cycle Genes;mitochondrion^ ^kip-related protein 1 (KRP1) / cyclin-dependent kinase inhibitor 1 (ICK1) identical to cyclin-dependent kinase inhibitor (ICK1) [Arabidopsis thaliana] GI:3550262, GI:2052502^	0	0	0	1
D	At2g23760	^ ^ ^ TF ^HB^HD-BELL^BEL1-like homeobox 4 protein (BLH4) ^	0	0	0	0
D	At2g24210	^ ^chloroplast^ ^myrcene/ocimene synthase (TPS10) nearly identical to GI:9957293; contains Pfam profile: PF01397 terpene synthase family^	0	0	0	2
D	At2g25810	^ ^MIP(The Major Intrinsic Protein);Aquaporin Families;MIP family;water channel activity^Delta tonoplast integral protein family^tonoplast intrinsic protein, putative similar to tonoplast intrinsic protein GI:4584429 from [Nicotiana tabacum]^	0	0	0	0
D	At2g26150	^ ^AtHsfA2^ TF ^HSF^ ^heat shock transcription factor family protein contains Pfam profile: PF00447 HSF-type DNA-binding domain^	0	0	0	1
D	At2g26400	^ ^ ^ ^acireductone dioxygenase (ARD/ARD') family protein similar to iron-deficiency induced gene [Hordeum vulgare] GI:14522834, SIPL [Homo sapiens] GI:16551383; contains Pfam profile PF03079: ARD/ARD' family^	0	0	0	1
D	At2g26660	^ ^ ^ ^SPX (SYG1/Pho81/XPR1) domain-containing protein low similarity to NUC-2 [Neurospora crassa] GI:1399532, xenotropic and polytropic murine leukemia virus receptor [Mus musculus castaneus] GI:6093320; contains Pfam profile PF03105: SPX domain^	0	0	0	1
D	At2g28610	^PRESSED FLOWER^ ^ TF ^HB^WUS-like^homeobox-leucine zipper transcription factor (PRESSED FLOWER) identical to PRESSED FLOWER (GP:17907768) {Arabidopsis thaliana}^	0	0	0	0
D	At2g35310	^ ^B3 transcription factor family^ ^transcriptional factor B3 family protein contains Pfam profile PF02362: B3 DNA binding domain^	0	0	0	2
D	At2g37210	^ ^ ^ ^expressed protein contains Pfam profile PF03641: decarboxylase family protein^	0	0	0	0
D	At2g38620	^Cyclin-dependent kinase B1;2^CDC2 Kinase ;Core Cell Cycle Genes;protein kinase activity^ ^cell divsion control protein, putative similar to SWISS-PROT:P25859 cell division control protein 2 homolog B [Arabidopsis thaliana]; contains protein kinase domain, Pfam:PF00069^	0	0	0	1
D	At2g38740	^ ^metabolism^ ^haloacid dehalogenase-like hydrolase family protein similar to SP|P71447 Beta-phosphoglucomutase (EC 5.4.2.6) {Lactococcus lactis}; contains InterPro accession IPR005834: Haloacid dehalogenase-like hydrolase^	0	0	0	2
D	At2g38860	^ ^endomembrane system^ ^proteaseI (pfpI)-like protein (YLS5) contains Pfam profile PF01965: DJ-1/PfpI family; supporting cDNA gi|13122287|dbj|AB047808.1|; identical to proteaseI (pfpI)-like protein [Arabidopsis thaliana] GI:13122288, cDNA proteaseI (pfpI)-like protein GI:13122287^	0	0	0	1
D	At2g39010	^PIP2;6^MIP(The Major Intrinsic Protein);Aquaporin Families;MIP family;water channel activity^Delta tonoplast integral protein family^aquaporin, putative similar to plasma membrane aquaporin 2b GI:7209560 from [Raphanus sativus]^	0	0	0	4
D	At2g39290	^PHOSPHATIDYLGLYCEROLPHOSPHATE SYNTHASE^Acyl Lipid Metabolism;Lipid Metabolism Gene Families;chloroplast;phospholipid biosynthesis II^Plastidial Phosphatidylglycerol-Phosphate Synthase;Phosphatidylglycerophosphate synthase-like protein family^phosphatidylglycerolphosphate synthase (PGS1) identical to phosphatidylglycerolphosphate synthase GI:13365519 from [Arabidopsis thaliana]^	0	0	0	0
D	At2g40250	^ ^endomembrane system^ ^GDSL-motif lipase/hydrolase family protein similar to family II lipases EXL3 GI:15054386, EXL1 GI:15054382, EXL2 GI:15054384 from [Arabidopsis thaliana]; contains Pfam profile PF00657: GDSL-like Lipase/Acylhydrolase^	0	0	0	0
D	At2g40475	^ ^ ^ ^expressed protein ^	0	0	0	2
D	At2g41290	^ ^endomembrane system^ ^strictosidine synthase family protein similar to strictosidine synthase [Rauvolfia serpentina][SP|P15324]; contains strictosidine synthase domain PF03088^	0	0	0	1
D	At2g41510	^ ^mitochondrion^ ^FAD-binding domain-containing protein / cytokinin oxidase family protein similar to cytokinin oxidase, Zea mays [gi:3882018] [gi:3441978]^	0	0	0	1
D	At2g41950	^ ^chloroplast^ ^expressed protein ^	0	0	2	1
D	At2g42410	^ ^ ^ TF ^C2H2 (Zn)^ ^zinc finger (C2H2 type) family protein contains Pfam profile: PF00096 zinc finger, C2H2 type^	0	0	0	0
D	At2g42570	^ ^endomembrane system^ ^expressed protein ^	0	0	0	1
D	At2g42885	^ ^ ^ ^expressed protein ^	0	0	0	0
D	At2g44450	^ ^glucosidase;Glycoside Hydrolase Family 1;Glycoside Hydrolase Gene Families;endomembrane system^Glycoside Hydrolase Family 1^glycosyl hydrolase family 1 protein contains Pfam PF00232 : Glycosyl hydrolase family 1 domain; TIGRFAM TIGR01233: 6-phospho-beta-galactosidase; similar to amygdalin hydrolase isoform AH I precursor (GI:16757966) [Prunus serotina]^	0	0	0	1
D	At2g45180	^ ^endomembrane system^ ^protease inhibitor/seed storage/lipid transfer protein (LTP) family protein similar to 14 kDa polypeptide [Catharanthus roseus] GI:407410; contains Pfam protease inhibitor/seed storage/LTP family domain PF00234^	0	0	0	2
D	At2g45190	^FILAMENTOUS FLOWER^ ^ TF ^YABBY^ ^axial regulator YABBY1 (YABBY1) / abnormal floral organs protein (AFO) / filamentous flower protein (FIL) identical to YABBY1 [Arabidopsis thaliana] GI:4928749, abnormal floral organs protein (AFO) [Arabidopsis thaliana] GI:4322477; supporting cDNA gi|4322476|gb|AF087015.1|AF087015^	0	0	1	2
D	At2g46650	^ ^Cytochrome b5^Cytochromes b5^cytochrome b5, putative similar to cytochome b5 GI:2695711 from [Olea europaea]^	0	0	0	1
D	At2g46950	^ ^Cytochrome P450;cytochrome P450 activity^CYP709B^cytochrome P450 family protein similar to cytochrome P450 72A1 (SP:Q05047) [Catharanthus roseus]; contains Pfam profile: PF00067: Cytochrome P450^	0	0	1	0
D	At3g01490	^ ^GmPK6/AtMRK1-like Protein Kinase ;MAPKKK;protein kinase activity^Raf subfamily^protein kinase, putative similar to ATMRK1 [Arabidopsis thaliana] gi|2351097|dbj|BAA22079^	0	0	0	0
D	At3g03450	^RGA-LIKE2^ ^ TF ^GRAS^ ^gibberellin response modulator, putative / gibberellin-responsive modulator, putative similar to GAI (GI:2569938), RGA1 (GB:AAC67333) and RGA2 (GI:2339980) [Arabidopsis thaliana]; possible involvement in nitrogen metabolism^	0	0	0	0
D	At3g04290	^ ^lipase activity^ ^GDSL-motif lipase/hydrolase family protein similar to family II lipases EXL3 GI:15054386, EXL1 GI:15054382, EXL2 GI:15054384 from [Arabidopsis thaliana]; contains Pfam profile: lipase/acylhydrolase with GDSL-like motif^	1	1	0	2
D	At3g05630	^PLDZETA2^Acyl Lipid Metabolism;Phospholipase D;phospholipid biosynthesis;lipases pathway^Other Phospholipase D zeta;PXPH-PLD subfamily;PHOSPHOLIPASE D^phospholipase D, putative (PLDP2) identical to SP|Q9M9W8 Phospholipase D p2 (EC 3.1.4.4) (AtPLDp2) (Phospholipase D2 PHOX and PX containing domain) (Phospholipase D zeta 2) (PLDzeta2) {Arabidopsis thaliana}; similar to phospholipase D GB:BAA24577 …	0	0	0	0
D	At3g05980	^ ^ ^ ^expressed protein ^	0	0	0	0
D	At3g06060	^ ^Acyl Lipid Metabolism;SDRs (short-chain dehydrogenase/reductase family);endomembrane system^Ketosphinganine Reductase^short-chain dehydrogenase/reductase (SDR) family protein contains INTERPRO family IPR002198 short-chain dehydrogenase/reductase (SDR) superfamily^	0	0	0	2
D	At3g06770	^ ^Glycoside Hydrolase Family 28;carbohydrate metabolism^ ^glycoside hydrolase family 28 protein / polygalacturonase (pectinase) family protein weak similarity to polygalacturonase [Persea americana] GI:166951; contains PF00295: Glycosyl hydrolases family 28 (polygalacturonases)^	0	0	0	1
D	At3g06840	^ ^ ^ ^expressed protein ^	0	0	0	2
D	At3g08680	^ ^LRR III ;Receptor kinase-like protein family;kinase activity^ ^leucine-rich repeat transmembrane protein kinase, putative contains Pfam profile: PF00069 Eukaryotic protein kinase domain, PF00560 leucine Rich Repeat (5 copies)^	0	0	0	1
D	At3g08860	^ ^transaminase activity^ ^alanine--glyoxylate aminotransferase, putative / beta-alanine-pyruvate aminotransferase, putative / AGT, putative similar to similar to SP|Q64565 Alanine--glyoxylate aminotransferase 2, mitochondrial precursor (EC 2.6.1.44) (AGT 2) (Beta-alanine-pyruvate aminotransferase) {Rattus norvegicus}; contains Pfam profile PF00202: aminotransferase, class III^	0	0	0	1
D	At3g09922	^ ^ ^ ^hypothetical protein no ATG start, annotated according to PMID:11123795; IPS1 mRNA, complete sequence GI:8164007^	0	0	1	0
D	At3g10190	^ ^EF-hand containing proteins:Group IV;mitochondrion^ ^calmodulin, putative similar to calmodulin NtCaM13 [Nicotiana tabacum] GI:14625425, calmodulin GB:AAA34015 [Glycine max]; contains INTERPRO:IPR002048 calcium-binding EF-hand domain^	0	0	0	1
D	At3g10525	^ ^ ^ ^expressed protein ^	0	0	0	1
D	At3g11000	^ ^ ^ ^expressed protein ^	0	0	0	2
D	At3g12610	^DNA-DAMAGE REPAIR/TOLERATION 100^chloroplast^ ^DNA-damage-repair/toleration protein, putative (DRT100) similar to DNA-damage-repair/toleration protein DRT100 [Precursor] SWISS-PROT:Q00874, NCBI_gi:5701788; contains multiple LRR repeats Pfam profile: PF00560^	0	1	0	0
D	At3g14060	^ ^chloroplast^ ^expressed protein ^	0	0	0	0
D	At3g14190	^ ^ ^ ^expressed protein ^	0	0	0	1
D	At3g15270	^ ^SPL5^ TF ^SBP (Zn)^ ^squamosa promoter-binding protein-like 5 (SPL5) identical to squamosa promoter binding protein-like 5 [Arabidopsis thaliana] GI:5931629; contains Pfam profile PF03110: SBP domain^	0	0	0	1
D	At3g15530	^ ^methyltransferase activity^ ^expressed protein ^	0	0	0	1
D	At3g16430	^ ^JA;lectin^ ^jacalin lectin family protein similar to myrosinase binding protein [Brassica napus] GI:1711296; contains Pfam profile PF01419 jacalin-like lectin domain^	1	1	0	1
D	At3g17010	^ ^B3 transcription factor family^ ^transcriptional factor B3 family protein contains Pfam profile PF02362: B3 DNA binding domain^	0	0	0	2
D	At3g17070	^ ^Class III peroxidase;endomembrane system^ ^peroxidase, putative similar to peroxidase GB:AAD37376 [Glycine max]^	0	0	0	0
D	At3g17580	^ ^chloroplast^ ^hypothetical protein similar to hypothetical protein GB:AAD49763 from [Arabidopsis thaliana]^	0	0	0	0
D	At3g21550	^ ^ ^ ^expressed protein contains Pfam profile PF05078: Protein of unknown function (DUF679)^	0	0	0	1
D	At3g21560	^ ^Glycosyl transferases;Glycosyltransferase Family 1;metabolism^GT family 1^UDP-glucosyltransferase, putative similar to UDP-glucose:sinapate glucosyltransferase GI:9794913 from [Brassica napus]^	0	0	0	1
D	At3g21670	^ ^POT(Proton-dependent Oligopeptide Transporter);Organic Solute Cotransporters;transporter activity^Similar to LeOPT1 family^nitrate transporter (NTP3) nearly identical to nitrate transporter [Arabidopsis thaliana] GI:4490323; contains Pfam profile: PF00854 POT family^	0	0	0	1
D	At3g21890	^ ^ ^ TF ^CO-like (Zn)^ ^zinc finger (B-box type) family protein contains Pfam profile: PF01760 CONSTANS family zinc finger^	0	0	0	1
D	At3g22370	^ ^Alternative oxidase family;alternative oxidase activity^ ^alternative oxidase 1a, mitochondrial (AOX1A) identical to GB:Q39219 [SP|Q39219] from [Arabidopsis thaliana]^	0	0	0	1
D	At3g23130	^SUPERMAN^ ^ TF ^C2H2 (Zn)^ ^superman protein (SUP) / zinc finger (C2H2 type) family protein identical to superman protein GB:S60325 from [Arabidopsis thaliana]; contains Pfam domain, PF00096: Zinc finger, C2H2 type^	0	1	1	1
D	At3g25130	^ ^ ^ ^expressed protein ^	0	0	0	1
D	At3g25240	^ ^ ^ ^hypothetical protein contains Pfam profile PF04720: Protein of unknown function (DUF506)^	1	1	0	1
D	At3g26510	^ ^ ^ ^octicosapeptide/Phox/Bem1p (PB1) domain-containing protein contains Pfam profile PF00564: PB1 domain^	0	0	0	1
D	At3g26744	^INDUCER OF CBF EXPRESSION 1^BHLH116^ TF ^bHLH^bHLH^basix helix-loop-helix (bHLH) family protein contains Pfam profile: PF00010 helix-loop-helix DNA-binding domain^	0	0	0	0
D	At3g28345	^ ^ABC(ATP-Binding Cassette);ABC transporters;ATP-binding cassette (ABC) transporter activity^P-glycoprotein-2^ABC transporter family protein similar to P-glycoprotein [Arabidopsis thaliana] GI:3849833; contains Pfam profiles PF00005: ABC transporter, PF00664: ABC transporter transmembrane region^	0	0	0	0
D	At3g29300	^ ^endomembrane system^ ^hypothetical protein ^	0	0	0	0
D	At3g29690	^ ^mitochondrion^ ^transferase-related similar to anthocyanin 5-aromatic acyltransferase from Gentiana triflora GI:4185599, malonyl CoA:anthocyanin 5-O-glucoside-6'''-O-malonyltransferase from Perilla frutescens GI:17980232, Salvia splendens GI:17980234^	0	0	0	1
D	At3g30180	^ ^BR biosynthesis;endomembrane system^brassinosteroid biosynthesis^cytochrome P450, putative similar to cytochrome P450 homolog (SP:U54770) [Lycopersicon esculentum]^	0	0	0	1
D	At3g43110	^ ^endomembrane system^ ^expressed protein ^	0	0	0	1
D	At3g43960	^ ^GPI-anchored protein;endomembrane system^Cys-Proteases^cysteine proteinase, putative contains similarity to cysteine proteinase RD21A (thiol protease) GI:435619, SP:P43297 from [Arabidopsis thaliana]^	0	0	0	2
D	At3g44320	^NITRILASE 3^nitrilase activity;auxin biosynthesis^ ^nitrilase 3 (NIT3) identical to SP|P46010 Nitrilase 3 (EC 3.5.5.1) {Arabidopsis thaliana}^	0	0	0	1
D	At3g44510	^ ^ ^ ^expressed protein ^	0	0	0	0
D	At3g45780	^NONPHOTOTROPIC HYPOCOTYL 1^IRE/NPH/Phosphoinositide dependent/Ribosomal Protein S6 ;phototropism^ ^protein kinase / nonphototropic hypocotyl protein 1 (NPH1) / phototropin identical to SP|O48963 Nonphototropic hypocotyl protein 1 (EC 2.7.1.37) (Phototropin) {Arabidopsis thaliana}, cDNA nonphototropic hypocotyl 1 (NPH1) GI:2832240; contains Pfam profiles PF00069:Protein kinase domain and PF00785:…	0	0	0	2
D	At3g47295	^ ^endomembrane system^ ^expressed protein ^	0	0	0	0
D	At3g49260	^ ^ ^ ^calmodulin-binding family protein low similarity to SF16 protein [Helianthus annuus] GI:560150; contains Pfam profile PF00612: IQ calmodulin-binding motif^	0	1	0	2
D	At3g49570	^ ^ ^ ^expressed protein ^	0	0	0	0
D	At3g50170	^ ^molecular_function unknown^ ^hypothetical protein contains Pfam profile PF03140: Plant protein of unknown function^	0	0	1	0
D	At3g51895	^SULFATE TRANSPORTER 1^sulfate porter activity^ ^sulfate transporter (ST1) identical to sulfate transporter [Arabidopsis thaliana] GI:2285885^	0	0	0	0
D	At3g53560	^ ^ ^ ^chloroplast lumen common family protein ^	0	0	0	1
D	At3g54810	^ ^ ^ TF ^GATA (Zn)^ ^zinc finger (GATA type) family protein GATA transcription factor 3, Arabidopsis thaliana, Y13650^	0	0	0	0
D	At3g57780	^ ^chloroplast^ ^expressed protein ^	0	0	0	1
D	At3g58210	^ ^chloroplast^ ^meprin and TRAF homology domain-containing protein / MATH domain-containing protein similar to ubiquitin-specific protease 12 [Arabidopsis thaliana] GI:11993471; contains Pfam profile PF00917: MATH domain^	1	1	0	4
D	At3g60160	^ ^ABC(ATP-Binding Cassette);ABC Superfamily;ABC transporters;ATP-binding cassette (ABC) transporter activity^MRP subfamily;ABC transporter-like^ABC transporter family protein similar to ATP-binding cassette transporter MRP8 GI:18031899 from [Arabidopsis thaliana]^	0	0	0	0
D	At3g60930	^ ^chloroplast^ ^expressed protein ^	0	0	0	1
D	At3g61490	^ ^Glycoside Hydrolase Family 28;Glycoside Hydrolase Gene Families;endomembrane system^Glycoside Hydrolase Family 28^glycoside hydrolase family 28 protein / polygalacturonase (pectinase) family protein weak similarity to SP|P27644 Polygalacturonase (EC 3.2.1.15) (Pectinase) {Agrobacterium tumefaciens}; contains PF00295: Glycosyl hydrolases family 28^	0	0	0	2
D	At3g61950	^ ^BHLH067^ TF ^bHLH^bHLH^basic helix-loop-helix (bHLH) family protein contains Pfam profile: PF00010 helix-loop-helix DNA-binding domain^	0	0	0	2
D	At3g61970	^ ^ ^ TF ^ABI3/VP1^ ^DNA-binding protein, putative similar to DNA-binding proteins from [Arabidopsis thaliana] RAV1 GI:3868857 and RAV2 GI:3868859, AP2 domain containing protein RAP2.8 [Arabidopsis thaliana] GI:2281641; contains Pfam profile PF02362: B3 DNA binding domain^	0	1	0	0
D	At4g00180	^YABBY3^ ^ TF ^YABBY^ ^axial regulator YABBY3 (YABBY3) identical to YABBY3 [Arabidopsis thaliana] GI:4928753^	0	0	0	0
D	At4g00810	^ ^structural constituent of ribosome^ ^60S acidic ribosomal protein P1 (RPP1B) similar to acidic ribosomal protein p1^	0	0	0	1
D	At4g01060	^ ^ ^ TF ^MYB-related^ ^myb family transcription factor contains PFAM profile: PF00249 myb-like DNA binding domain^	0	1	0	1
D	At4g02670	^ ^ ^ TF ^C2H2 (Zn)^ ^zinc finger (C2H2 type) family protein similar to potato PCP1 zinc finger protein, GenBank accession number X82328 contains Pfam domain, PF00096: Zinc finger, C2H2 type^	0	1	0	0
D	At4g03400	^DWARF IN LIGHT 2^Acyl-activating enzymes (AAE);electron transporter activity^Clade III^auxin-responsive GH3 family protein similar to auxin-responsive GH3 product [Glycine max] GI:18591; contains Pfam profile PF03321: GH3 auxin-responsive promoter^	1	1	0	5
D	At4g04130	^ ^mitochondrion^ ^Ulp1 protease family protein contains Pfam profile PF02902: Ulp1 protease family, C-terminal catalytic domain; similar to At2g11345, At3g42690^	0	0	0	1
D	At4g09030	^ ^GPI-anchored protein;Structural proteins;chloroplast^Classical AGPs;Arabinogalactan-proteins (AGPs)^arabinogalactan-protein (AGP10) identical to gi|10880497|gb|AAG24278; supported by Ceres cDNA 265772^	0	0	1	1
D	At4g15160	^ ^endomembrane system^ ^protease inhibitor/seed storage/lipid transfer protein (LTP) family protein similar to SP|Q00451|PRF1_LYCES 36.4 kDa proline-rich protein Lycopersicon esculentum, proline-rich cell wall protein [Medicago sativa] GI:3818416; contains Pfam profile PF00234 Protease inhibitor/seed storage/LTP family^	0	0	0	1
D	At4g15620	^ ^ ^ ^integral membrane family protein contains TIGRFAM TIGR01569 : plant integral membrane protein TIGR01569; contains Pfam PF04535 : Domain of unknown function (DUF588)^	1	1	0	3
D	At4g16265	^ ^putative DNA-binding protein;DNA binding activity^ ^DNA-directed RNA polymerase II, putative similar to SP|P36958 DNA-directed RNA polymerase II 15.1 kDa polypeptide (EC 2.7.7.6) {Drosophila melanogaster}; contains Pfam profile PF02150: RNA polymerases M/15 Kd subunit^	0	0	0	0
D	At4g16370	^OLIGOPEPTIDE TRANSPORTER^EMB;OPT(Oligopeptide Transporter);Organic Solute Cotransporters;oligopeptide transporter activity^Embryo Defective;Putative oligopeptide transporter ISP4-like family^oligopeptide transporter OPT family protein similar to oligopeptide transporter Opt1p [Candida albicans] GI:2367386; contains Pfam profile PF03169: OPT oligopeptide transporter protein^	0	0	0	0
D	At4g16550	^ ^ ^ ^heat shock protein-related contains similarity to Swiss-Prot:P31170 small heat shock protein, chloroplast precursor [Arabidopsis thaliana]^	0	0	0	1
D	At4g18390	^ ^TCP2^ TF ^TCP^TEO-type^TCP family transcription factor, putative similar to TFPD (GI:6681577) [Arabidopsis thaliana]; teosinte branched1 protein - Zea mays, PIR2:T04347^	0	0	1	1
D	At4g18425	^ ^ ^ ^expressed protein contains Pfam profile PF05078: Protein of unknown function (DUF679)^	0	0	0	0
D	At4g18960	^AGAMOUS^ ^ TF ^MADS^Type II (MIKCc)^floral homeotic protein AGAMOUS (AG) contains an ACG start codon (Riechmann, Ito, and Meyerowitz, Mol Cell Biol, 1999); supported by cDNA gi|16155|emb|X53579^	0	0	0	1
D	At4g18970	^ ^endomembrane system^ ^GDSL-motif lipase/hydrolase family protein similar to family II lipases EXL3 GI:15054386, EXL1 GI:15054382, EXL2 GI:15054384 from [Arabidopsis thaliana]; contains Pfam profile PF00657: GDSL-like Lipase/Acylhydrolase^	0	0	0	1
D	At4g20260	^ ^ ^ ^DREPP plasma membrane polypeptide family protein contains Pfam profile: PF05558 DREPP plasma membrane polypeptide^	0	0	0	0
D	At4g21200	^ ^ ^ ^oxidoreductase, 2OG-Fe(II) oxygenase family protein similar to gibberellin 20-oxidase from A. thaliana [gi:1109699], Phaseolis vulgaris [gi:2262201]; contains Pfam domain PF03171, 2OG-Fe(II) oxygenase superfamily^	0	0	0	1
D	At4g21270	^KINESIN-LIKE PROTEIN A^Kinesins;minus-end kinesin complex^Kinesin-like proteins^kinesin-like protein A (KATA) ^	0	0	0	0
D	At4g21590	^ ^nuclease activity^ ^bifunctional nuclease, putative similar to bifunctional nuclease [Zinnia elegans] gi|4099833|gb|AAD00694^	0	0	0	1
D	At4g21850	^ ^ ^ ^methionine sulfoxide reductase domain-containing protein / SeIR domain-containing protein low similarity to pilin-like transcription factor [Homo sapiens] GI:5059062, SP|P14930 Peptide methionine sulfoxide reductase msrA/msrB (EC 1.8.4.6) {Neisseria gonorrhoeae}; contains Pfam profile PF01641: SelR domain^	0	0	0	0
D	At4g22230	^ ^endomembrane system^ ^expressed protein ^	0	0	0	0
D	At4g23630	^ ^molecular_function unknown^ ^reticulon family protein (RTNLB1) weak similarity to Nogo-C protein [Rattus norvegicus] GI:6822251; contains Pfam profile PF02453: Reticulon^	0	0	0	3
D	At4g24130	^ ^ ^ ^expressed protein contains Pfam profile PF04398: Protein of unknown function, DUF538^	0	0	0	0
D	At4g24700	^ ^ ^ ^expressed protein ^	0	0	0	1
D	At4g25000	^ALPHA-AMYLASE-LIKE^Glycoside Hydrolase Family 13;Glycoside Hydrolase Gene Families;alpha-amylase activity;glycogen catabolism^Glycoside Hydrolase Family 13;ALPHA-AMYLASE^alpha-amylase, putative / 1,4-alpha-D-glucan glucanohydrolase, putative similar to alpha-amylase from Vigna mungo SP|P17859, Ipomoea nil GI:21670851; contains Pfam profile PF00128: Alpha amylase, catalytic domain^	0	0	0	0
D	At4g26280	^ ^sulfotransferase activity^ ^sulfotransferase family protein similar to steroid sulfotransferase 3 [Brassica napus] GI:3420008; contains Pfam profile PF00685: Sulfotransferase domain^	0	0	1	0
D	At4g27890	^ ^ ^ ^nuclear movement family protein contains Pfam profile: PF03593 nuclear movement protein^	0	0	0	2
D	At4g28160	^ ^Structural proteins;endomembrane system^Hydroxyproline-rich glycoproteins (HRGPs)^hydroxyproline-rich glycoprotein family protein similar to Putative cell wall protein precursor (Swiss-Prot:P47925) [Arabidopsis thaliana]^	0	0	0	1
D	At4g30180	^ ^BHLH146^ TF ^bHLH^(-b)HLH^expressed protein ^	0	0	0	2
D	At4g30270	^BRU1^ Assembly, Architecture, and Growth;Glycoside Hydrolase Family 16;GA;Glycoside Hydrolase Gene Families;endomembrane system ^ Growth modifying proteins;xyloglucan endo1,4-beta-D-gglucanase;Glycoside Hydrolase Family 16 ^MERI-5 protein (MERI-5) (MERI5B) / endo-xyloglucan transferase / xyloglucan endo-1,4-beta-D-glucanase (SEN4) identical to endo-xyloglucan transferase gi:944810, SP|P24806 MER…	0	1	0	0
D	At4g32480	^ ^ ^ ^expressed protein contains Pfam profile PF04720: Protein of unknown function (DUF506)^	0	0	0	2
D	At4g32950	^ ^PP2C (Protein Phosphatase 2C) Phosphatases^ ^protein phosphatase 2C, putative / PP2C, putative phosphoprotein phosphatase, Arabidopsis thaliana, PIR2:S55457^	0	0	0	1
D	At4g32990	^ ^ ^ ^transducin family protein / WD-40 repeat family protein HIRA protein, Drosophila melanogaster, PID:e1250847^	0	0	0	1
D	At4g34230	^ATCAD5^ ^ ^cinnamyl-alcohol dehydrogenase, putative similar to cinnamyl alcohol dehydrogenase, Nicotiana tabacum [SP|P30359], Populus deltoides, PATCHX:G288753^	0	0	0	0
D	At4g34760	^ ^SAUR^ ^auxin-responsive family protein auxin-induced protein X15, Glycine max, PIR2:JQ1097^	0	0	0	0
D	At4g34800	^ ^SAUR;mitochondrion^ ^auxin-responsive family protein similar to small auxin-up regulated protein SAUR (GI:3043536) [Raphanus sativus]; small auxin up RNA (SAUR-AC1) (SP:S70188) [Arabidopsis thaliana]^	0	0	0	1
D	At4g36540	^BR ENHANCED EXPRESSION2^BHLH058^ TF ^bHLH^bHLH^basic helix-loop-helix (bHLH) family protein contains Pfam domain, PF00010: Helix-loop-helix DNA-binding domain^	0	0	0	0
D	At4g36740	^ ^ ^ TF ^HB^HD-Zip I^homeobox-leucine zipper family protein similar to CRHB7 (GP:3868841) {Ceratopteris richardii} and to homeotic protein VAHOX1 (PIR:T07734) [Lycopersicon esculentum]^	0	0	0	0
D	At4g36850	^ ^ ^ ^PQ-loop repeat family protein / transmembrane family protein similar to SP|Q10482 Seven transmembrane protein 1 {Schizosaccharomyces pombe}; contains Pfam profile PF04193: PQ loop repeat^	0	0	0	1
D	At4g36920	^APETALA2^ ^ TF ^AP2/ERF^AP2^floral homeotic protein APETALA2 (AP2) Identical to (SP:P47927) Floral homeotic protein APETALA2. [Mouse-ear cress] {Arabidopsis thaliana}^	0	0	0	1
D	At4g37330	^ ^Cytochrome P450;cytochrome P450 activity^CYP81D^cytochrome P450 family protein ^	0	0	0	0
D	At4g37390	^ ^Acyl-activating enzymes (AAE);auxin inducible^Clade III^auxin-responsive GH3 family protein similar to auxin-responsive GH3 product [Glycine max] GI:18591; contains Pfam profile PF03321: GH3 auxin-responsive promoter^	0	0	0	0
D	At4g38860	^ ^SAUR;mitochondrion^ ^auxin-responsive protein, putative auxin-induced protein 10A, Glycine max., PIR2:JQ1099^	0	0	0	0
D	At5g01040	^ ^OFeT(Oxidase-dependent Fe2+ Transporter);endomembrane system^ ^laccase family protein / diphenol oxidase family protein similar to laccase [Pinus taeda][GI:13661201], lac110 laccase, Populus trichocarpa, EMBL:PTY13773^	0	0	0	1
D	At5g01075	^ ^endomembrane system^ ^expressed protein ^	0	0	0	1
D	At5g01220	^SULFOQUINOVOSYLDIACYLGLYCEROL 2^Glycosyltransferase Family 4;Glycosyltransferase Gene Families;UDP-glycosyltransferase activity^Glycosyltransferase- Family 4^UDP-sulfoquinovose:DAG sulfoquinovosyltransferase / sulfolipid synthase (SQD2) identical to GI:20302857^	0	1	0	1
D	At5g01600	^ ^iron ion transport^ ^ferritin 1 (FER1) identical to ferritin [Arabidopsis thaliana] GI:1246401, GI:8163920^	0	0	0	0
D	At5g01870	^ ^Acyl Lipid Metabolism;endomembrane system^Lipid Transfer Protein type 1^lipid transfer protein, putative similar to lipid transfer protein 6 from Arabidopsis thaliana [gi:8571927]; contains Pfam protease inhibitor/seed storage/LTP family domain PF00234^	0	0	1	0
D	At5g02620	^ ^Ankyrin-like protein family^ ^ankyrin repeat family protein contains ankyrin repeat domains, Pfam:PF00023^	1	1	0	1
D	At5g02890	^ ^ ^ ^transferase family protein contains Pfam profile PF02458: Transferase family^	0	0	0	1
D	At5g03170	^ ^GPI-anchored protein;Structural proteins;endomembrane system^Fasciclin-like AGPs (FLAs);Fasciclin-like AGP group^fasciclin-like arabinogalactan-protein (FLA11) ^	0	0	0	0
D	At5g06250	^ ^ ^ TF ^ABI3/VP1^ ^DNA-binding protein, putative similar to DNA-binding proteins from [Arabidopsis thaliana] RAV1 GI:3868857 and RAV2 GI:3868859, AP2 domain containing protein RAP2.8 [Arabidopsis thaliana] GI:2281641; contains Pfam profile PF02362: B3 DNA binding domain^	0	0	0	1
D	At5g07240	^ ^mitochondrion^ ^calmodulin-binding family protein contains Pfam profile PF00612: IQ calmodulin-binding motif^	0	0	0	1
D	At5g07990	^ ^Cytochrome P450;flavonoid 3'-monooxygenase activity;flavonoid biosynthesis^CYP75B;FLAVONOID 3'-HYDROXYLASE^flavonoid 3'-monooxygenase / flavonoid 3'-hydroxylase (F3'H) / cytochrome P450 75B1 (CYP75B1) / transparent testa 7 protein (TT7) identical to SP|Q9SD85 Flavonoid 3'-monooxygenase (EC 1.14.13.21) (Flavonoid 3'-hydroxylase) (AtF3'H) (Cytochrome P450 75B1) (TRANSPARENT TESTA 7 protein) {Ara…	0	0	0	0
D	At5g08000	^ ^Glycosylphosphatidylinositol (GPI)-anchored proteins;GPI-anchored protein;endomembrane system^ b-1,3 Glucanases ^glycosyl hydrolase family protein 17 similar to beta-1,3-glucanase GI:15150341 from [Camellia sinensis]; C-terminal homology only^	0	0	0	0
D	At5g08250	^ ^electron transport^ ^cytochrome P450 family protein contains Pfam profile: PF00067 cytochrome P450^	0	0	0	0
D	At5g08680	^ ^mitochondrion^ ^ATP synthase beta chain, mitochondrial, putative strong similarity to SP|P83483 ATP synthase beta chain 1, mitochondrial precursor (EC 3.6.3.14) {Arabidopsis thaliana}, SP|P17614 ATP synthase beta chain, mitochondrial precursor (EC 3.6.3.14) {Nicotiana plumbaginifolia}; contains Pfam profiles PF00006: ATP synthase alpha/beta family nucleotide-binding domain, PF00306: ATP syntha…	0	1	0	0
D	At5g09470	^ ^MC(Mitochondrial Carrier);Uncoupling protein family;uncoupling protein activity^ ^mitochondrial substrate carrier family protein contains Pfam profile: PF00153 mitochondrial carrier protein^	1	1	0	1
D	At5g09570	^ ^chloroplast^ ^expressed protein contains Pfam domain, PF04933: Protein of unknown function (DUF657)^	0	0	0	1
D	At5g14010	^KNUCKLES^ ^ TF ^C2H2 (Zn)^ ^zinc finger (C2H2 type) family protein contains Pfam profile: PF00096 zinc finger, C2H2 type^	0	0	2	0
D	At5g15080	^ ^RLCK VII ;protein serine/threonine kinase activity^ ^protein kinase, putative similar to protein kinase APK1A [Arabidopsis thaliana] Swiss-Prot:Q06548^	0	0	0	0
D	At5g15210	^ ^ ^ TF ^ZF-HB (Zn)^ ^zinc finger homeobox family protein / ZF-HD homeobox family protein various predicted proteins, Arabidopsis thaliana^	0	0	0	1
D	At5g15670	^ ^F-box (FBX)^A4^F-box family protein contains F-box domain Pfam:PF00646^	0	0	0	1
D	At5g15802	^ ^ ^ ^expressed protein ^	0	0	1	1
D	At5g17630	^ ^pPT;DMT(The Drug/Metabolite Transporter);Antiporters;antiporter activity^Phosphate/triose-phosphate translocator family^glucose-6-phosphate/phosphate translocator, putative similar to glucose-6-phosphate/phosphate-translocator precursor [Solanum tuberosum] gi|2997593|gb|AAC08526^	0	0	0	0
D	At5g18290	^ ^MIP(The Major Intrinsic Protein);MIP family;endomembrane system^ ^major intrinsic protein-related / MIP-related contains weak similarity to Pfam profile: MIP PF00230; annotated based on segmental duplication^	0	0	0	2
D	At5g19340	^ ^ ^ ^expressed protein ^	0	0	0	1
D	At5g19430	^ ^C3H zinc finger family^ ^zinc finger (C3HC4-type RING finger) family protein contains Pfam profile: PF00097 zinc finger, C3HC4 type (RING finger)^	0	0	0	0
D	At5g19770	^ ^microtubule-based movement^ ^tubulin alpha-3/alpha-5 chain (TUA3) nearly identical to SP|P20363 Tubulin alpha-3/alpha-5 chain {Arabidopsis thaliana}^	0	0	0	1
D	At5g20110	^ ^chloroplast^ ^dynein light chain, putative similar to SP|O02414 Dynein light chain LC6, flagellar outer arm {Anthocidaris crassispina}; contains Pfam profile PF01221: Dynein light chain type 1^	0	0	0	0
D	At5g20410	^ ^Acyl Lipid Metabolism;Glycosyltransferase Family 28;Glycosyltransferase Gene Families;glycosyltransferase^Monogalactosyldiacylglycerol Synthase;Glycosyltransferase Family- 28^1,2-diacylglycerol 3-beta-galactosyltransferase, putative / monogalactosyldiacylglycerol synthase, putative / MGDG synthase, putative identical to monogalactosyldiacylglycerol synthase [gi:3367638] from Arabidopsis thalia…	0	0	0	2
D	At5g23820	^ ^endomembrane system^ ^MD-2-related lipid recognition domain-containing protein / ML domain-containing protein contains Pfam profile PF02221: ML domain^	0	0	0	0
D	At5g24570	^ ^chloroplast^ ^expressed protein ^	0	0	0	2
D	At5g25460	^ ^endomembrane system^ ^expressed protein contains Pfam profile PF04862: Protein of unknown function, DUF642^	0	0	0	1
D	At5g26230	^ ^chloroplast^ ^expressed protein predicted protein, Arabidopsis thaliana^	0	0	0	0
D	At5g41050	^ ^endomembrane system^ ^expressed protein ^	0	0	0	2
D	At5g41080	^ ^glycerol metabolism^ ^glycerophosphoryl diester phosphodiesterase family protein weak similarity to SP|P37965 Glycerophosphoryl diester phosphodiesterase (EC 3.1.4.46) {Bacillus subtilis}; contains Pfam profile PF03009: Glycerophosphoryl diester phosphodiesterase family^	0	2	0	1
D	At5g47240	^ ^ ^ ^MutT/nudix family protein similar to SP|P53370 Nucleoside diphosphate-linked moiety X motif 6 {Homo sapiens}; contains Pfam profile PF00293: NUDIX domain^	0	0	0	0
D	At5g47250	^ ^Pathogen Defense;apoptosis^CNL(CC-NBS-LRR)^disease resistance protein (CC-NBS-LRR class), putative domain signature CC-NBS-LRR exists, suggestive of a disease resistance protein.^	0	0	0	1
D	At5g47500	^ ^Carbohydrate Esterase Family 8;Esterases;Carbohydrate Esterase Gene Families^Pectin methyl esterases;Carbohydrate Esterase Family 8^pectinesterase family protein contains Pfam profile: PF01095 pectinesterase^	0	0	0	1
D	At5g47740	^ ^ ^ ^expressed protein ^	0	0	0	1
D	At5g49170	^ ^ ^ ^expressed protein similar to unknown protein (gb|AAF63814.1)^	0	0	1	0
D	At5g49330	^ ^AtMYB111^ TF ^MYB-(R1)R2R3^ ^myb family transcription factor contains Pfam profile: PF00249 myb-like DNA binding domain; identical to cDNA putative transcription factor (At5g49330) GI:15420625^	0	0	0	1
D	At5g51890	^ ^Class III peroxidase;endomembrane system^ ^peroxidase-related similar to peroxidase [Spinacia oleracea] gi|2956707|emb|CAA76376^	1	1	0	3
D	At5g53200	^TRIPTYCHON^ ^ TF ^MYB-related^ ^myb family transcription factor (TRIPTYCHON) contains Pfam profile: PF00249 myb-like DNA-binding domain^	0	0	0	2
D	At5g53390	^ ^Acyl Lipid Metabolism^Bifunctional Wax Ester Synthase / DAGAT^expressed protein ^	0	0	0	2
D	At5g55180	^ ^Glycoside Hydrolase Family 17;Hydrolases;Glycoside Hydrolase Gene Families;endomembrane system^Endo-acting glucanases;Glycoside Hydrolase Family 17^glycosyl hydrolase family 17 protein similar to elicitor inducible chitinase Nt-SubE76 GI:11071974 from [Nicotiana tabacum]^	1	1	0	2
D	At5g56550	^ ^ ^ ^expressed protein ^	0	0	0	0
D	At5g57720	^ ^B3 transcription factor family^ ^transcriptional factor B3 family protein contains Pfam profile PF02362: B3 DNA binding domain^	0	0	0	2
D	At5g57887	^ ^endomembrane system^ ^expressed protein ^	0	0	0	0
D	At5g62100	^ ^ ^ ^BAG domain-containing protein similar to BAG domain containing proteins (At5g07220, At5g52060)^	0	0	0	0
D	At5g63130	^ ^ ^ ^octicosapeptide/Phox/Bem1p (PB1) domain-containing protein contains Pfam profile PF00564: PB1 domain^	0	0	0	1
D	At5g64530	^ ^ANAC104^ TF ^NAC^ ^no apical meristem (NAM) family protein contains Pfam PF02365: No apical meristem (NAM) domain; similar to NAM (no apical meristem)^	0	0	0	1
D	At5g65590	^ ^ ^ TF ^Dof (Zn)^ ^Dof-type zinc finger domain-containing protein ^	0	0	0	0
D	At5g66350	^SHORT INTERNODES^ ^ TF ^SRS (Zn)^ ^zinc finger protein, putative (SHI) similar to lateral root primordium 1 (LRP1) [Arabidopsis thaliana] GI:882341; contains Pfam profile PF05142: Domain of unknown function (DUF702); identical to cDNA putative zinc finger protein SHI (SHI) GI:4929802^	0	0	0	0
D	At5g66800	^ ^chloroplast^ ^expressed protein ^	0	0	1	3
D	At5g66940	^ ^ ^ TF ^Dof (Zn)^ ^Dof-type zinc finger domain-containing protein ^	1	1	0	2
D	At5g67300	^ ^AtMYB44^ TF ^MYB-(R1)R2R3^ ^myb family transcription factor contains PFAM profile: myb DNA binding domain PF00249^	0	0	0	1
E	At1g01030	^ ^ ^ TF ^ABI3/VP1^ ^DNA-binding protein, putative similar to DNA-binding proteins from [Arabidopsis thaliana] RAV1 GI:3868857, RAV2 GI:3868859; contains Pfam profile PF02362: B3 DNA binding domain^	0	0	0	0
E	At1g02065	^SPL8^SPL8^ TF ^SBP (Zn)^ ^squamosa promoter-binding protein-like 8 (SPL8) identical to squamosa promoter binding protein-like 8 [Arabidopsis thaliana] GI:5931679; contains Pfam profile PF03110: SBP domain^	0	0	0	0
E	At1g02340	^LONG HYPOCOTYL IN FAR-RED1^BHLH026^ TF ^bHLH^bHLH^long hypocotyl in far-red 1 (HFR1) / reduced phytochrome signaling (REP1) / basic helix-loop-helix FBI1 protein (FBI1) / reduced sensitivity to far-red light (RSF1) / bHLH protein 26 (BHLH026) (BHLH26) identical to SP|Q9FE22 Long hypocotyl in far-red 1 (bHLH-like protein HFR1) (Reduced phytochrome signaling) (Basic helix-loop-helix FBI1 protein) …	0	1	0	2
E	At1g02640	^BETA-XYLOSIDASE 2^Glycoside Hydrolase Family 3;endomembrane system^ ^glycosyl hydrolase family 3 protein similar to beta-xylosidase GB:Z84377 GI:2102655 from [Aspergillus niger]^	0	0	0	0
E	At1g02850	^ ^glucosidase;Glycoside Hydrolase Family 1;Glycoside Hydrolase Gene Families;endomembrane system^Glycoside Hydrolase Family 28^glycosyl hydrolase family 1 protein contains Pfam PF00232 : Glycosyl hydrolase family 1 domain; TIGRFAM TIGR01233: 6-phospho-beta-galactosidase; similar to hydroxyisourate hydrolase (GI:19569603) [Glycine max]^	0	0	0	1
E	At1g02930	^ATGSTF3^ ^ ^glutathione S-transferase, putative similar to glutathione S-transferase GI:860955 from [Hyoscyamus muticus]^	0	0	2	1
E	At1g02940	^ ^ ^ ^glutathione S-transferase, putative similar to glutathione S-transferase GI:860955 from [Hyoscyamus muticus]^	0	0	0	1
E	At1g03720	^ ^proteolysis and peptidolysis^ ^cathepsin-related contains weak similarity to Cathepsin L precursor (EC 3.4.22.15) (Major excreted protein) (MEP) (Cyclic protein-2) (CP-2) (Swiss-Prot:P07154) [Rattus norvegicus]^	0	0	0	2
E	At1g03940	^ ^ ^ ^transferase family protein similar to anthocyanin 5-aromatic acyltransferase from Gentiana triflora GI:4185599, malonyl CoA:anthocyanin 5-O-glucoside-6'''-O-malonyltransferase from Perilla frutescens GI:17980232, Salvia splendens GI:17980234; contains Pfam profile PF02458 transferase family^	0	0	0	2
E	At1g04040	^ ^endomembrane system^ ^acid phosphatase class B family protein similar to SP|P15490 STEM 28 kDa glycoprotein precursor (Vegetative storage protein A) {Glycine max}, acid phosphatase [Glycine max] GI:3341443; contains Pfam profile PF03767: HAD superfamily (subfamily IIIB) phosphatase; supporting cDNA gi|13926197|gb|AF370572.1|AF370572^	0	0	0	1
E	At1g04110	^STOMATAL DENSITY AND DISTRIBUTION^subtilases (subtilisin ? like serine proteases) ;regulation of cell proliferation^ ^subtilase family protein contains similarity to subtilisin-like protease GI:3687307 from [Lycopersicon esculentum]^	0	0	0	0
E	At1g04920	^ ^Glycosyltransferase Family 4;Glycosyltransferase Gene Families;glycosyltransferase;sucrose biosynthesis^Glycosyltransferase- Family 4;SUCROSE-PHOSPHATE SYNTHASE^sucrose-phosphate synthase, putative similar to GB:Y11795 from [Craterostigma plantagineum]^	0	0	0	0
E	At1g05540	^ ^mitochondrion^ ^expressed protein contains Pfam profile PF03478: Protein of unknown function (DUF295)^	0	0	0	2
E	At1g06360	^ ^Acyl Lipid Metabolism;Lipid Metabolism Gene Families;endoplasmic reticulum^Acyl-CoA Desaturase-like;Delta 9 desaturase family^fatty acid desaturase family protein similar to delta 9 acyl-lipid desaturase (ADS1) GI:2970034 from [Arabidopsis thaliana]^	0	0	0	0
E	At1g06640	^ ^ ^ ^2-oxoglutarate-dependent dioxygenase, putative similar to 2A6 (GI:599622) and tomato ethylene synthesis regulatory protein E8 (SP|P10967); contains Pfam profile: PF00671 Iro scorbate oxidoreductase family^	0	0	0	0
E	At1g07430	^ ^PP2C (Protein Phosphatase 2C) Phosphatases;protein amino acid dephosphorylation^ ^protein phosphatase 2C, putative / PP2C, putative similar to GB:CAB90633 from [Fagus sylvatica]^	0	0	0	3
E	At1g07473	^ ^chloroplast^ ^hypothetical protein ^	0	0	0	0
E	At1g08320	^ ^AtbZIP21^ TF ^bZIP^ ^bZIP family transcription factor contains Pfam profile: PF00170 bZIP transcription factor^	0	0	0	0
E	At1g09340	^ ^ ^ ^expressed protein ^	0	0	0	0
E	At1g10610	^ ^BHLH090^ TF ^bHLH^bHLH^basic helix-loop-helix (bHLH) family protein contains Pfam profile: PF00010 helix-loop-helix DNA-binding domain^	0	0	0	2
E	At1g10980	^ ^endomembrane system^ ^expressed protein ; expression supported by MPSS^	0	0	0	1
E	At1g11850	^ ^ Trihelix, Triple-Helix transcription factor family;endomembrane system ^ ^expressed protein ^	0	0	0	0
E	At1g12080	^ ^ ^ ^expressed protein ^	0	0	0	1
E	At1g12320	^ ^ATP binding activity^ ^expressed protein ^	0	0	0	0
E	At1g12330	^ ^chloroplast^ ^expressed protein ^	0	0	0	0
E	At1g12845	^ ^endomembrane system^ ^expressed protein ^	0	0	0	1
E	At1g12860	^ ^BHLH033^ TF ^bHLH^bHLH^basic helix-loop-helix (bHLH) family protein / F-box family protein contains Pfam profiles: PF00646 F-box domain, PF00010 helix-loop-helix DNA-binding domain^	0	0	0	0
E	At1g13080	^CYTOCHROME P450 71B2^Cytochrome P450;cytochrome P450 activity^CYP71B^cytochrome P450 family protein identical to gb|D78605 cytochrome P450 monooxygenase from Arabidopsis thaliana and is a member of the PF|00067 Cytochrome P450 family. ESTs gb|Z18072, gb|Z35218 and gb|T43466 come from this gene^	0	0	0	1
E	At1g14580	^ ^ ^ TF ^C2H2 (Zn)^ ^zinc finger (C2H2 type) family protein similar to zinc finger protein ID1 GB:AAC18941 GI:3170601 from [Zea mays] contains Pfam domain, PF00096: Zinc finger, C2H2 type^	0	0	0	1
E	At1g15210	^ ^ABC(ATP-Binding Cassette);ABC Superfamily;ABC transporters;ATP-binding cassette (ABC) transporter activity^PDR subfamily;Putative ABC transporter^ABC transporter family protein Similar to gb|Z70524 GI:1514643 PDR5-like ABC transporter from Spirodela polyrrhiza and is a member of the PF|00005 ABC transporter family. ESTs gb|N97039 and gb|T43169 come from this gene^	0	0	0	1
E	At1g15260	^ ^mitochondrion^ ^expressed protein EST gb|N65467 comes from this gene^	0	0	0	3
E	At1g15360	^WAX INDUCER1/SHINE1^ ^ TF ^AP2/ERF^ERF-EREBP^AP2 domain-containing transcription factor family protein Similar to SP|P16146 PPLZ02 protein {Lupinus polyphyllus}; contains an PF|00847 AP2 domain. EST gb|AA728476 comes from this gene^	0	0	0	0
E	At1g16960	^ ^ ^ ^expressed protein ^	0	0	0	1
E	At1g20650	^ ^RLCK VII ;protein kinase activity^ ^protein kinase family protein contains Pfam domain PF00069: Protein kinase domain^	0	0	0	2
E	At1g21310	^extensin 3^EMB;endomembrane system^Embryo Defective^proline-rich extensin-like family protein contains extensin-like region, Pfam:PF04554^	0	0	0	0
E	At1g21950	^ ^ ^ ^hypothetical protein ^	0	0	0	1
E	At1g22370	^ ^Glycosyl transferases;Glycosyltransferase Family 1;Glycosyltransferase Gene Families;glycosyltransferase^GT family 1;Glycosyltransferase- Family 1^UDP-glucoronosyl/UDP-glucosyl transferase family protein glycosyltransferase family^	0	0	0	2
E	At1g23020	^ ^CytB-H+(Cytochrome b558 (CytB) H+-channel);FRO1-like protein; NADPH oxidase-like family;superoxide-generating NADPH oxidase activity^ ^ferric-chelate reductase, putative similar to ferric-chelate reductase (FRO1) [Pisum sativum] GI:15341529; contains Pfam profile PF01794: Ferric reductase like transmembrane component^	0	0	0	0
E	At1g24020	^ ^ ^ ^Bet v I allergen family protein similar to major pollen allergen Bet v 1 GB:CAA96544 GI:1321726 from [Betula pendula]; contains Pfam profile PF00407: Pathogenesis-related protein Bet v I family^	0	0	0	1
E	At1g24050	^ ^ATP binding activity^ ^expressed protein ^	0	0	0	0
E	At1g25340	^ ^AtMYB116^ TF ^MYB-(R1)R2R3^ ^myb family transcription factor (MYB116) contains Pfam profile: PF00249 myb-like DNA-binding domain^	1	1	0	1
E	At1g25450	^ ^Acyl Lipid Metabolism;Strong similarity to beta-keto-Coa synthase family^Ketoacyl-CoA Synthase^very-long-chain fatty acid condensing enzyme, putative nearly identical to fatty acid condensing enzyme CUT1 GI:5001734 from [Arabidopsis thaliana]^	0	0	0	1
E	At1g27030	^ ^ ^ ^expressed protein ^	0	0	0	0
E	At1g28230	^PURINE PERMEASE 1^DMT(The Drug/Metabolite Transporter);Organic Solute Cotransporters;purine transporter activity^Purine permease family^purine permease (PUP1) identical to purine permease GI:7620007 from [Arabidopsis thaliana]^	0	0	0	1
E	At1g28590	^ ^lipase activity^ ^lipase, putative similar to lipase [Arabidopsis thaliana] GI:1145627; contains InterPro Entry IPR001087 Lipolytic enzyme, G-D-S-L family^	0	0	0	0
E	At1g28600	^ ^lipase activity^ ^lipase, putative similar to lipase [Arabidopsis thaliana] GI:1145627; contains InterPro Entry IPR001087 Lipolytic enzyme, G-D-S-L family^	0	1	0	1
E	At1g30170	^ ^mitochondrion^ ^hypothetical protein contains Pfam profile PF03478: Protein of unknown function (DUF295)^	0	0	0	1
E	At1g31550	^ ^endomembrane system^ ^GDSL-motif lipase, putative similar to lipase [Arabidopsis thaliana] GI:1145627; contains InterPro Entry IPR001087 Lipolytic enzyme, G-D-S-L family^	0	0	0	1
E	At1g32780	^ ^electron transport^ ^alcohol dehydrogenase, putative similar to alcohol dehydrogenase GB:CAA37333 GI:297178 from [Solanum tuberosum]; contains Pfam zinc-binding dehydrogenase domain PF00107^	0	0	0	1
E	At1g33170	^ ^mitochondrion^ ^dehydration-responsive family protein similar to early-responsive to dehydration stress ERD3 protein [Arabidopsis thaliana] GI:15320410; contains Pfam profile PF03141: Putative methyltransferase^	0	0	0	1
E	At1g33590	^ ^endomembrane system^ ^disease resistance protein-related / LRR protein-related contains leucine rich-repeat domains Pfam:PF00560, INTERPRO:IPR001611; similar to Hcr2-5D [Lycopersicon esculentum] gi|3894393|gb|AAC78596^	0	0	0	0
E	At1g33811	^ ^endomembrane system^ ^GDSL-motif lipase/hydrolase family protein similar to family II lipases EXL3 GI:15054386, EXL1 GI:15054382, EXL2 GI:15054384 from [Arabidopsis thaliana]; contains Pfam profile PF00657: GDSL-like Lipase/Acylhydrolase^	0	0	1	0
E	At1g34245	^ ^endomembrane system^ ^expressed protein ^	0	1	0	0
E	At1g34580	^ ^SUGAR TRANSPORTERS;MFS(Major Facilitator);Organic Solute Cotransporters;carbohydrate transporter activity^MONOSACCHARIDE-H+ SYMPORTERS;Putative sugar transporter family^monosaccharide transporter, putative similar to monosaccharide transporter 3 [Oryza sativa] GI:11991114, monosaccharide transporter [Nicotiana tabacum] GI:19885, monosaccharide transporter 1 [Oryza sativa] GI:11991110; contains…	0	0	0	0
E	At1g35730	^ ^ ^ ^pumilio/Puf RNA-binding domain-containing protein ^	0	0	0	1
E	At1g41830	^SKS6^OFeT(Oxidase-dependent Fe2+ Transporter);endomembrane system^ ^multi-copper oxidase type I family protein similar to pollen-specific BP10 protein [SP|Q00624][Brassica napus]; contains Pfam profile: PF00394 Multicopper oxidase^	0	0	0	0
E	At1g45191	^ ^ ^ ^glycosyl hydrolase family 1 protein Since this genomic sequence region is unfinished, the annotated gene may be missing a stop codon or start codon^	0	0	0	2
E	At1g48470	^ ^glutamine biosynthesis;ammonium assimilation;nitrate assimilation pathway;glutamine biosynthesis I^glutamine synthetase;GLUTAMINE SYNTHETASE^glutamine synthetase, putative similar to glutamine synthetase, cytosolic isozyme (glutamate-- ammonia ligase, GS1) [Arabidopsis thaliana] SWISS-PROT:Q9LVI8^	0	0	0	0
E	At1g48660	^ ^Acyl-activating enzymes (AAE)^Clade III^auxin-responsive GH3 family protein similar to auxin-responsive GH3 product [Glycine max] GI:18591; contains Pfam profile PF03321: GH3 auxin-responsive promoter^	0	0	0	0
E	At1g49975	^ ^chloroplast^ ^expressed protein ^	0	0	0	1
E	At1g51805	^ ^LRR I ;endomembrane system^ ^leucine-rich repeat protein kinase, putative similar to light repressible receptor protein kinase [Arabidopsis thaliana] gi|1321686|emb|CAA66376; contains leucine rich repeat (LRR) domains, Pfam:PF00560; contains protein kinase domain, Pfam:PF00069^	0	0	0	1
E	At1g52910	^ ^endomembrane system^ ^expressed protein ^	0	0	0	0
E	At1g53080	^ ^protein kinase activity^ ^legume lectin family protein ^	0	0	0	0
E	At1g53230	^ ^TCP3^ TF ^TCP^TEO-type^TCP family transcription factor 3 (TCP3) identical to transcription factor 3 (TCP3) [Arabidopsis thaliana] (GI:3243274); similar to flower development protein cycloidea (cyc3) GI:6358611 from [Misopates orontium]^	0	0	0	0
E	At1g55690	^ ^endomembrane system^ ^SEC14 cytosolic factor family protein / phosphoglyceride transfer family protein similar to similar to phosphatidylinositol transfer-like protein IV (GI:14486707) [Lotus japonicus] and Phosphatidylinositol Transfer Protein GB:2780955 GI:2780955 [Saccharomyces cerevisiae]^	0	0	0	0
E	At1g56630	^ ^Acyl Lipid Metabolism;lipase activity^Lipid Acylhydrolase-like^lipase class 3 family protein contains Pfam profile PF01764: Lipase^	0	0	0	1
E	At1g56720	^ ^RLCK V ;protein kinase activity^ ^protein kinase family protein contains protein kinase domain, Pfam:PF00069^	0	0	0	0
E	At1g58430	^RXF26^endomembrane system^ ^GDSL-motif lipase/hydrolase family protein similar to family II lipases EXL3 GI:15054386, EXL1 GI:15054382, EXL2 GI:15054384 from [Arabidopsis thaliana]; contains Pfam profile PF00657: GDSL-like Lipase/Acylhydrolase^	0	0	0	1
E	At1g58460	^ ^ ^ ^expressed protein ^	0	0	0	1
E	At1g62540	^ ^endomembrane system^ ^flavin-containing monooxygenase family protein / FMO family protein similar to flavin-containing monooxygenase GB:AAA21178 GI:349534 from Oryctolagus cuniculus [SP|P32417], SP|P97501 from Mus musculus; contains Pfam profile PF00743 Flavin-binding monooxygenase-like^	0	0	0	1
E	At1g64970	^VITAMIN E DEFICIENT 4^chloroplast^ ^expressed protein ^	0	0	0	2
E	At1g65450	^ ^ ^ ^transferase family protein low similarity to anthranilate N-hydroxycinnamoyl/benzoyltransferase Dianthus caryophyllus GI:3288180, GI:2239091; contains Pfam profile PF02458 transferase family^	0	0	0	0
E	At1g65490	^ ^endomembrane system^ ^expressed protein ^	0	0	0	0
E	At1g66390	^PRODUCTION OF ANTHOCYANIN PIGMENT 1^AtMYB90^ TF ^MYB-(R1)R2R3^ ^myb family transcription factor, putative / production of anthocyanin pigment 2 protein (PAP2) contains Pfam profile: PF00249 myb-like DNA-binding domain; similar to GB:AAF66727 from [Petunia x hybrida] (Plant Cell 11 (8), 1433-1444 (1999)); identical to cDNA production of anthocyanin pigment 2 protein (PAP2) GI:11935172^	0	0	0	2
E	At1g66400	^ ^EF-hand containing proteins:Group IV;calcium ion binding activity^ ^calmodulin-related protein, putative similar to calmodulin-related protein 2, touch-induced from SP:P25070 [Arabidopsis thaliana]; contains Pfam profile: PF00036 EF hand (4 copies)^	0	0	0	0
E	At1g66940	^ ^endomembrane system^ ^protein kinase-related ^	0	0	0	1
E	At1g68710	^ ^bZIP transcription factor family;Acyl Lipid Metabolism;P-ATPase;Primary Pumps (ATPases) Gene Families;P-type ATPase activity^Translocase;Putative P-type ATPase family^haloacid dehalogenase-like hydrolase family protein similar to Potential phospholipid-transporting ATPase (EC 3.6.3.1) from {Mus musculus} SP|P98200, {Bos taurus} SP|Q29449, {Homo sapiens} SP|O43520; contains InterPro accession I…	0	0	1	0
E	At1g69180	^CRABS CLAW^ ^ TF ^YABBY^ ^transcription factor CRC (CRABS CLAW) identical to transcription factor CRC (CRABS CLAW) GI:4836698 [Arabidopsis thaliana]^	0	0	0	1
E	At1g69530	^ARABIDOPSIS THALIANA EXPANSIN A1^ Assembly, Architecture, and Growth;Protein synthesis factors in ArabidopsisExpansins;molecular_function unknown ^Growth modifying proteins;Alpha-Expansin Gene Family^expansin, putative (EXP1) identical to expansin (At-EXP1) [Arabidopsis thaliana] GI:1041702; alpha-expansin gene family, PMID:11641069^	0	0	0	1
E	At1g70320	^UBIQUITIN-PROTEIN LIGASE 2^ ^ ^ubiquitin-protein ligase 2 (UPL2) nearly identical to ubiquitin-protein ligase 2 [Arabidopsis thaliana] GI:7108523; E3, HECT-domain protein family; similar to ubiquitin-protein ligase 2 GI:7108523 from [Arabidopsis thaliana]^	0	0	0	0
E	At1g70560	^ ^ ^ ^alliinase C-terminal domain-containing protein contains Pfam profiles: PF04864 allinase C-terminal domain, PF04863 alliinase EGF-like domain^	0	0	0	1
E	At1g70940	^PIN-FORMED 3^auxin;AEC(Auxin Efflux Carrier);Organic Solute Cotransporters;plasma membrane^auxin efflux carrier;Similarity to auxin transport protein family^auxin transport protein, putative (PIN3) similar to auxin transport protein [Arabidopsis thaliana] gi|5817301|gb|AAD52695^	0	0	0	0
E	At1g71050	^ ^heavy metal ion transport^ ^heavy-metal-associated domain-containing protein / copper chaperone (CCH)-related low similarity to copper homeostasis factor [GI:3168840][PMID:9701579]; similar to farnesylated protein ATFP7 [GI:4097555]; contains heavy-metal-associated domain PF00403^	0	0	0	2
E	At1g72610	^GERMIN-LIKE PROTEIN 1^Germin-like protein family^ ^germin-like protein (GER1) identical to germin-like protein subfamily 3 member 1 SP|P94040; contains Pfam profile: PF01072 Germin family^	0	0	0	0
E	At1g73050	^ ^endomembrane system^ ^(R)-mandelonitrile lyase, putative / (R)-oxynitrilase, putative similar to mandelonitrile lyase from Prunus serotina [SP|P52706, SP|52707]; contains Pfam protile PF00732 GMC oxidoreductase^	0	0	0	1
E	At1g74200	^ ^ ^ ^leucine-rich repeat family protein contains leucine rich-repeat (LRR) domains Pfam:PF00560, INTERPRO:IPR001611; contains similarity to disease resistance protein [Lycopersicon esculentum] gi|3894383|gb|AAC78591 disease resistance protein [Lycopersicon esculentum] gi|3894383|gb|AAC78591^	0	0	0	1
E	At1g74670	^ ^GA^ ^gibberellin-responsive protein, putative similar to SP|P46690 Gibberellin-regulated protein 4 precursor {Arabidopsis thaliana} GASA4; contains Pfam profile PF02704: Gibberellin regulated protein^	0	0	0	1
E	At1g76100	^ ^ ^ ^plastocyanin identical to plastocyanin GI:1865683 from [Arabidopsis thaliana]^	0	0	0	0
E	At1g76620	^ ^chloroplast^ ^expressed protein contains Pfam profile PF04784: Protein of unknown function, DUF547^	0	0	0	0
E	At1g76880	^ ^DF1L^ TF ^Trihelix^ ^trihelix DNA-binding protein, putative similar to DNA-binding protein DF1 [Pisum sativum] GI:13646986^	0	0	0	0
E	At1g77870	^ ^ubiquitin^ ^expressed protein similar to geranylgeranylated protein ATGP4 [GI:4097567]^	0	0	0	0
E	At1g80080	^TOO MANY MOUTHS^Glycosylphosphatidylinositol (GPI)-anchored proteins;GPI-anchored protein;endomembrane system^Receptor like (Cf-2/Cf-5 like)^leucine-rich repeat family protein contains leucine rich-repeat domains Pfam:PF00560, INTERPRO:IPR001611; contains some similarity to Hcr2-5D [Lycopersicon esculentum] gi|3894393|gb|AAC78596^	0	0	1	0
E	At1g80360	^ ^asparagine catabolism;asparagine degradation 1;aspartate biosynthesis and degradation;glutamate degradation VII^ASPARTATE AMINOTRANSFERASE^aminotransferase class I and II family protein low similarity to GI:14278621 Aromatic Aminotransferase from Pyrococcus horikoshii^	0	0	0	0
E	At1g80510	^ ^AAAP(Amino Acid/Auxin Permease);AAAP family;amino acid permease activity^ ^amino acid transporter family protein similar to amino acid transporter system N2 [Rattus norvegicus] GI:14578932; contains Pfam profile PF01490: Transmembrane amino acid transporter protein^	0	0	0	0
E	At1g80640	^ ^Unknown ;Receptor kinase-like protein family;kinase activity^ ^protein kinase family protein contains protein kinase domain, Pfam:PF00069^	0	0	0	1
E	At2g01420	^PIN-FORMED 4^auxin;EMB;AEC(Auxin Efflux Carrier);Organic Solute Cotransporters;transporter activity^auxin efflux carrier;Embryo Defective;Similarity to auxin transport protein family^auxin transport protein, putative similar to auxin transport protein PIN7[Arabidopsis thaliana] gi|5817305|gb|AAD52697^	0	0	0	0
E	At2g01520	^ ^ ^ ^major latex protein-related / MLP-related low similarity to major latex protein {Papaver somniferum}[GI:169000] contains Pfam profile PF00407: Pathogenesis-related protein Bet v I family^	0	0	0	1
E	At2g01890	^PURPLE ACID PHOSPHATASE PRECURSOR^endomembrane system^ ^purple acid phosphatase, putative contains Pfam profile: PF00149 calcineurin-like phosphoesterase; identical to purple acid phosphatase (GI:20257479) [Arabidopsis thaliana];^	0	0	0	2
E	At2g01990	^ ^ ^ ^expressed protein ^	0	0	0	1
E	At2g03130	^ ^structural constituent of ribosome^ ^ribosomal protein L12 family protein ^	0	0	0	0
E	At2g04160	^ ^subtilases (subtilisin ? like serine proteases) ;endomembrane system^ ^subtilisin-like protease (AIR3) almost identical to subtilisin-like protease AIR3 GI:4218991 from [Arabidopsis thaliana], missing 200 aa at N-terminus^	0	1	0	2
E	At2g04570	^ ^endomembrane system^ ^GDSL-motif lipase/hydrolase family protein similar to family II lipase EXL3 (GI:15054386), EXL1 (GI:15054382), EXL2 (GI:15054384) [Arabidopsis thaliana]; contains Pfam profile PF00657: Lipase/Acylhydrolase with GDSL-like motif^	0	0	0	1
E	At2g05940	^ ^RLCK VII ;protein kinase activity^ ^protein kinase, putative similar to auxin-regulated dual specificity cytosolic kinase [Lycopersicon esculentum] gi|14484938|gb|AAK62821^	0	0	0	1
E	At2g06025	^ ^mitochondrion^ ^GCN5-related N-acetyltransferase (GNAT) family protein low similarity to streptothricin acetyltransferase homolog [Campylobacter jejuni] GI:6650363; contains Pfam profile PF00583: acetyltransferase, GNAT family^	0	0	0	0
E	At2g10940	^ ^endomembrane system^ ^protease inhibitor/seed storage/lipid transfer protein (LTP) family protein similar to proline-rich cell wall protein [Medicago sativa] GI:3818416; contains Pfam profile PF00234 Protease inhibitor/seed storage/LTP family^	0	0	0	1
E	At2g11260	AT2G11260_1 unknown protein	0	0	0	0
E	At2g16660	^ ^Nodulin-like protein family;endomembrane system^ ^nodulin family protein similar to nodulin-like protein [Arabidopsis thaliana] GI:3329368, nodule-specific protein Nlj70 [Lotus japonicus] GI:3329366^	0	0	0	0
E	At2g20870	^ ^endomembrane system^ ^cell wall protein precursor, putative identical to Putative cell wall protein precursor (Swiss-Prot:P47925) [Arabidopsis thaliana]; weak similarity to mu-protocadherin (GI:7861967) [Rattus norvegicus]^	0	0	0	1
E	At2g20875	^ ^endomembrane system^ ^hypothetical protein ^	0	0	0	2
E	At2g21550	^ ^membrane;formylTHF biosynthesis;folic acid biosynthesis^DIHYDROFOLATE REDUCTASE^bifunctional dihydrofolate reductase-thymidylate synthase, putative / DHFR-TS, putative similar to THY-1 [SP| Q05762] and THY-2 [SP|Q05763] from Arabidopsis thaliana; contains Pfam profiles PF00303 thymidylate synthase and PF00186 dihydrofolate reductase^	0	0	0	1
E	At2g21880	^ ^small GTPase(RAB);two-component signal transduction system (phosphorelay)^ ^Ras-related GTP-binding protein, putative similar to Ras family GTP-binding protein SP:Q43463 from [Glycine max]^	0	0	0	2
E	At2g22170	^ ^endomembrane system^ ^lipid-associated family protein contains PLAT/LH2 (Polycystin-1, Lipoxygenase, Alpha-Toxin/Lipoxygenase homology) domain Pfam:PF01477^	0	1	0	0
E	At2g22680	^ ^ ^ ^zinc finger (C3HC4-type RING finger) family protein contains Pfam profiles PF00097: Zinc finger, C3HC4 type (RING finger), PF00092: von Willebrand factor type A domain^	0	0	0	2
E	At2g22960	^ ^ACA;endomembrane system^ ^serine carboxypeptidase S10 family protein contains Pfam profile: PF00450 serine carboxypeptidase ;similar to sinapoylglucose:malate sinapoyltransferase GI:8699619 from [Arabidopsis thaliana]^	0	0	0	4
E	At2g23010	^ ^endomembrane system^ ^serine carboxypeptidase S10 family protein similar to serine carboxypeptidase I precursor (SP:P37890) [Oryza sativa]^	0	0	0	0
E	At2g23180	^ ^Cytochrome P450;cytochrome P450 activity^CYP96A^cytochrome P450, putative ^	0	0	0	1
E	At2g23560	^ ^endomembrane system^ ^hydrolase, alpha/beta fold family protein similar to ethylene-induced esterase [Citrus sinensis] GI:14279437, polyneuridine aldehyde esterase [Rauvolfia serpentina] GI:6651393; contains Pfam profile PF00561: hydrolase, alpha/beta fold family^	0	0	0	0
E	At2g24560	^ ^endomembrane system^ ^GDSL-motif lipase/hydrolase family protein similar to family II lipase EXL3 GI:15054386 from [Arabidopsis thaliana]; contains Pfam profile PF00657: GDSL-like Lipase/Acylhydrolase^	0	0	0	1
E	At2g25790	^ ^LRR XI & LRR XII ;Receptor kinase-like protein family;kinase activity^ ^leucine-rich repeat transmembrane protein kinase, putative ^	0	0	0	1
E	At2g26170	^ ^Cytochrome P450;cytochrome P450 activity^CYP711A^thromboxane-A synthase, putative / cytochrome P450 family protein simiar to Thromboxane-A synthase (TXA synthase) (TXS) (SP:P47787) [Sus scrofa]; contains Pfam profile: PF00067: Cytochrome P450; supported by cDNA: gi_15810029_gb_AY054283.1_^	0	0	0	0
E	At2g26740	^EPOXIDE HYDROLASE^Acyl Lipid Metabolism;enzyme activity^Epoxide Hydrolase^epoxide hydrolase, soluble (sEH) identical to ATsEH [Arabidopsis thaliana] GI:1109600^	0	0	0	1
E	At2g28140	^ ^mitochondrion^ ^expressed protein ^	0	0	2	2
E	At2g28470	^ ^b-galactocidase;Glycoside Hydrolase Family 35;Hydrolases;Glycoside Hydrolase Gene Families;endomembrane system^Exo-acting glucanases;Glycoside Hydrolase Family 35^beta-galactosidase, putative / lactase, putative similar to Beta-galactosidase precursor SP:P48980 from [Lycopersicon esculentum]^	0	0	0	1
E	At2g31070	^ ^TCP10^ TF ^TCP^TEO-type^TCP family transcription factor, putative similar to TCP1 protein (GI:20269127) {Lupinus albus} and cycloidea (GI:12002867) [Lycopersicon esculentum]^	0	0	0	0
E	At2g33205	^ ^ ^ ^TMS membrane family protein / tumour differentially expressed (TDE) family protein contains Pfam domain, PF03348: TMS membrane protein/tumour differentially expressed protein (TDE)^	0	0	0	0
E	At2g33800	^ ^structural constituent of ribosome^ ^ribosomal protein S5 family protein contains Pfam profiles PF03719: Ribosomal protein S5, C-terminal domain, PF00333: Ribosomal protein S5, N-terminal domain^	0	0	0	0
E	At2g34810	^ ^endomembrane system^ ^FAD-binding domain-containing protein similar to SP|P30986 reticuline oxidase precursor (Berberine-bridge-forming enzyme) (BBE) (Tetrahydroprotoberberine synthase) [Eschscholzia californica]; contains PF01565 FAD binding domain^	0	0	0	0
E	At2g35500	^ ^ ^ ^shikimate kinase-related low similarity to shikimate kinase precursor from Lycopersicon esculentum [SP|Q00497]^	0	0	0	0
E	At2g36430	^ ^molecular_function unknown^ ^expressed protein contains Pfam profile PF03140: Plant protein of unknown function^	0	0	0	0
E	At2g36660	^POLY(A) BINDING PROTEIN 7^Protein synthesis factors;translation initiation factor activity^PABP - poly(A) binding protein^polyadenylate-binding protein, putative / PABP, putative ^	0	1	0	2
E	At2g36750	^ ^Glycosyl transferases;Glycosyltransferase Family 1;Glycosyltransferase Gene Families;glycosyltransferase^GT family 1;Glycosyltransferase- Family 1^UDP-glucoronosyl/UDP-glucosyl transferase family protein contains Pfam profile: PF00201 UDP-glucoronosyl and UDP-glucosyl transferase^	0	0	1	0
E	At2g37470	^ ^Histone H2B;DNA binding activity^ ^histone H2B, putative strong similarity to histone H2B from Lycopersicon esculentum GI:3021483, GI:3021485, Capsicum annuum SP|O49118; contains Pfam profile PF00125 Core histone H2A/H2B/H3/H4^	0	0	0	1
E	At2g38110	^ ^Acyl Lipid Metabolism;metabolism^ER 2-Lysophosphatidate Acyltransferase (LPAAT)^phospholipid/glycerol acyltransferase family protein low similarity to SP|O87707 CicA protein {Caulobacter crescentus}; contains Pfam profile PF01553: Acyltransferase^	0	0	0	1
E	At2g38170	^RARE COLD INDUCIBLE4^Nitrate Metabolism;CaCA( Ca2+:Cation Antiporter);Antiporters;vacuolar membrane (sensu Magnoliophyta)^NO3resp-CAX1;Low affinity calcium antiporter CAX2 family^calcium exchanger (CAX1) identical to high affinity calcium antiporter CAX1 [Arabidopsis thaliana] gi|9256741|gb|AAB05913, except a possible frameshift at base 58008. Sequence has been confirmed with 5 sequencing reads.…	0	0	1	0
E	At2g38995	^ ^Acyl Lipid Metabolism^Bifunctional Wax Ester Synthase / DAGAT^expressed protein ^	0	0	0	0
E	At2g39730	^RUBISCO ACTIVASE^enzyme regulator activity^ ^ribulose bisphosphate carboxylase/oxygenase activase / RuBisCO activase identical to SWISS-PROT:P10896 ribulose bisphosphate carboxylase/oxygenase activase, chloroplast precursor (RuBisCO activase, RA)[Arabidopsis thaliana]^	0	0	0	0
E	At2g40670	^RESPONSE REGULATOR 16^ARR-A class transcription factor family;Cytokinin;Response Regulator;two-component response regulator activity^Response Regulator: A- Type^two-component responsive regulator / response regulator 16 (ARR16) identical to response regulator 16 GI:11870067 from [Arabidopsis thaliana]^	0	0	0	1
E	At2g42830	^SHATTERPROOF2^AGL5^ TF ^MADS^Type II (MIKCc)^agamous-like MADS box protein AGL5 / floral homeodomain transcription factor (AGL5) identical to SP|P29385 Agamous-like MADS box protein AGL5 {Arabidopsis thaliana}^	0	1	0	0
E	At2g42960	^ ^RLCK V ;protein kinase activity^ ^protein kinase family protein contains protein kinase domain, Pfam:PF00069^	0	0	0	0
E	At2g42990	^ ^enzyme activity^ ^GDSL-motif lipase/hydrolase family protein similar to family II lipase EXL3 (GI:15054386), EXL1 (GI:15054382), EXL2 (GI:15054384) [Arabidopsis thaliana]; contains Pfam profile PF00657: Lipase/Acylhydrolase with GDSL-like motif^	0	0	0	1
E	At2g43510	^TRYPSIN INHIBITOR^endomembrane system^ ^trypsin inhibitor, putative similar to SP|P26780 Trypsin inhibitor 2 precursor (MTI-2) {Sinapis alba}^	0	0	0	1
E	At2g43620	^ ^Carbohydrate-Binding Module Family 18;Glycoside Hydrolase Gene Families;endomembrane system^Glycoside Hydrolase Family 19^chitinase, putative similar to basic endochitinase CHB4 precursor SP:Q06209 from [Brassica napus]^	0	0	0	0
E	At2g44740	^ ^nucleus^ ^cyclin family protein similar to cyclin 2 [Trypanosoma brucei] GI:7339572, cyclin 6 [Trypanosoma cruzi] GI:12005317; contains Pfam profile PF00134: Cyclin, N-terminal domain^	0	0	0	1
E	At2g45890	^ ^chloroplast^ ^expressed protein contains Pfam profile PF03759: Domain of unknown function (DUF315)^	0	0	0	1
E	At2g46720	^HIGH CARBON DIOXIDE^Acyl Lipid Metabolism;Strong similarity to beta-keto-Coa synthase family;endomembrane system^Ketoacyl-CoA Synthase^fatty acid elongase 3-ketoacyl-CoA synthase, putative similar to GI:4091810; contains Pfam profile PF02797: Chalcone and stilbene synthases, C-terminal domain^	0	0	0	0
E	At2g47510	^FUMARASE 1^ anaerobic respiration;TCA cycle, aerobic respiration;glutamate degradation VII;tyrosine degradation 1 ^FUMARASE^fumarate hydratase, putative / fumarase, putative similar to SP|P55250 Fumarate hydratase, mitochondrial precursor (EC 4.2.1.2) (Fumarase) {Rhizopus oryzae}; contains Pfam profile PF00206: Lyase^	0	0	0	0
E	At2g47930	^ ^GPI-anchored protein;chloroplast^Classical AGPs^hydroxyproline-rich glycoprotein family protein contains proline-rich extensin domains, INTERPRO:IPR002965^	0	0	0	0
E	At3g01500	^CARBONIC ANHYDRASE 1^cyanate metabolism;cyanate catabolism^CARBONIC ANHYDRASE^carbonic anhydrase 1, chloroplast / carbonate dehydratase 1 (CA1) nearly identical to SP|P27140 Carbonic anhydrase, chloroplast precursor (EC 4.2.1.1) (Carbonate dehydratase) {Arabidopsis thaliana}^	0	0	0	0
E	At3g01860	^ ^ ^ ^expressed protein ^	0	0	0	2
E	At3g02150	^PLASTID TRANSCRIPTION FACTOR 1^TCP13^ TF ^TCP^TEO-type^TCP family transcription factor, putative similar to transcription factor PCF6 [Oryza sativa (japonica cultivar-group)] GI:20975255; contains Pfam profile PF03634: TCP family transcription factor^	0	0	0	2
E	At3g03190	^GLUTATHIONE S-TRANSFERASE F11^ ^ ^glutathione S-transferase, putative identical to glutathione S-transferase GB:AAB09584 from [Arabidopsis thaliana]^	0	0	0	2
E	At3g05180	^ ^endomembrane system^ ^GDSL-motif lipase/hydrolase family protein similar to early nodulin ENOD8 [Medicago sativa] GI:304037, elicitor-induced glycoprotein iEP4 [Daucus carota] GI:1911765, lanatoside 15'-O-acetylesterase [Digitalis lanata] GI:3688284; contains InterPro Entry IPR001087 Lipolytic enzyme, G-D-S-L family^	0	0	0	1
E	At3g06120	^ ^BHLH045^ TF ^bHLH^bHLH^basic helix-loop-helix (bHLH) family protein contains Pfam profile: PF00010 helix-loop-helix DNA-binding domain^	0	0	0	1
E	At3g06880	^ ^ ^ ^transducin family protein / WD-40 repeat family protein similar to PAK/PLC-interacting protein 1 (GI:4211689) {Homo sapiens}^	0	0	0	0
E	At3g07010	^ ^Lyases;Polysaccharide Lyase Family 1;Polysaccharide Lyase Gene Families;lyase activity^Pectate and pectin Lyases;Polysaccharide Lyase Family 1^pectate lyase family protein similar to pectate lyase GP:14531296 from [Fragaria x ananassa]^	0	0	0	1
E	At3g10720	^ ^Carbohydrate Esterase Family 8;Esterases;Carbohydrate Esterase Gene Families;endomembrane system^Pectin methyl esterases;Carbohydrate Esterase Family 8^pectinesterase, putative contains similarity to pectinesterase from Vitis vinifera GI:15081598, Prunus persica SP|Q43062; contains Pfam profile PF01095 pectinesterase^	0	0	0	1
E	At3g10960	^ ^chloroplast^ ^xanthine/uracil permease family protein contains Pfam profile: PF00860 permease family^	0	0	0	2
E	At3g11260	^WUSCHEL-related homeobox5^WOX5^ TF ^HB^WUS-like^homeobox-leucine zipper transcription factor family protein similar to wuschel protein (GI:22087128) [Arabidopsis thaliana]; supporting cDNA gi|24953994|gb|AY150812.1|^	0	0	0	1
E	At3g11280	^ ^ ^ TF ^MYB-related^ ^myb family transcription factor contains Pfam profile: PF00249 Myb-like DNA-binding domain^	0	0	0	0
E	At3g12760	^ ^ ^ ^expressed protein similar to RP42 protein [Homo sapiens] GI:9896486; contains Pfam profile PF00627: UBA/TS-N domain, PF03556: Domain of unknown function (DUF298)^	0	0	0	1
E	At3g14395	^ ^ ^ ^expressed protein ^	0	0	0	1
E	At3g14760	^ ^endomembrane system^ ^expressed protein ^	0	0	0	0
E	At3g14840	^ ^S-Domain Kinase (Type 1) ;receptor activity^ ^leucine-rich repeat family protein / protein kinase family protein contains Pfam domains PF00560: Leucine Rich Repeat and PF00069: Protein kinase domain; contains 2 predicted transmembrane domains^	0	0	0	1
E	At3g15030	^ ^TCP4^ TF ^TCP^TEO-type^TCP family transcription factor, putative similar to TCP3 GB:AAC24010 [Arabidopsis thaliana]^	0	0	0	1
E	At3g15360	^ ^thioredoxin^ ^thioredoxin M-type 4, chloroplast (TRX-M4) nearly identical to SP|Q9SEU6 Thioredoxin M-type 4, chloroplast precursor (TRX-M4) {Arabidopsis thaliana}^	0	0	0	0
E	At3g15820	^ ^chloroplast^ ^phosphatidic acid phosphatase-related / PAP2-related contains Pfam profile PF01569: PAP2 superfamily^	0	0	0	0
E	At3g16150	^ ^asparaginase activity;asparagine degradation 1^L-ASPARAGINASE^L-asparaginase, putative / L-asparagine amidohydrolase, putative similar to Swiss-Prot:P30364 L-asparaginase (EC 3.5.1.1) (L-asparagine amidohydrolase) [Lupinus angustifolius]^	0	0	0	2
E	At3g16380	^POLY(A) BINDING PROTEIN 6^Protein synthesis factors;translation initiation factor activity^PABP - poly(A) binding protein^polyadenylate-binding protein, putative / PABP, putative similar to polyadenylate-binding protein (poly(A)-binding protein) from {Arabidopsis thaliana} SP|P42731, [Cucumis sativus] GI:7528270, {Homo sapiens} SP|Q13310, {Arabidopsis thaliana} SP|Q05196; contains InterPro entry…	1	1	0	2
E	At3g17640	^ ^endomembrane system^ ^leucine-rich repeat family protein contains leucine rich-repeat domains Pfam:PF00560, INTERPRO:IPR001611; contains some similarity to receptor-like protein kinase INRPK1 [Ipomoea nil] gi|14495542|gb|AAB36558^	1	1	0	1
E	At3g17930	^ ^chloroplast^ ^expressed protein ^	0	0	0	0
E	At3g20820	^ ^endomembrane system^ ^leucine-rich repeat family protein contains similarity to Cf-2.1 [Lycopersicon pimpinellifolium] gi|1184075|gb|AAC15779; contains leucine rich-repeat domains Pfam:PF00560, INTERPRO:IPR001611^	0	0	0	0
E	At3g21690	^ ^MATE(Multi Antimicrobial Extrusion)^ ^MATE efflux family protein similar to ripening regulated protein DDTFR18 [Lycopersicon esculentum] GI:12231296; contains Pfam profile: PF01554 MatE uncharacterized membrane protein family^	0	1	1	1
E	At3g23410	^ ^Acyl Lipid Metabolism;endomembrane system^Fatty Acid Alcohol Oxidase^alcohol oxidase-related similar to long chain fatty alcohol oxidase from Candida cloacae [GI:6983581], Candida tropicalis [GI:6983594]^	0	0	0	1
E	At3g23480	^ ^cyclopropane-fatty-acyl-phospholipid synthase activity^ ^cyclopropane fatty acid synthase-related similar to cyclopropane synthase [Sterculia foetida] GI:21069167^	0	0	0	1
E	At3g23810	^ ^adenosylhomocysteinase activity^ ^adenosylhomocysteinase, putative / S-adenosyl-L-homocysteine hydrolase, putative / AdoHcyase, putative strong similarity to SP|P50248|SAHH_TOBAC Adenosylhomocysteinase (EC 3.3.1.1) (S-adenosyl-L-homocysteine hydrolase) (AdoHcyase) {Nicotiana sylvestris}; contains Pfam profile PF00670: S-adenosyl-L-homocysteine hydrolase, NAD binding domain^	0	0	0	3
E	At3g24140	^FAMA^BHLH097^ TF ^bHLH^bHLH^basic helix-loop-helix (bHLH) family protein contains Pfam profile: PF00010 Helix-loop-helix DNA-binding domain^	0	0	0	1
E	At3g25760	^ ^Acyl Lipid Metabolism;chloroplast^Allene Oxide Cyclase^early-responsive to dehydration stress protein (ERD12) nearly identical to early-responsive to dehydration (ERD12) protein [GI:15320414]; similar to allene oxide cyclase GI:8977961 from [Lycopersicon esculentum]; identical to cDNA ERD12 partial cds GI:15320413^	1	1	0	1
E	At3g26800	^ ^ ^ ^expressed protein ^	0	0	0	0
E	At3g26840	^ ^chloroplast^ ^esterase/lipase/thioesterase family protein contains Pfam profile PF03096: Ndr family^	0	0	0	2
E	At3g26960	^ ^endomembrane system^ ^expressed protein ^	0	0	0	0
E	At3g27690	^ ^Chloroplast and Mitochondria gene families;chlorophyll binding activity^Chlorophyll a/b-binding protein family^chlorophyll A-B binding protein (LHCB2:4) nearly identical to Lhcb2 protein [Arabidopsis thaliana] GI:4741950; similar to chlorophyll A-B binding protein 151 precursor (LHCP) GB:P27518 from [Gossypium hirsutum]; contains Pfam PF00504: Chlorophyll A-B binding protein^	0	0	0	0
E	At3g29030	^ARABIDOPSIS THALIANA EXPANSIN A5^ Assembly, Architecture, and Growth;Expansins;molecular_function unknown ^Growth modifying proteins;Alpha-Expansin Gene Family^expansin, putative (EXP5) identical to expansin At-EXP5 GB:AAB38071 from [Arabidopsis thaliana]; alpha-expansin gene family, PMID:11641069^	0	0	0	1
E	At3g29370	^ ^mitochondrion^ ^expressed protein ^	0	0	0	3
E	At3g29590	^ ^acyltransferase activity^ ^transferase family protein similar to anthocyanin 5-aromatic acyltransferase from Gentiana triflora GI:4185599, malonyl CoA:anthocyanin 5-O-glucoside-6'''-O-malonyltransferase from Perilla frutescens GI:17980232, Salvia splendens GI:17980234; contains Pfam profile PF02458 transferase family^	0	0	1	1
E	At3g30775	^PROLINE OXIDASE^proline dehydrogenase activity;4-hydroxyproline degradation;arginine glutamate degradation^PROLINE DEHYDROGENASE^proline oxidase, mitochondrial / osmotic stress-responsive proline dehydrogenase (POX) (PRO1) (ERD5) nearly identical to SP|P92983 Proline oxidase, mitochondrial precursor (EC 1.5.3.-) (Osmotic stress- induced proline dehydrogenase) [Arabidopsis thaliana]; identical to…	0	0	0	0
E	At3g32240	AT3G32240_1 unknown protein similar to putative PttA2-like transposon protein GB AAD25688 GI 4586071 from Arabidopsis thaliana	0	0	0	0
E	At3g44770	^ ^mitochondrion^ ^hypothetical protein contains Pfam profile PF04776: Protein of unknown function (DUF626)^	0	0	0	0
E	At3g44960	^ ^ ^ ^expressed protein ; expression supported by MPSS^	0	0	0	0
E	At3g45140	^LIPOXYGENASE 2^Acyl Lipid Metabolism;JA;chloroplast;lipoxygenase pathway^ Plastidial Lipoxygenase ;Involved in JA synthesis, Lipoxygenase ^lipoxygenase (LOX2) identical to SP|P38418^	0	0	0	0
E	At3g46670	^ ^Glycosyl transferases;Glycosyltransferase Family 1;glycosyltransferase^GT family 1^UDP-glucoronosyl/UDP-glucosyl transferase family protein contains Pfam profile: PF00201 UDP-glucoronosyl and UDP-glucosyl transferase^	0	0	0	0
E	At3g46740	^ ^ ^ ^chloroplast outer envelope protein, putative similar to chloroplastic outer envelope membrane protein (OEP75) [Pisum sativum] GI:633607; contains Pfam profile PF01103: outer membrane protein, OMP85 family^	0	0	0	0
E	At3g46770	^ ^B3 transcription factor family^ ^transcriptional factor B3 family protein contains Pfam profile PF02362: B3 DNA binding domain^	0	0	0	0
E	At3g48460	^ ^lipase activity;glycerol biosynthesis^LIPASE^GDSL-motif lipase/hydrolase family protein similar to lipase [Arabidopsis thaliana] GI:1145627; contains InterPro Entry IPR001087 Lipolytic enzyme, G-D-S-L family^	0	0	0	1
E	At3g49670	^ ^LRR XI & LRR XII ;endomembrane system^ ^leucine-rich repeat transmembrane protein kinase, putative CLAVATA1 receptor kinase, Arabidopsis thaliana, EMBL:ATU96879^	0	0	0	1
E	At3g50270	^ ^chloroplast^ ^transferase family protein similar to anthranilate N-hydroxycinnamoyl/benzoyltransferase, Dianthus caryophyllus [gi:2239091]; contains Pfam transferase family domain PF002458^	1	1	0	2
E	At3g50800	^ ^ ^ ^expressed protein ^	0	0	0	0
E	At3g51240	^TRANSPARENT TESTA 6^flavonoid biosynthesis^FLAVANONE 3-HYDROXYLASE^naringenin 3-dioxygenase / flavanone 3-hydroxylase (F3H) identical to GI:3790548^	0	0	0	0
E	At3g52480	^ ^endomembrane system^ ^expressed protein ^	0	0	0	1
E	At3g52840	^ ^ b-galactocidase;Glycoside Hydrolase Family 35;Hydrolases;Glycoside Hydrolase Gene Families;lactose catabolism;galactose, galactoside and glucose catabolism;lactose degradation 4;lactose degradation 2;lactose degradation 3 ^Exo-acting glucanases;Glycoside Hydrolase Family 35;BETA-GALACTOSIDASE^beta-galactosidase, putative / lactase, putative similar to beta-galactosidase precursor GI:3869280 f…	0	0	0	0
E	At3g53310	^ ^B3 transcription factor family;endomembrane system^ ^transcriptional factor B3 family protein contains Pfam profile PF02362: B3 DNA binding domain^	0	0	0	0
E	At3g54140	^ ^POT(Proton-dependent Oligopeptide Transporter);Organic Solute Cotransporters;transporter activity^Similar to LeOPT1 family^proton-dependent oligopeptide transport (POT) family protein contains Pfam profile: PF00854 POT family^	0	0	0	0
E	At3g55130	^ ^ABC(ATP-Binding Cassette);ABC Superfamily;ABC transporters;ATP-binding cassette (ABC) transporter activity^WBC subfamily;Putative ABC transporter^ABC transporter family protein breast cancer resistance protein 1 BCRP1, Mus musculus, EMBL:NP_036050^	0	1	0	1
E	At3g56220	^ ^ bHLH,Basic Helix-Loop-Helix family ^ ^expressed protein ^	0	0	0	0
E	At3g56260	^ ^ ^ ^expressed protein ^	0	0	1	2
E	At3g57600	^ ^ ^ TF ^AP2/ERF^ERF-EREBP^AP2 domain-containing transcription factor, putative various proteins containing an AP2 transcription factor domain, Arabidopsis thaliana^	0	0	0	2
E	At3g58220	^ ^ ^ ^meprin and TRAF homology domain-containing protein / MATH domain-containing protein weak similarity to ubiquitin-specific protease 12 [Arabidopsis thaliana] GI:11993471; contains Pfam profile PF00917: MATH domain^	0	0	1	2
E	At3g59080	^ ^endomembrane system^ ^aspartyl protease family protein contains similarity to CND41, chloroplast nucleoid DNA binding protein (GI:2541876) [Nicotiana tabacum]; contains Pfam profile PF00026: Eukaryotic aspartyl protease^	0	0	0	1
E	At3g59530	^ ^endomembrane system^ ^strictosidine synthase family protein similar to strictosidine synthase [Rauvolfia serpentina][SP|P15324]^	0	0	0	0
E	At3g62700	^ ^ABC(ATP-Binding Cassette);ABC Superfamily;ABC transporters;ATP-binding cassette (ABC) transporter activity^MRP subfamily;ABC transporter-like^glutathione-conjugate transporter, putative similar to glutathione-conjugate transporter AtMRP4 GI:2959767 from [Arabidopsis thaliana]^	0	0	0	0
E	At3g63140	^ ^mRNA binding activity^ ^mRNA-binding protein, putative similar to mRNA binding protein precursor (GI:26453355) [Lycopersicon esculentum]^	0	0	0	2
E	At4g00460	^ ^ ^ ^expressed protein contains Pfam profile PF03759: Domain of unknown function (DUF315)^	0	0	0	1
E	At4g01330	^ ^RLCK V ;protein kinase activity^ ^protein kinase family protein contains protein kinase domain, Pfam:PF00069; contains serine/threonine protein kinase domain, INTERPRO:IPR002290^	0	0	0	0
E	At4g01410	^ ^ ^ ^harpin-induced family protein / HIN1 family protein / harpin-responsive family protein similar to harpin-induced protein hin1 ( GI:1619321) [Nicotiana tabacum]^	0	0	0	1
E	At4g01500	^ ^ ^ TF ^ABI3/VP1^ ^DNA-binding protein, putative similar to DNA-binding proteins from [Arabidopsis thaliana] RAV1 GI:3868857, RAV2 GI:3868859; contains Pfam profile PF02362: B3 DNA binding domain^	0	0	0	0
E	At4g01700	^ ^Glycoside Hydrolase Family 19;Glycoside Hydrolase Gene Families;endomembrane system^Glycoside Hydrolase Family 19^chitinase, putative similar to peanut type II chitinase GI:1237025 from [Arachis hypogaea]^	0	0	0	0
E	At4g02410	^ ^Legume Lectin Domain Kinase ;Receptor kinase-like protein family;kinase activity^ ^lectin protein kinase family protein contains Pfam domains, PF00069: Protein kinase domain, PF00139: Legume lectins beta domain and PF00138: Legume lectins alpha domain^	0	0	0	1
E	At4g02420	^ ^Legume Lectin Domain Kinase ;Receptor kinase-like protein family;kinase activity^ ^lectin protein kinase, putative similar to receptor lectin kinase 3 [Arabidopsis thaliana] gi|4100060|gb|AAD00733; contains protein kinase domain, Pfam:PF00069; contains legume lectins alpha and beta domains, Pfam:PF00138 and Pfam:PF00139^	0	0	0	1
E	At4g03050	^ ^ ^ ^2-oxoglutarate-dependent dioxygenase, putative (AOP3) strong similarity to AOP3 [Arabidopsis thaliana] GI:16118893; contains Pfam profile PF03171: 2OG-Fe(II) oxygenase superfamily domain; identical to cDNA AOP3 GI:16118892^	0	0	0	1
E	At4g05050	^UBIQUITIN 11^ubiquitin-dependent protein catabolism^ ^polyubiquitin (UBQ11) identical to GI:304117^	0	0	0	0
E	At4g05240	^ ^ ^ ^ubiquitin family protein contains INTERPRO:IPR000626 ubiquitin domain^	0	0	1	3
E	At4g08950	^ ^endomembrane system^ ^phosphate-responsive protein, putative (EXO) similar to phi-1 (phosphate-induced gene) [Nicotiana tabacum] GI:3759184; contains Pfam profile PF04674: Phosphate-induced protein 1 conserved region^	0	0	0	0
E	At4g12910	^ ^serine carboxypeptidase activity^ ^serine carboxypeptidase S10 family protein SERINE CARBOXYPEPTIDASE I PRECURSOR - Hordeum vulgare, SWall:CBP1_HORVU^	0	0	0	2
E	At4g12980	^ ^ ^ ^auxin-responsive protein, putative similar to auxin-induced protein AIR12 GI:11357190 [Arabidopsis thaliana]^	0	0	0	0
E	At4g13510	^AMMONIUM TRANSPORT 1^Nitrate Metabolism;Amt(Ammonium Transporter);Inorganic Solute Cotransporters;ammonium transporter activity^NO3resp-AMT1;Ammonium transporter family^ammonium transporter 1, member 1 (AMT1.1) identical to SP|P54144 High affinity ammonium transporter (AtAMT1;1) {Arabidopsis thaliana}^	1	1	0	1
E	At4g13540	^ ^ ^ ^expressed protein ^	0	0	1	2
E	At4g14090	^ ^Glycosyltransferase Family 1;mitochondrion^ ^UDP-glucoronosyl/UDP-glucosyl transferase family protein contains Pfam profile: PF00201 UDP-glucoronosyl and UDP-glucosyl transferase ;similar to UDP-glucose:anthocyanin 5-O-glucosyltransferase GI:4115563 from [Verbena x hybrida]^	0	0	0	1
E	At4g14440	^ ^ Carnitine racemase like family;carnitine racemase activity;carnitine metabolism;carnitine metabolism, CoA-linked ^CARNITINE RACEMASE^enoyl-CoA hydratase/isomerase family protein low similarity to PhaB [Pseudomonas putida] GI:3253198, SP|P31551 Carnitine racemase {Escherichia coli}; contains Pfam profile PF00378 enoyl-CoA hydratase/isomerase family protein^	0	0	1	1
E	At4g14620	^ ^chloroplast^ ^expressed protein contains Pfam profile PF04720: Protein of unknown function (DUF506)^	0	0	0	1
E	At4g14650	^ ^endomembrane system^ ^expressed protein ^	0	0	0	2
E	At4g15440	^ ^Acyl Lipid Metabolism;JA;Cytochrome P450;cytochrome P450 activity;lipoxygenase pathway^Hydroperoxide Lyase;CYP74B^hydroperoxide lyase (HPL1) identical to hydroperoxide lyase GI:3822403 from [Arabidopsis thaliana]^	0	0	0	0
E	At4g16050	^ ^ ^ ^expressed protein ^	0	0	0	0
E	At4g16160	^ ^ ^ ^mitochondrial import inner membrane translocase subunit Tim17/Tim22/Tim23 family protein contains Pfam PF02466: Mitochondrial import inner membrane translocase subunit Tim17^	0	1	0	0
E	At4g16270	^ ^Class III peroxidase;endomembrane system^ ^peroxidase 40 (PER40) (P40) identical to SP|O23474 Peroxidase 40 precursor (EC 1.11.1.7) (Atperox P40) {Arabidopsis thaliana}^	0	0	0	0
E	At4g16560	^ ^ ^ ^heat shock protein-related contains similarity to SWISS-PROT:P31170 small heat shock protein, chloroplast precursor [Arabidopsis thaliana]^	0	0	0	1
E	At4g16590	^ATCSLA1^Cellulose-synthase-like genes ;Glycosyltransferase Family 2;Glycosyltransferase Gene Families;Putative glucosyltransferase family;cellulose synthase activity^CSLA;Glycosyltransferase- Family 2^glucosyltransferase-related low similarity to beta-(1-3)-glucosyl transferase [Bradyrhizobium japonicum] GI:3687658^	0	0	0	0
E	At4g19380	^ ^Acyl Lipid Metabolism^Fatty Acid Alcohol Oxidase^alcohol oxidase-related similar to long chain fatty alcohol oxidase from Candida cloacae [GI:6983581], Candida tropicalis [GI:6983594]^	0	0	0	1
E	At4g19430	^ ^chloroplast^ ^expressed protein ^	0	0	0	0
E	At4g20130	^ ^ ^ ^ribulose-1,5 bisphosphate carboxylase/oxygenase large subunit N-methyltransferase-related contains weak similarity to Swiss-Prot:P94026 ribulose-1,5 bisphosphate carboxylase/oxygenase large subunit N- methyltransferase, chloroplast precursor (Ribulose- bisphosphate-carboxylase]-lysine N-methyltransferase, RuBisCO methyltransferase, RuBisco LSMT, rbcMT) [Nicotiana tabacum]^	0	0	0	0
E	At4g21970	^ ^ ^ ^expressed protein contains Pfam profile PF04520: Protein of unknown function, DUF584; expression supported by MPSS^	0	0	0	3
E	At4g22753	^ ^metabolism^ ^sterol desaturase family protein similar to sterol 4-alpha-methyl-oxidase GI:16973471 from [Arabidopsis thaliana]; contains Pfam profile PF01598: Sterol desaturase^	0	0	0	2
E	At4g22870	^ ^anthocyanin biosynthesis^ANTHOCYANIDIN SYNTHASE^leucoanthocyanidin dioxygenase, putative / anthocyanidin synthase, putative similar to SP|P51091 [Malus domestica]; contains Pfam domain PF03171, 2OG-Fe(II) oxygenase superfamily^	0	0	0	0
E	At4g22880	^TANNIN DEFICIENT SEED 4^cellular_component unknown;anthocyanin biosynthesis^LEUCOANTHOCYANIDIN DIOXYGENASE^leucoanthocyanidin dioxygenase, putative / anthocyanidin synthase, putative similar to SP|P51091 [Malus domestica]; contains PF03171 2OG-Fe(II) oxygenase superfamily^	0	0	0	1
E	At4g23600	^CORONATINE INDUCED 1^ tyrosine degradation 1;phenylalanine biosynthesis, Bacillus subtilis ^TYROSINE TRANSAMINASE^coronatine-responsive tyrosine aminotransferase / tyrosine transaminase similar to nicotianamine aminotransferase from Hordeum vulgare [GI:6498122, GI:6469087]; contains Pfam profile PF00155 aminotransferase, classes I and II; identical to cDNA coronatine-regulated tyrosine aminotran…	0	0	0	0
E	At4g23670	^ ^ ^ ^major latex protein-related / MLP-related low similarity to major latex protein {Papaver somniferum}[GI:294060] contains Pfam profile PF00407: Pathogenesis-related protein Bet v I family^	0	0	1	1
E	At4g23680	^ ^ ^ ^major latex protein-related / MLP-related low similarity to major latex protein {Papaver somniferum}[GI:294060] ; contains Pfam profile PF00407: Pathogenesis-related protein Bet v I family^	0	0	0	2
E	At4g23810	^ ^AtWRKY53^ TF ^WRKY^ ^WRKY family transcription factor AR411 - Arabidopsis thaliana (thale cress), PID:g1669603^	0	0	0	1
E	At4g24140	^ ^endomembrane system^ ^hydrolase, alpha/beta fold family protein low similarity to 2-hydroxy-6-oxo-7-methylocta-2,4-dienoate hydrolase [Pseudomonas putida] GI:2822275, hydroxymuconic semialdehyde hydrolase, Pseudomonas stutzeri, AF039534; contains Pfam profile PF00561: hydrolase, alpha/beta fold family^	0	0	0	2
E	At4g24150	^ ^AtGRF8^ TF ^GRF/ENBP (C3H-type 2; Zn)^GRF-like^expressed protein ; expression supported by MPSS^	0	0	0	1
E	At4g24510	^ECERIFERUM 2^Acyl Lipid Metabolism^Putative Transcription Factor CER2 involved in wax biosynthesis^eceriferum protein (CER2) identical to (CER2) [Arabidopsis thaliana] GI:1213594; contains Pfam profile PF02458: Transferase family^	0	1	0	0
E	At4g25620	^ ^mitochondrion^ ^hydroxyproline-rich glycoprotein family protein contains proline-rich extensin domains, INTERPRO:IPR002965; Common family member At5g52430 [Arabidopsis thaliana];^	0	0	0	1
E	At4g26120	^ ^NPR1-like;protein binding activity^ ^ankyrin repeat family protein / BTB/POZ domain-containing protein contains Pfam domain, PF00023: Ankyrin repeat and Pfam domain, PF00651: BTB/POZ domain^	0	0	0	1
E	At4g26540	^ ^LRR XI & LRR XII ;Receptor kinase-like protein family;kinase activity^ ^protein kinase family protein Three false introns were added with non-consensus splice sites to circumenvent frameshifts likely due to sequencing errors; this is extremely unusual and is under investigation.^	0	0	1	3
E	At4g27330	^SPOROCYTELESS/NOZZLE^ ^ TF ^SPL/NZZ^ ^sporocyteless (SPL) identical to sporocyteless SPL (MADS-box related protein) [Arabidopsis thaliana] gi|5566240|gb|AAD45344^	0	0	0	0
E	At4g27520	^ ^GPI-anchored protein;Blue copper binding protein family;endomembrane system^Early nodulin like Phytocyanins^plastocyanin-like domain-containing protein similar to PIR|JC7196 phytocyanin-related protein Pn14 {Ipomoea nil}; contains Pfam profile PF02298: Plastocyanin-like domain^	0	0	0	1
E	At4g27710	^ ^Cytochrome P450;cytochrome P450 activity^CYP709B^cytochrome P450 family protein contains Pfam profile: PF00067 cytochrome P450^	0	0	0	0
E	At4g28780	^ ^endomembrane system^ ^GDSL-motif lipase/hydrolase family protein similar to family II lipase EXL3 (GI:15054386), EXL1 (GI:15054382), EXL2 (GI:15054384) [Arabidopsis thaliana]; contains Pfam profile PF00657: Lipase/Acylhydrolase with GDSL-like motif^	0	0	1	0
E	At4g29270	^ ^acid phosphatase activity^ ^acid phosphatase class B family protein similar to acid phosphatase [Glycine max] GI:3341443; contains Pfam profile PF03767: HAD superfamily (subfamily IIIB) phosphatase^	0	0	0	0
E	At4g29700	^ ^nucleotide pyrophosphatase activity^ ^type I phosphodiesterase/nucleotide pyrophosphatase family protein similar to SP|P22413 Ectonucleotide pyrophosphatase/phosphodiesterase 1 (Plasma-cell membrane glycoprotein PC-1) [Includes: Alkaline phosphodiesterase I (EC 3.1.4.1); Nucleotide pyrophosphatase (EC 3.6.1.9) {Homo sapiens}; contains Pfam profile PF01663: Type I phosphodiesterase / nucleotide…	0	0	0	0
E	At4g30350	^ ^ATP binding activity^ ^heat shock protein-related contains similarity to heat shock protein 101 [Triticum aestivum] gi|6013196|gb|AAF01280^	0	0	0	1
E	At4g30650	^ ^endomembrane system^ ^hydrophobic protein, putative / low temperature and salt responsive protein, putative similar to SP|Q9ZNQ7 Hydrophobic protein RCI2A (Low temperature and salt responsive protein LTI6A) {Arabidopsis thaliana}; contains Pfam profile PF01679: Uncharacterized protein family^	0	0	0	0
E	At4g31805	^ ^WRKY domain transcription factor family;mitochondrion^ ^WRKY family transcription factor identical to WRKY DNA-binding protein 18 (WRKY18) GI:13506730 from [Arabidopsis thaliana]^	0	0	0	1
E	At4g32000	^ ^Unknown ;protein serine/threonine kinase activity^ ^protein kinase family protein contains protein kinase domain, Pfam:PF00069^	0	0	0	0
E	At4g33150	^LYSINE-KETOGLUTARATE REDUCTASE/SACCHAROPINE DEHYDROGENASE^cytoplasm;Lysine degradation 1^LYSINE-KETOGLUTARATE REDUCTASE^lysine-ketoglutarate reductase/saccharopine dehydrogenase bifunctional enzyme identical to lysine-ketoglutarate reductase/saccharopine dehydrogenase GI:2052508 from [Arabidopsis thaliana]^	0	0	0	0
E	At4g33790	^ ^Acyl Lipid Metabolism;mitochondrion^Alcohol-forming Fatty Acyl-Coenzyme A Reductase^acyl CoA reductase, putative similar to acyl CoA reductase [Simmondsia chinensis] GI:5020215; contains Pfam profile PF03015: Male sterility protein; No start codon identified, may contain anomalous splicing at 5' end.^	0	0	0	1
E	At4g34110	^POLY(A)-BINDING PROTEIN 2^Protein synthesis factors;translational initiation^PABP - poly(A) binding protein^polyadenylate-binding protein 2 (PABP2) non-consensus TA donor splice site at exon 2, polyadenylate-binding protein - Triticum aestivum (common wheat),PIR:T06979^	0	0	0	0
E	At4g36640	^ ^ ^ ^SEC14 cytosolic factor family protein / phosphoglyceride transfer family protein similar to polyphosphoinositide binding protein Ssh1p (GI:2739044) {Glycine max, SEC14 cytosolic factor (Phosphatidylinositol/phosphatidylcholine transfer protein) (PI/PCTP) (SP:P24859) [Kluyveromyces lactis] and to SEC14 cytosolic factor (SP:P53989) [Candida glabrata]^	0	0	1	3
E	At4g36925	^ ^ ^ ^expressed protein ^	0	0	0	2
E	At4g37080	^ ^ATP binding activity^ ^expressed protein contains Pfam profile PF04784: Protein of unknown function, DUF547^	0	0	0	2
E	At4g37310	^ ^Cytochrome P450;cytochrome P450 activity^CYP81H^cytochrome P450, putative ^	0	0	0	2
E	At4g37980	^ELICITOR-ACTIVATED GENE 3^benzyl alcohol dehydrogenase activity^ ^mannitol dehydrogenase, putative (ELI3-1) identical to GI:16267^	0	0	0	0
E	At4g38200	^ ^guanyl-nucleotide exchange factor activity^ ^guanine nucleotide exchange family protein similar to Brefeldin A-inhibited guanine nucleotide-exchange protein 2 [Homo sapiens] SP|Q9Y6D5; contains Pfam profile PF01369: Sec7 domain^	0	0	0	1
E	At4g38770	^PROLINE-RICH PROTEIN 4^cell wall^ ^proline-rich family protein (PRP4) similar to proline-rich protein [Arabidopsis thaliana] gi|6782442|gb|AAF28388; contains proline-rich extensin domains, INTERPRO:IPR002965^	0	0	0	3
E	At4g38840	^ ^SAUR;mitochondrion^ ^auxin-responsive protein, putative auxin-inducible SAUR gene, Raphanus sativus,AB000708^	1	1	0	1
E	At4g39940	^ADENOSINE-5'-PHOSPHOSULFATE-KINASE^kinase activity;sulfate assimilation pathway;sulfate assimilation 2;APS pathway of sulfate reduction^ADENOSINE-5-PHOSPHOSULFATE-KINASE^adenylylsulfate kinase 2 (AKN2) identical to adenylylsulfate kinase 2, chloroplast precursor (APS kinase, Adenosine-5'phosphosulfate kinase, ATP adenosine-5'- phosphosulfate 3'-phosphotransferase) [Arabidopsis thaliana] SWISS-PR…	0	0	0	0
E	At4g39950	^ ^Cytochrome P450;chloroplast;auxin biosynthesis^CYP79B;CYP79B2^cytochrome P450 79B2, putative (CYP79B2) identical to cytochrome P450 (79B2) SP:O81346 from [Arabidopsis thaliana]^	0	0	0	0
E	At5g01570	^ ^ ^ ^hypothetical protein hypothetical protein T16O11.19 - Arabidopsis thaliana, EMBL:AC010871^	0	0	0	0
E	At5g01610	^ ^ ^ ^expressed protein contains Pfam profile PF04398: Protein of unknown function, DUF538^	0	0	0	0
E	At5g02940	^ ^protein serine/threonine kinase activity^ ^expressed protein ^	0	0	0	1
E	At5g03350	^ ^protein kinase activity^ ^legume lectin family protein contains Pfam domain, PF00139: Legume lectins beta domain^	0	0	0	1
E	At5g03760	^RESISTANT TO AGROBACTERIUM TRANSFORMATION 4^Cellulose-synthase-like genes ;Glycosyltransferase Family 2;Glycosyltransferase Gene Families;Putative glucosyltransferase family;cellulose synthase activity^CSLA;Glycosyltransferase- Family 2^glycosyl transferase family 2 protein similar to beta-(1-3)-glucosyl transferase GB:AAC62210 GI:3687658 from [Bradyrhizobium japonicum], cellulose synthase from …	0	0	0	0
E	At5g03790	^ ^ ^ TF ^HB^HD-Zip I^homeobox-leucine zipper family protein similar to homeobox-leucine zipper protein Athb-7 (SP:P46897) [Arabidopsis thaliana]; contains Pfam PF00046: Homeobox domain^	1	1	0	1
E	At5g04020	^ ^Single gene-encoded CBPs;chloroplast^ ^calmodulin-binding protein-related (PICBP) contains similarity to potato calmodulin-binding protein PCBP GI:17933110 from [Solanum tuberosum]^	0	0	0	0
E	At5g06510	^ ^ ^ TF ^CCAAT-box binding factor^HAP2^CCAAT-binding transcription factor (CBF-B/NF-YA) family protein contains Pfam profile: PF02045 CCAAT-binding transcription factor (CBF-B/NF-YA) subunit B^	0	0	0	0
E	At5g06530	^ ^ABC(ATP-Binding Cassette);ABC Superfamily;ABC transporters;ATP-binding cassette (ABC) transporter activity^WBC subfamily;Putative ABC transporter^ABC transporter family protein ^	0	0	0	0
E	At5g06560	^ ^ ^ ^expressed protein contains Pfam profile PF04576: Protein of unknown function, DUF593^	0	0	0	0
E	At5g06870	^POLYGALACTURONASE INHIBITING PROTEIN 2^endomembrane system^ ^polygalacturonase inhibiting protein 2 (PGIP2) identical to polygalacturonase inhibiting protein 2 (PGIP2) [Arabidopsis thaliana] gi|7800201|gb|AAF69828; contains leucine rich-repeat (LRR) domains Pfam:PF00560, INTERPRO:IPR001611^	0	0	0	0
E	At5g06980	^ ^ ^ ^expressed protein ^	1	1	0	1
E	At5g08070	^ ^TCP17^ TF ^TCP^TEO-type^TCP family transcription factor, putative similar to TFPD (GI:6681577) [Arabidopsis thaliana] ; putative basic helix-loop-helix DNA binding protein TCP2 - Arabidopsis thaliana, EMBL:AF072691^	0	0	0	1
E	At5g08260	^ ^serine carboxypeptidase activity^ ^serine carboxypeptidase S10 family protein similar to Serine carboxypeptidase II chains A and B (SP:P08819) (EC 3.4.16.6) [Triticum aestivum (Wheat)]; carboxypeptidase D - Triticum aestivum, PIR:A29639^	0	0	0	0
E	At5g09780	^ ^B3 transcription factor family^ ^transcriptional factor B3 family protein contains Pfam profile PF02362: B3 DNA binding domain^	0	0	0	2
E	At5g09990	^ ^chloroplast^ ^expressed protein ^	0	0	0	1
E	At5g10420	^ ^MATE(Multi Antimicrobial Extrusion)^ ^ripening-responsive protein, putative similar to ripening regulated protein DDTFR18 [Lycopersicon esculentum] GI:12231296; contains Pfam profile PF01554: Uncharacterized membrane protein family^	0	0	0	0
E	At5g10890	^ ^ ^ ^myosin heavy chain-related contains weak similarity to myosin heavy chain [Rana catesbeiana] gi|4249703|gb|AAD13773^	0	1	0	0
E	At5g13060	^ ^mitochondrion^ ^armadillo/beta-catenin repeat family protein / BTB/POZ domain-containing protein contains armadillo/beta-catenin-like repeats, Pfam:PF00514 and a BTB/POZ domain, Pfam:PF00651^	0	0	0	1
E	At5g13400	^ ^POT(Proton-dependent Oligopeptide Transporter);Organic Solute Cotransporters;transporter activity^Similar to LeOPT1 family^proton-dependent oligopeptide transport (POT) family protein contains Pfam profile: PF00854 POT family^	0	0	0	3
E	At5g13730	^SIGMA-LIKE FACTOR 4^General Transcription;chloroplast^ ^RNA polymerase sigma subunit SigD (sigD) / sigma-like factor (SIG4) identical to RNA polymerase sigma subunit SigD [Arabidopsis thaliana] GI:4972296, sigma-like factor [Arabidopsis thaliana] GI:3983260; contains Pfam profiles PF04545: Sigma-70, region 4, PF04539: Sigma-70 region 3, PF04542: Sigma-70 region 2^	0	0	0	4
E	At5g13750	^ ^MFS(Major Facilitator);transporter activity^ ^transporter-related ^	0	0	0	0
E	At5g15310	^ ^AtMYB16^ TF ^MYB-(R1)R2R3^ ^myb family transcription factor contains PFAM profile: myb DNA-binding domain PF00249^	0	0	0	1
E	At5g15500	^ ^Ankyrin-repeat-containing protein-like family^ ^ankyrin repeat family protein contains Pfam domain, PF00023: Ankyrin repeat^	0	0	0	2
E	At5g15530	^ ^ ^ ^biotin carboxyl carrier protein 2 (BCCP2) identical to biotin carboxyl carrier protein isoform 2 [Arabidopsis thaliana] gi|8886869|gb|AAF80592^	0	0	0	1
E	At5g16030	^ ^ ^ ^expressed protein ^	0	0	0	1
E	At5g17220	^GLUTATHIONE S-TRANSFERASE 26^endomembrane system^ ^glutathione S-transferase, putative ^	0	0	0	1
E	At5g20630	^GERMIN-LIKE PROTEIN 3B^Germin-like protein family^ ^germin-like protein (GER3) identical to germin-like protein subfamily 3 member 3 [SP|P94072]^	0	1	0	0
E	At5g21150	^ ^Argonaute^ ^PAZ domain-containing protein / piwi domain-containing protein similar to SP|O04379 Argonaute protein (AGO1) {Arabidopsis thaliana}; contains Pfam profile: PF02170 PAZ (Piwi Argonaut and Zwille), PF02171 Piwi domain^	0	0	0	0
E	At5g22430	^ ^GPI-anchored protein;endomembrane system^Unknown/hypothetical^expressed protein ^	0	0	0	1
E	At5g23260	^TRANSPARENT TESTA16^AGL32^ TF ^MADS^Type II (MIKCc)^MADS-box protein, putative ^	0	0	0	2
E	At5g23970	^ ^ ^ ^transferase family protein similar to acetyl CoA: benzylalcohol acetyltransferase; BEAT [Clarkia breweri][GI:3170250][PMID:9628024], deacetylvindoline 4-O-acetyltransferase [Catharanthus roseus][GI:4091808][PMID:9681034]^	0	0	0	1
E	At5g24150	^ ^BR biosynthesis;Squalene epoxidase - like family;endomembrane system;brassinosteroid biosynthesis^Biosynthesis of derivatives of homoisopentenyl pyrophosphate; Sterol biosynthesis;SQUALENE MONOOXYGENASE^squalene monooxygenase 1,1 / squalene epoxidase 1,1 (SQP1,1) identical to SP|O65404^	0	0	0	1
E	At5g24560	^ATPP2-B12^F-box (FBX);lectin^E^F-box family protein / SKP1 interacting partner 3-related contains similarity to SKP1 interacting partner 3 GI:10716951 from [Arabidopsis thaliana]^	0	0	0	0
E	At5g25470	^ ^chloroplast^ ^expressed protein ^	0	0	0	1
E	At5g25620	^ ^monooxygenase activity^ ^flavin-containing monooxygenase, putative / FMO, putative similar to flavin-containing monooxygenases from Arabidopsis thaliana YUCCA2 GI:16555354, YUCCA3 GI:16555356; contains Pfam profile PF00070: Pyridine nucleotide-disulphide oxidoreductase^	0	0	0	0
E	At5g25980	^GLUCOSIDE GLUCOHYDROLASE 2^glucosidase;Glycoside Hydrolase Family 1;Glycoside Hydrolase Gene Families;endomembrane system^Glycoside Hydrolase Family 1^glycosyl hydrolase family 1 protein contains Pfam PF00232 : Glycosyl hydrolase family 1 domain; TIGRFAM TIGR01233: 6-phospho-beta-galactosidase; identical to thioglucosidase (GI:871992) [Arabidopsis thaliana]; similar to myrosinase precursor (EC 3…	0	0	0	1
E	At5g26000	^ ^glucosidase;Glycoside Hydrolase Family 1;Glycoside Hydrolase Gene Families;endomembrane system^Glycoside Hydrolase Family 1^glycosyl hydrolase family 1 protein contains Pfam PF00232 : Glycosyl hydrolase family 1 domain; TIGRFAM TIGR01233: 6-phospho-beta-galactosidase; identical to Myrosinase precursor (Sinigrinase) (SP:P37702) [Arabidopsis thaliana]^	0	0	0	1
E	At5g28020	^CYSTEINE SYNTHASE^cysteine synthase activity;sulfur assimilation;cysteine biosynthesis I^CYSTEINE SYNTHASE^cysteine synthase, putative / O-acetylserine (thiol)-lyase, putative / O-acetylserine sulfhydrylase, putative similar to O-acetylserine(thiol) lyase (EC 4.2.99.8) [Brassica juncea] GI:2245144; contains Pfam profile PF00291: Pyridoxal-phosphate dependent enzyme^	0	0	0	0
E	At5g28030	^ ^cysteine synthase activity;sulfur assimilation;cysteine biosynthesis I^CYSTEINE SYNTHASE^cysteine synthase, putative / O-acetylserine (thiol)-lyase, putative / O-acetylserine sulfhydrylase, putative similar to O-acetylserine(thiol) lyase [Brassica juncea] GI:2245144; contains Pfam profile PF00291: Pyridoxal-phosphate dependent enzyme^	0	0	0	0
E	At5g33370	^ ^endomembrane system^ ^GDSL-motif lipase/hydrolase family protein similar to family II lipase EXL3 (GI:15054386), EXL1 (GI:15054382), EXL2 (GI:15054384) [Arabidopsis thaliana]; contains Pfam profile PF00657: Lipase/Acylhydrolase with GDSL-like motif^	0	0	0	1
E	At5g34940	^ ^Glycoside Hydrolase Family 79;endomembrane system^ ^glycosyl hydrolase family 79 N-terminal domain-containing protein similar to beta-glucuronidase precursor [Scutellaria baicalensis] GI:8918740; contains Pfam profile PF03662: Glycosyl hydrolase family 79, N-terminal domain^	1	1	0	3
E	At5g35670	^ ^mitochondrion^ ^calmodulin-binding family protein contains IQ calmodulin-binding motif, Pfam:PF00612^	0	0	1	0
E	At5g37460	^ ^ ^ ^hypothetical protein contains Pfam PF04510 : Family of unknown function (DUF577)); common family comprised of At5g37410, At5g37400, At5g37920, At5g37460, At5g37650, At5g37470, At5g37420, At5g37430^	0	0	0	0
E	At5g38530	^ ^chloroplast;tryptophan biosynthesis^tryptophan synthase^tryptophan synthase-related low similarity to tryptophan synthases, beta subunit, from Lactococcus lactis [SP|Q01998], Pyrococcus kodakaraensis [SP|Q9YGB0], Thermus thermophilus [SP|P16609]; contains Pfam pyridoxal-phosphate dependent enzyme domain PF00291^	0	0	0	2
E	At5g39860	^ ^ bHLH,Basic Helix-Loop-Helix family;chloroplast ^ ^bHLH protein putative DNA-binding protein - Arabidopsis thaliana, EMBL:AC011765^	0	0	0	1
E	At5g42630	^ ^ ^ TF ^GARP^ ^myb family transcription factor (KAN4) contains Pfam profile: PF00249 myb-like DNA-binding domain; identical to cDNA GARP-like putative transcription factor KANADI4 (KAN4) GI:15723592^	0	0	0	0
E	At5g42800	^DIHYDROFLAVONOL 4-REDUCTASE^anthocyanin biosynthesis^DIHYDROFLAVONOL 4-REDUCTASE^dihydroflavonol 4-reductase (dihydrokaempferol 4-reductase) (DFR) nearly identical to GI:166686^	0	0	0	0
E	At5g43290	^ ^AtWRKY49^ TF ^WRKY^ ^WRKY family transcription factor contains Pfam profile: PF03106 WRKY DNA -binding domain^	0	0	0	1
E	At5g44680	^ ^chloroplast^ ^methyladenine glycosylase family protein similar to SP|P05100 DNA-3-methyladenine glycosylase I (EC 3.2.2.20) (3-methyladenine-DNA glycosylase I, constitutive) {Escherichia coli}; contains Pfam profile PF03352: Methyladenine glycosylase^	0	0	0	2
E	At5g46690	^ ^BHLH071^ TF ^bHLH^bHLH^basic helix-loop-helix (bHLH) family protein contains similarity to bHLH DNA-binding protein^	0	0	0	0
E	At5g47590	^ ^ ^ ^heat shock protein-related contains similarity to mitochondrial small heat shock protein [Lycopersicon esculentum] gi|3492854|dbj|BAA32547^	0	0	0	1
E	At5g48490	^ ^Acyl Lipid Metabolism;endomembrane system^Lipid Transfer Protein type 3^protease inhibitor/seed storage/lipid transfer protein (LTP) family protein contains Pfam protease inhibitor/seed storage/LTP family domain PF00234^	0	0	0	0
E	At5g50130	^ ^SDRs (short-chain dehydrogenase/reductase family);mitochondrion^ ^short-chain dehydrogenase/reductase (SDR) family protein contains INTERPRO family IPR002198 Short-chain dehydrogenase/reductase (SDR) superfamily^	0	0	1	0
E	At5g51520	^ ^endomembrane system^ ^invertase/pectin methylesterase inhibitor family protein low similarity to pectinesterase from Lycopersicon esculentum SP|Q43143, Arabidopsis thaliana SP|Q42534; contains Pfam profile PF04043: Plant invertase/pectin methylesterase inhibitor^	0	0	0	2
E	At5g51630	^ ^Pathogen Defense;apoptosis^TNL(TIR-NBS-LRR)^disease resistance protein (TIR-NBS-LRR class), putative domain signature TIR-NBS-LRR exists, suggestive of a disease resistance protein.^	0	0	0	0
E	At5g52580	^ ^ ^ ^hypothetical protein ^	0	0	0	0
E	At5g54250	^CNGC4^VIC(Voltage Gated Ion Channel);Ion Channel Families;CNGCs;cation transport^Cyclic nucleotide gated channel family^cyclic nucleotide-regulated ion channel / cyclic nucleotide-gated channel (CNGC4) identical to cyclic nucleotide and calmodulin-regulated ion channel (cngc4) GI:4581203 from [Arabidopsis thaliana]^	0	0	0	1
E	At5g55450	^ ^Acyl Lipid Metabolism;endomembrane system^Lipid Transfer Protein type 3^protease inhibitor/seed storage/lipid transfer protein (LTP) family protein contains Pfam protease inhibitor/seed storage/LTP family domain PF00234^	0	0	0	0
E	At5g55620	^ ^ ^ ^expressed protein similar to unknown protein (gb|AAF04428.1)^	0	0	0	2
E	At5g55720	^ ^Lyases;Polysaccharide Lyase Family 1;Polysaccharide Lyase Gene Families;lyase activity^Pectate and pectin Lyases;Polysaccharide Lyase Family 1^pectate lyase family protein similar to pectate lyase 1 GP:6606532 from [Musa acuminata]^	0	0	0	0
E	At5g56490	^ ^endomembrane system^ ^FAD-binding domain-containing protein strong similarity to At1g32300, At2g46740, At2g46750, At2g46760; contains PF01565: FAD binding domain^	0	0	0	3
E	At5g57090	^AGRAVITROPIC^auxin;AEC(Auxin Efflux Carrier);Organic Solute Cotransporters;gravitropism^auxin efflux carrier;Similarity to auxin transport protein family^auxin transport protein (EIR1) identical to auxin transport protein EIR1 [Arabidopsis thaliana] gi|3377507|gb|AAC39513; identical to root gravitropism control protein [Arabidopsis thaliana] gi|4322486|gb|AAD16060^	0	0	0	0
E	At5g57123	^ ^ ^ ^expressed protein ^	0	0	0	2
E	At5g57270	^ ^mitochondrion^ ^expressed protein contains Pfam profile PF03267: Arabidopsis protein of unknown function, DUF266^	0	0	0	1
E	At5g58520	^ ^Unknown Function Protein Kinase ;protein kinase activity^ ^protein kinase family protein contains protein kinase domain, Pfam:PF00069^	0	0	0	0
E	At5g58660	^ ^biosynthesis^ ^oxidoreductase, 2OG-Fe(II) oxygenase family protein similar to ACC oxidase, Lycopersicon esculentum [SP|P05116], gibberellin 3B-hydroxylase, Latuca sativa [gi:4164145]; contains Pfam domain PF03171, 2OG-Fe(II) oxygenase superfamily^	0	0	1	3
E	At5g59320	^LIPID TRANSFER PROTEIN 3^Acyl Lipid Metabolism;cell wall^Lipid Transfer Protein type 1^lipid transfer protein 3 (LTP3) identical to lipid transfer protein 3 from Arabidopsis thaliana [gi:8571921]; contains Pfam protease inhibitor/seed storage/LTP family domain PF00234^	0	0	0	0
E	At5g60170	^ ^putative transcription regulator;nucleic acid binding activity^ ^RNA recognition motif (RRM)-containing protein low similarity to transcriptional repressor Not4-Np [Homo sapiens] GI:6856207; contains INTERPRO:IPR000504 RNA-binding region RNP-1 (RNA recognition motif)^	0	0	0	0
E	At5g60880	^ ^ ^ ^expressed protein ; expression supported by MPSS^	0	1	0	1
E	At5g60970	^ ^TCP5^ TF ^TCP^TEO-type^TCP family transcription factor, putative putative basic helix-loop-helix DNA binding protein TCP2, Arabidopsis thaliana, EMBL:AF072691^	0	0	0	1
E	At5g62280	^ ^ ^ ^expressed protein ^	0	0	0	1
E	At5g62350	^ ^endomembrane system^ ^invertase/pectin methylesterase inhibitor family protein / DC 1.2 homolog (FL5-2I22) similar to SP|Q42534 Pectinesterase 2 precursor (EC 3.1.1.11) (Pectin methylesterase 2) (PE 2) {Arabidopsis thaliana}; contains Pfam profile PF04043: Plant invertase/pectin methylesterase inhibitor; FL5-2I22 mRNA for DC 1.2 homolog, partial cds GI:11127598^	0	0	1	0
E	At5g62360	^ ^chloroplast^ ^invertase/pectin methylesterase inhibitor family protein similar to pectinesterase from Arabidosis thaliana SP|Q42534, Lycopersicon esculentum SP|Q43143; contains Pfam profile PF04043: Plant invertase/pectin methylesterase inhibitor^	0	0	0	2
E	At5g66570	^OXYGEN-EVOLVING ENHANCER 33^thylakoid lumen (sensu Viridiplantae)^ ^oxygen-evolving enhancer protein 1-1, chloroplast / 33 kDa subunit of oxygen evolving system of photosystem II (PSBO1) (PSBO) identical to SP:P23321 Oxygen-evolving enhancer protein 1-1, chloroplast precursor (OEE1) (33 kDa subunit of oxygen evolving system of photosystem II) (OEC 33 kDa subunit) (33 kDa thylakoid membrane prote…	0	0	0	2
E	At5g66580	^ ^ ^ ^expressed protein ^	0	0	1	0

## Sheet: Binding Sites
	Genome:		Dataset:			Group	5'-CC[(A/T)6]GG-3' +500bp	5'-CC[(A/T)6]GG-3' +1000bp	5'-CC[(A/T)6]GG-3' -1000bp	1 Mismatch +500bp
Search:	Genes with site	%	Genes with site	%		A	16 (19)	27 (33)	26 (29)	259 (256)
5'-CC[(A/T)6]GG-3' +500bp	1292	4.1	68	4.1		B	16 (16)	30 (27)	21 (24)	200 (214)
5'-CC[(A/T)6]GG-3' +1000bp	2222	7.1	123	7.4		C	10 (8)	14 (14)	13 (13)	101 (111)
5'-CC[(A/T)6]GG-3' -1000bp	2012	6.4	103	6.2		D	16 (11)	28 (19)	20 (17)	160 (146)
1 Mismatch +500bp	17582	56	910	55.1		E	10 (14)	24 (25)	23 (22)	190 (197)
