# Supplementary material for: Genome-Wide Analysis of Gene Expression during Early Arabidopsis Flower Development
Source: PLoS Genet. 2006 Jul 28;2(7):e117. doi: 10.1371/journal.pgen.0020117 (PMC1523247; doi:10.1371/journal.pgen.0020117)
Supplement: Table S7 — Gene identifiers, gene names, and gene descriptions are shown. Gene family information is based on [35]. (34 KB XLS) [file pgen.0020117.st007.xls]

## Sheet: Groups
Group	Gene Identifier	Gene Family	Gene Name	Gene Description
Group 1	At1g53230	TCP	TCP3	68414.m06032 TCP family transcription factor 3 (TCP3) identical to transcription factor 3 (TCP3) [Arabidopsis thaliana] (GI:3243274); similar to flower development protein cycloidea (cyc3) GI:6358611 from [Misopates orontium]
	At2g31070	TCP	TCP10	68415.m03791 TCP family transcription factor, putative similar to TCP1 protein (GI:20269127) {Lupinus albus} and cycloidea (GI:12002867) [Lycopersicon esculentum]
	At3g02150	TCP	PLASTID TRANSCRIPTION FACTOR 1 (TCP13)	| SYMBOL: NONE | TCP FAMILY TRANSCRIPTION FACTOR, PUTATIVE, SIMILAR TO TRANSCRIPTION FACTOR PCF6 (ORYZA SATIVA (JAPONICA CULTIVAR-GROUP)) GI:20975255; CONTAINS PFAM PROFILE PF03634: TCP FAMILY TRANSCRIPTION FACTOR | CHR3:391098-392765 FORWARD | ALIASES: F1C9.6
	At3g15030	TCP	TCP4	| SYMBOL: NONE | TCP FAMILY TRANSCRIPTION FACTOR, PUTATIVE, SIMILAR TO TCP3 GB:AAC24010 (ARABIDOPSIS THALIANA) | CHR3:5062026-5064122 FORWARD | ALIASES: K15M2.17
	At4g18390	TCP	TCP2	68417.m02729 TCP family transcription factor, putative similar to TFPD (GI:6681577) [Arabidopsis thaliana]; teosinte branched1 protein - Zea mays, PIR2:T04347
	At5g08070	TCP	TCP17	68418.m00941 TCP family transcription factor, putative similar to TFPD (GI:6681577) [Arabidopsis thaliana] ; putative basic helix-loop-helix DNA binding protein TCP2 - Arabidopsis thaliana, EMBL:AF072691
	At5g60970	TCP	TCP5	68418.m07648 TCP family transcription factor, putative putative basic helix-loop-helix DNA binding protein TCP2, Arabidopsis thaliana, EMBL:AF072691
Group 2	At1g01030	ABI3/VP1		68414.m00003 DNA-binding protein, putative similar to DNA-binding proteins from [Arabidopsis thaliana] RAV1 GI:3868857, RAV2 GI:3868859; contains Pfam profile PF02362: B3 DNA binding domain
	At3g11580	ABI3/VP1		68416.m01414 DNA-binding protein, putative similar to DNA-binding proteins from [Arabidopsis thaliana] RAV1 GI:3868857 and RAV2 GI:3868859, AP2 domain containing protein RAP2.8 [Arabidopsis thaliana] GI:2281641; contains Pfam profile PF02362: B3 DNA binding domain
	At3g61970	ABI3/VP1		68416.m06960 DNA-binding protein, putative similar to DNA-binding proteins from [Arabidopsis thaliana] RAV1 GI:3868857 and RAV2 GI:3868859, AP2 domain containing protein RAP2.8 [Arabidopsis thaliana] GI:2281641; contains Pfam profile PF02362: B3 DNA binding domain
	At4g01500	ABI3/VP1		| SYMBOL: NONE | DNA-BINDING PROTEIN, PUTATIVE, SIMILAR TO DNA-BINDING PROTEINS FROM (ARABIDOPSIS THALIANA) RAV1 GI:3868857, RAV2 GI:3868859; CONTAINS PFAM PROFILE PF02362: B3 DNA BINDING DOMAIN | CHR4:639806-640940 FORWARD | ALIASES: F11O4.9, F11O4_9
	At5g06250	ABI3/VP1		| SYMBOL: NONE | DNA-BINDING PROTEIN, PUTATIVE, SIMILAR TO DNA-BINDING PROTEINS FROM (ARABIDOPSIS THALIANA) RAV1 GI:3868857 AND RAV2 GI:3868859, AP2 DOMAIN CONTAINING PROTEIN RAP2.8 (ARABIDOPSIS THALIANA) GI:2281641; CONTAINS PFAM PROFILE PF02362: B3 DNA BINDING DOMAIN | CHR5:1892715-1894059 REVERSE | ALIASES: MHF15.23, MHF15_23
Group 3	At2g45660	MADS	SUPPRESSOR OF OVEREXPRESSION OF CO 1	| SYMBOL: NONE | MADS-BOX PROTEIN (AGL20) | CHR2:18814612-18818094 REVERSE | ALIASES: F17K2.19
	At4g22950	MADS		68417.m03313 MADS-box protein (AGL19) MADS-box protein AGL14, Arabidopsis thaliana, gb:U20184
	At5g51860	MADS		68418.m06429 MADS-box protein (AGL72) contains Pfam profile PF00319: SRF-type transcription factor (DNA-binding and dimerisation domain);
	At5g51870	MADS		68418.m06430 MADS-box protein (AGL71) contains Pfam profile PF00319: SRF-type transcription factor (DNA-binding and dimerisation domain)
	At5g62165	MADS	AGAMOUS-LIKE 42	68418.m07802 MADS-box protein (AGL42)
Group 4	At1g75520	SRS (Zn)	SHI RELATED SEQUENCE5	68414.m08776 lateral root primordium (LRP) protein-related similar to lateral root primordium 1 (LRP1) [Arabidopsis thaliana] GI:882341; contains Pfam profile PF05142: Domain of unknown function (DUF702)
	At2g18120	SRS (Zn)	SHI RELATED SEQUENCE4	68415.m02109 lateral root primordium (LRP) protein-related similar to lateral root primordium 1 (LRP1) [Arabidopsis thaliana] GI:882341; contains Pfam profile PF05142: Domain of unknown function (DUF702)
	At5g66350	SRS (Zn)	SHORT INTERNODES	| SYMBOL: NONE | ZINC FINGER PROTEIN, PUTATIVE (SHI), SIMILAR TO LATERAL ROOT PRIMORDIUM 1 (LRP1) (ARABIDOPSIS THALIANA) GI:882341; CONTAINS PFAM PROFILE PF05142: DOMAIN OF UNKNOWN FUNCTION (DUF702); IDENTICAL TO CDNA PUTATIVE ZINC FINGER PROTEIN SHI (SHI) GI:4929802 | CHR5:26521693-26523795 REVERSE | ALIASES: K1L20.13, K1L20_13
Group 5	At2g18550	HB		68415.m02161 homeobox-leucine zipper family protein similar to CRHB6 (GI:3868839) [Ceratopteris richardii]; contains Pfam PF00046: Homeobox domain
	At4g36740	HB		68417.m05213 homeobox-leucine zipper family protein similar to CRHB7 (GP:3868841) {Ceratopteris richardii} and to homeotic protein VAHOX1 (PIR:T07734) [Lycopersicon esculentum]
	At5g66700	HB		| SYMBOL: HB-8 | HOMEOBOX-LEUCINE ZIPPER FAMILY PROTEIN, SIMILAR TO HOMEOBOX-LEUCINE ZIPPER PROTEIN HAT5 (HD-ZIP PROTEIN 5) (SP:Q02283) (ARABIDOPSIS THALIANA); CONTAINS PFAM PF00046: HOMEOBOX DOMAIN | CHR5:26651632-26652988 FORWARD | ALIASES: MSN2.9, MSN2_9, HB-8
Group 6	At1g69600	ZF-HB (Zn)		68414.m08005 zinc finger homeobox family protein / ZF-HD homeobox family protein
	At5g15210	ZF-HB (Zn)		68418.m01782 zinc finger homeobox family protein / ZF-HD homeobox family protein various predicted proteins, Arabidopsis thaliana
	At5g39760	ZF-HB (Zn)		| SYMBOL: NONE | ZINC FINGER HOMEOBOX PROTEIN-RELATED / ZF-HD HOMEOBOX PROTEIN-RELATED, PREDICTED PROTEINS, ARABIDOPSIS THALIANA | CHR5:15928644-15930058 FORWARD | ALIASES: MKM21.8, MKM21_8
Group 7	At1g66140	C2H2 (Zn)		| SYMBOL: NONE | ZINC FINGER (C2H2 TYPE) FAMILY PROTEIN, CONTAINS PFAM DOMAIN, PF00096: ZINC FINGER, C2H2 TYPE | CHR1:24623500-24625667 REVERSE | ALIASES: F15E12.19, F15E12_19
	At1g80730	C2H2 (Zn)		68414.m09472 zinc finger (C2H2 type) family protein (ZFP1) identical to zinc finger protein, ZFP1 gi|790673|gb|AAA87297; contains zinc finger, C2H2 type, domain, Prosite:PS00028
	At5g10970	C2H2 (Zn)		| SYMBOL: NONE | ZINC FINGER (C2H2 TYPE) FAMILY PROTEIN, CONTAINS ZINC FINGER, C2H2 TYPE DOMAIN, PROSITE:PS00028 | CHR5:3469269-3470087 FORWARD | ALIASES: T30N20.240, T30N20_240
Group 8	At3g11280	MYB-related		68416.m01371 myb family transcription factor contains Pfam profile: PF00249 Myb-like DNA-binding domain
	At5g01200	MYB-related		68418.m00025 myb family transcription factor contains PFAM profile: PF00249 myb-like DNA binding domain
	At5g58900	MYB-related		| SYMBOL: NONE | MYB FAMILY TRANSCRIPTION FACTOR, CONTAINS PFAM PROFILE: PF00249 MYB-LIKE DNA-BINDING DOMAIN | CHR5:23800349-23802560 REVERSE | ALIASES: K19M22.10, K19M22_10
Group 9	At5g07580	AP2/ERF (ERF subfamily)		| SYMBOL: NONE | ENCODES A MEMBER OF THE ERF (ETHYLENE RESPONSE FACTOR) SUBFAMILY B-3 OF ERF/AP2 TRANSCRIPTION FACTOR FAMILY. THE PROTEIN CONTAINS ONE AP2 DOMAIN. THERE ARE 18 MEMBERS IN THIS SUBFAMILY INCLUDING ATERF-1, ATERF-2, AND ATERF-5. | CHR5:2399505-2400602 FORWARD | ALIASES: MBK20.1
	At5g51190	AP2/ERF (ERF subfamily)		68418.m06347 AP2 domain-containing transcription factor, putative contains similarity to ethylene responsive element binding factor
	At5g61590	AP2/ERF (ERF subfamily)		68418.m07728 AP2 domain-containing transcription factor family protein contains Pfam PF00847: AP2 domain
Group 10	At2g36610	HB		68415.m04488 homeobox-leucine zipper family protein similar to homeobox protein PpHB8 (GP:7415628) [Physcomitrella patens]; contains PfamPF00046: Homeobox domain
	At5g03790	HB		| SYMBOL: NONE | HOMEOBOX-LEUCINE ZIPPER FAMILY PROTEIN, SIMILAR TO HOMEOBOX-LEUCINE ZIPPER PROTEIN ATHB-7 (SP:P46897) (ARABIDOPSIS THALIANA); CONTAINS PFAM PF00046: HOMEOBOX DOMAIN | CHR5:1004984-1006372 FORWARD | ALIASES: F17C15.210
Group 11	At2g28550	AP2/ERF (AP2 subfamily)	TARGET OF EAT 1	| SYMBOL: RAP2.7 | AP2 DOMAIN-CONTAINING TRANSCRIPTION FACTOR RAP2.7 (RAP2.7), NEARLY IDENTICAL TO AP2 DOMAIN TRANSCRIPTION FACTOR RAP2.7 (GI:2281639) (ARABIDOPSIS THALIANA) | CHR2:12233128-12235620 REVERSE | ALIASES: T17D12.11, T17D12_11, RAP2.7
	At4g36920	AP2/ERF (AP2 subfamily)	APETALA2	68417.m05233 floral homeotic protein APETALA2 (AP2) Identical to (SP:P47927) Floral homeotic protein APETALA2. [Mouse-ear cress] {Arabidopsis thaliana}
Group 12	At2g16720	MYB-(R1)R2R3	MYB7	| SYMBOL: NONE | MYB FAMILY TRANSCRIPTION FACTOR, CONTAINS PFAM PROFILE: PF00249 MYB-LIKE DNA-BINDING DOMAIN | CHR2:7262671-7263643 REVERSE | ALIASES: T24I21.13, T24I21_13
	At4g34990	MYB-(R1)R2R3		68417.m04961 myb family transcription factor (MYB32) similar to myb DNA-binding protein GI:19052 from [Hordeum vulgare]
Group 13	At1g43000	PLATZ (Zn)		68414.m04950 zinc-binding family protein similar to zinc-binding protein [Pisum sativum] GI:16117799; contains Pfam profile PF04640 : Protein of unknown function, DUF597
	At1g76590	PLATZ (Zn)		68414.m08912 zinc-binding family protein similar to zinc-binding protein [Pisum sativum] GI:16117799; contains Pfam profile PF04640 : Protein of unknown function, DUF597
Group 14	At1g14580	C2H2 (Zn)		| SYMBOL: NONE | ZINC FINGER (C2H2 TYPE) FAMILY PROTEIN, SIMILAR TO ZINC FINGER PROTEIN ID1 GB:AAC18941 GI:3170601 FROM (ZEA MAYS) CONTAINS PFAM DOMAIN, PF00096: ZINC FINGER, C2H2 TYPE | CHR1:4989558-4992727 FORWARD | ALIASES: T5E21.8, T5E21_8
	At2g02080	C2H2 (Zn)		68415.m00144 zinc finger (C2H2 type) family protein contains Pfam domain PF00096: Zinc finger, C2H2 type
Group 15	At4g16780	HB		68417.m02535 homeobox-leucine zipper protein 4 (HAT4) / HD-ZIP protein 4 SP|Q05466|HAT4_ARATH Homeobox-leucine zipper protein HAT4 (HD-ZIP protein 4) (SP:Q05466) [Arabidopsis thaliana] (HD-ZIP homeotic protein Athb-2
	At4g17460	HB		| SYMBOL: NONE | HOMEOBOX-LEUCINE ZIPPER PROTEIN 1 (HAT1) / HD-ZIP PROTEIN 1, IDENTICAL TO HOMEOBOX-LEUCINE ZIPPER PROTEIN HAT1 (SP:P46600) (ARABIDOPSIS THALIANA) | CHR4:9739692-9741158 FORWARD | ALIASES: DL4765W, FCAALL.65
Group 16	At2g42200	SBP (Zn)		68415.m05222 squamosa promoter-binding protein-like 9 (SPL9) identical to squamosa promoter binding protein-like 9 [Arabidopsis thaliana] GI:5931673; contains Pfam profile PF03110: SBP domain
	At3g15270	SBP (Zn)		68416.m01929 squamosa promoter-binding protein-like 5 (SPL5) identical to squamosa promoter binding protein-like 5 [Arabidopsis thaliana] GI:5931629; contains Pfam profile PF03110: SBP domain
Group 17	At3g06590	bHLH		| SYMBOL: NONE | EXPRESSED PROTEIN | CHR3:2054429-2055420 REVERSE | ALIASES: F5E6.8, F5E6_8
	At3g17100	bHLH		68416.m02181 expressed protein
Group 18	At1g14920	GRAS	GA INSENSITIVE/RGA2	68414.m01783 gibberellin response modulator (GAI) (RGA2) / gibberellin-responsive modulator identical to GAI GB:CAA75492 GI:2569938 [Arabidopsis thaliana] (Genes Dev. In press)
	At3g03450	GRAS	RGA-LIKE2	| SYMBOL: NONE | GIBBERELLIN RESPONSE MODULATOR, PUTATIVE / GIBBERELLIN-RESPONSIVE MODULATOR, PUTATIVE, SIMILAR TO GAI (GI:2569938), RGA1 (GB:AAC67333) AND RGA2 (GI:2339980) (ARABIDOPSIS THALIANA); POSSIBLE INVOLVEMENT IN NITROGEN METABOLISM | CHR3:819344-821413 REVERSE | ALIASES: T21P5.13, T21P5_13
Group 19	At1g08320	bZIP	AtbZIP21	68414.m00920 bZIP family transcription factor contains Pfam profile: PF00170 bZIP transcription factor
	At1g68640	bZIP	PERIANTHIA	| SYMBOL: NONE | BZIP FAMILY TRANSCRIPTION FACTOR (PERIANTHIA), IDENTICAL TO TRANSCRIPTION FACTOR PERIANTHIA GB:AAD19660 GI:4378757 FROM (ARABIDOPSIS THALIANA) | CHR1:25773239-25776206 REVERSE | ALIASES: F24J5.12, F24J5_12
Group 20	At1g32240	GARP	KANADI2	| SYMBOL: NONE | MYB FAMILY TRANSCRIPTION FACTOR (KAN2), CONTAINS PFAM PROFILE: PF00249 MYB-LIKE DNA-BINDING DOMAIN; IDENTICAL TO CDNA GARP-LIKE PUTATIVE TRANSCRIPTION FACTOR KANADI2 (KAN2) GI:15723594 | CHR1:11625680-11630606 REVERSE | ALIASES: F27G20.7, F27G20_7
	At5g42630	GARP	KANADI4	68418.m05189 myb family transcription factor (KAN4) contains Pfam profile: PF00249 myb-like DNA-binding domain; identical to cDNA GARP-like putative transcription factor KANADI4 (KAN4) GI:15723592
Group 21	At2g17770	bZIP	FDP (AtbZIP27)	| SYMBOL: NONE | ABA-RESPONSIVE ELEMENT BINDING PROTEIN, PUTATIVE, SIMILAR TO ABA RESPONSE ELEMENT BINDING FACTOR (TRITICUM AESTIVUM) GI:21693583:GB:AAM75354 | CHR2:7730185-7730655 FORWARD | ALIASES: T17A5.15, T17A5_15
	At4g35900	bZIP	FD (AtbZIP14)	68417.m05099 DNA-binding protein-related weak similarity to DNA-binding factor gmlip15 [Zea mays] GI:14289167
Group 22	At1g55110	C2H2 (Zn)		68414.m06294 zinc finger (C2H2 type) family protein contains Pfam domain, PF00096: Zinc finger, C2H2 type
	At5g03150	C2H2 (Zn)		| SYMBOL: NONE | ZINC FINGER (C2H2 TYPE) FAMILY PROTEIN, CONTAINS PFAM DOMAIN, PF00096: ZINC FINGER, C2H2 TYPE | CHR5:745643-749002 FORWARD | ALIASES: F15A17.180, F15A17_180
Group 23	At2g45190	YABBY	FILAMENTOUS FLOWER	68415.m05627 axial regulator YABBY1 (YABBY1) / abnormal floral organs protein (AFO) / filamentous flower protein (FIL) identical to YABBY1 [Arabidopsis thaliana] GI:4928749, abnormal floral organs protein (AFO) [Arabidopsis thaliana] GI:4322477; supporting cDNA gi|4322476|gb|AF087015.1|AF087015
	At4g00180	YABBY	YABBY3	| SYMBOL: NONE | AXIAL REGULATOR YABBY3 (YABBY3), IDENTICAL TO YABBY3 (ARABIDOPSIS THALIANA) GI:4928753 | CHR4:72619-75381 REVERSE | ALIASES: F6N15.22, F6N15_22
Group 24	At2g33480	NAC		68415.m04104 no apical meristem (NAM) family protein contains Pfam PF02365: No apical meristem (NAM) domain;
	At5g13180	NAC		| SYMBOL: ANAC083 | NO APICAL MERISTEM (NAM) FAMILY PROTEIN, CONTAINS PFAM PF02365: NO APICAL MERISTEM (NAM) DOMAIN; HYPOTHETICAL PROTEIN SENU5, SENESCENCE UP-REGULATED - LYCOPERSICON ESCULENTUM, EMBL:Z75524 | CHR5:4196579-4197851 FORWARD | ALIASES: T19L5.140, T19L5_140, ANAC083
Group 25	At1g24260	MADS	SEPALLATA3	68414.m03058 MADS-box protein (AGL9) strongly similar to GB:O22456, MADS-box protein, Location of EST gb|H37053
	At2g03710	MADS	SEPALLATA4	68415.m00330 MADS-box protein (AGL3)
Group 26	At2g46410	MYB-related	CAPRICE	68415.m05776 myb-related protein CAPRICE (CPC) identical to myb-related protein CAPRICE (CPC) GI:2346965 from [Arabidopsis thaliana]
	At5g53200	MYB-related		| SYMBOL: TRY | MYB FAMILY TRANSCRIPTION FACTOR (TRIPTYCHON), CONTAINS PFAM PROFILE: PF00249 MYB-LIKE DNA-BINDING DOMAIN | CHR5:21600000-21601371 FORWARD | ALIASES: MFH8.14, MFH8_14, TRY, TRIPTYCHON
Group 27	At3g61250	MYB-(R1)R2R3		| SYMBOL: NONE | MYB FAMILY TRANSCRIPTION FACTOR (MYB17), CONTAINS PFAM PROFILE: MYB-LIKE DNA-BINDING DOMAIN PF00249 | CHR3:22681977-22683713 FORWARD | ALIASES: T20K12.150
	At5g15310	MYB-(R1)R2R3		68418.m01793 myb family transcription factor contains PFAM profile: myb DNA-binding domain PF00249
Group 28	At2g24570	WRKY		68415.m02934 WRKY family transcription factor identical to WRKY transcription factor 17 GI:15991743 from [Arabidopsis thaliana]
	At5g28650	WRKY		| SYMBOL: NONE | WRKY FAMILY TRANSCRIPTION FACTOR, DNA-BINDING PROTEIN WRKY3, PARSLEY, PIR:S72445 | CHR5:10677720-10679208 REVERSE | ALIASES: F4I4.30, F4I4_30
Group 29	At1g46264	HSF		| SYMBOL: NONE | HEAT SHOCK TRANSCRIPTION FACTOR FAMILY PROTEIN, CONTAINS PFAM PROFILE: PF00447 HSF-TYPE DNA-BINDING DOMAIN | CHR1:17227282-17228720 FORWARD | ALIASES: F2G19.8, F2G19_8
	At4g36990	HSF		68417.m05241 heat shock factor protein 4 (HSF4) / heat shock transcription factor 4 (HSTF4) identical to heat shock transcription factor 4 (HSF4) SP:Q96320 from [Arabidopsis thaliana]
Group 30	At2g22540	MADS	SHORT VEGETATIVE PHASE	| SYMBOL: NONE | SHORT VEGETATIVE PHASE PROTEIN (SVP), IDENTICAL TO CDNA SHORT VEGETATIVE PHASE PROTEIN (SVP) GI:10944319; | CHR2:9586957-9590966 FORWARD | ALIASES: F14M13.6, F14M13_6, AT2G22550
	At4g24540	MADS	AGAMOUS-LIKE 24	68417.m03517 MADS-box family protein
Group 31	At1g15360	AP2/ERF (ERF subfamily)	WAX INDUCER1/SHINE1	| SYMBOL: NONE | ENCODES A MEMBER OF THE ERF (ETHYLENE RESPONSE FACTOR) SUBFAMILY B-6 OF ERF/AP2 TRANSCRIPTION FACTOR FAMILY. THE PROTEIN CONTAINS ONE AP2 DOMAIN. THERE ARE 12 MEMBERS IN THIS SUBFAMILY INCLUDING RAP2.11. | CHR1:5283536-5284668 FORWARD | ALIASES: F9L1.31, F9L1_31
	At5g11190	AP2/ERF (ERF subfamily)	SHINE2	68418.m01308 AP2 domain-containing transcription factor, putative [Arabidopsis thaliana]
Group 32	At1g12860	bHLH		68414.m01494 basic helix-loop-helix (bHLH) family protein / F-box family protein contains Pfam profiles: PF00646 F-box domain, PF00010 helix-loop-helix DNA-binding domain
	At3g26744	bHLH	INDUCER OF CBF EXPRESSION 1	| SYMBOL: NONE | BASIX HELIX-LOOP-HELIX (BHLH) FAMILY PROTEIN, CONTAINS PFAM PROFILE: PF00010 HELIX-LOOP-HELIX DNA-BINDING DOMAIN | CHR3:9834190-9836027 REVERSE | ALIASES: MDJ14.8
Group 33	At1g25250	C2H2 (Zn)		| SYMBOL: NONE | ZINC FINGER (C2H2 TYPE) FAMILY PROTEIN, CONTAINS ZINC FINGER, C2H2 TYPE, DOMAIN, PROSITE:PS00028 | CHR1:8849536-8851599 FORWARD | ALIASES: F4F7.36, F4F7_36
	At1g68130	C2H2 (Zn)		68414.m07782 zinc finger (C2H2 type) family protein contains Pfam domain, PF00096: Zinc finger, C2H2 type
Group 34	At2g45410	AS2/LOB		| SYMBOL: NONE | LOB DOMAIN PROTEIN 19 / LATERAL ORGAN BOUNDARIES DOMAIN PROTEIN 19 (LBD19), IDENTICAL TO SP:O22132 LOB DOMAIN PROTEIN 19 {ARABIDOPSIS THALIANA} | CHR2:18719523-18720182 REVERSE | ALIASES: F4L23.8
	At2g45420	AS2/LOB		68415.m05650 LOB domain protein 18 / lateral organ boundaries domain protein 18 (LBD18) identical to LOB DOMAIN 18 [Arabidopsis thaliana] GI:17227164; supported by full-length cDNA gi:17227163
Group 35	At1g23380	HB	KNOTTED-LIKE 6	68414.m02925 homeobox transcription factor (KNAT6) nearly identical to homeodomain transcription factor KNAT6 (KNAT6L) GI:15991302 [Arabidopsis thaliana], homeodomain transcription factor KNAT6 (KNAT6S) [Arabidopsis thaliana] GI:15991300
	At1g70510	HB	KNOTTED-LIKE 2	| SYMBOL: NONE | HOMEOBOX PROTEIN KNOTTED-1 LIKE 2 (KNAT2) (K1), IDENTICAL TO HOMEOBOX PROTEIN KNOTTED-1 LIKE 2 ( KNAT2/ ATK1) SP: FROM (ARABIDOPSIS THALIANA) | CHR1:26580168-26586094 FORWARD | ALIASES: F24J13.8, F24J13_8
Group 36	At2g42830	MADS	SHATTERPROOF2	| SYMBOL: NONE | AGAMOUS-LIKE MADS BOX PROTEIN AGL5 / FLORAL HOMEODOMAIN TRANSCRIPTION FACTOR (AGL5), IDENTICAL TO SP:P29385 AGAMOUS-LIKE MADS BOX PROTEIN AGL5 {ARABIDOPSIS THALIANA} | CHR2:17827442-17831090 FORWARD | ALIASES: F7D19.17, F7D19_17
	At4g18960	MADS	AGAMOUS	68417.m02793 floral homeotic protein AGAMOUS (AG) contains an ACG start codon (Riechmann, Ito, and Meyerowitz, Mol Cell Biol, 1999); supported by cDNA gi|16155|emb|X53579
Group 37	At1g25340	MYB-(R1)R2R3	MYB116	68414.m03144 myb family transcription factor (MYB116) contains Pfam profile: PF00249 myb-like DNA-binding domain
	At1g68320	MYB-(R1)R2R3	MYB62	| SYMBOL: NONE | MYB FAMILY TRANSCRIPTION FACTOR (MYB62), SIMILAR TO MYB-RELATED TRANSCRIPTION FACTOR (CPM7) GI:1002799 FROM (CRATEROSTIGMA PLANTAGINEUM); CONTAINS PFAM PROFILE: MYB DNA BINDING DOMAIN PF00249 | CHR1:25607505-25608759 FORWARD | ALIASES: T22E19.5, T22E19_5
