# Supplementary material for: Genome-Wide Analysis of Gene Expression during Early Arabidopsis Flower Development
Source: PLoS Genet. 2006 Jul 28;2(7):e117. doi: 10.1371/journal.pgen.0020117 (PMC1523247; doi:10.1371/journal.pgen.0020117)
Supplement: Table S8 — Gene identifiers and gene descriptions are listed. (64 KB XLS) [file pgen.0020117.st008.xls]

## Sheet: ClusterA
Groups	Gene Description
Group 1	Number of sequences: 4
At4g01600.1	| SYMBOL: NONE | GRAM DOMAIN-CONTAINING PROTEIN / ABA-RESPONSIVE PROTEIN-RELATED, SIMILAR TO ABA-RESPONSIVE PROTEIN (HORDEUM VULGARE) GI:4103635; CONTAINS PFAM PROFILE PF02893: GRAM DOMAIN | CHR4:693200-694338 FORWARD | ALIASES: T15B16.24, T15B16_24
At5g08350.1	68418.m00984 GRAM domain-containing protein / ABA-responsive protein-related contains similarity to ABA-responsive protein in barley (GI:4103635) [Hordeum vulgare] [J. Exp. Bot. 50, 727-728 (1999); FH protein interacting protein FIP1, Arabidopsis thaliana, EMBL:AF174428; contains Pfam PF02893: GRAM domain
At5g23360.1	68418.m02732 GRAM domain-containing protein / ABA-responsive protein-related contains similarity to ABA-responsive protein in barley (GI:4103635) [Hordeum vulgare] [J. Exp. Bot. 50, 727-728 (1999); contains Pfam PF02893: GRAM domain]
At5g23370.1	68418.m02733 GRAM domain-containing protein / ABA-responsive protein-related contains similarity to ABA-responsive protein in barley (GI:4103635) [Hordeum vulgare] [J. Exp. Bot. 50, 727-728 (1999); contains Pfam PF02893: GRAM domain
Group 2	Number of sequences: 4
At2g45660.1	| SYMBOL: NONE | MADS-BOX PROTEIN (AGL20) | CHR2:18814612-18818094 REVERSE | ALIASES: F17K2.19
At5g51860.1	68418.m06429 MADS-box protein (AGL72) contains Pfam profile PF00319: SRF-type transcription factor (DNA-binding and dimerisation domain);
At5g51870.1	68418.m06430 MADS-box protein (AGL71) contains Pfam profile PF00319: SRF-type transcription factor (DNA-binding and dimerisation domain)
At5g62165.1	68418.m07802 MADS-box protein (AGL42)
Group 3	Number of sequences: 4
At3g49110.1	68416.m05364 peroxidase 33 (PER33) (P33) (PRXCA) / neutral peroxidase C (PERC) identical to SP|P24101 Peroxidase 33 precursor (EC 1.11.1.7) (Atperox P33) (ATPCa) (Neutral peroxidase C) (PERC) {Arabidopsis thaliana}
At3g49120.1	| SYMBOL: NONE | PEROXIDASE, PUTATIVE, IDENTICAL TO PEROXIDASE (ARABIDOPSIS THALIANA) GI:405611:EMB:CAA50677 | CHR3:18218636-18221117 FORWARD | ALIASES: F2K15.3
At4g08770.1	68417.m01446 peroxidase, putative identical to class III peroxidase ATP38 [Arabidopsis thaliana] gi|17530568|gb|AAL40851; similar to peroxidase C2 precursor [Armoracia rusticana] SWISS-PROT: P17179; identical to cDNA class III peroxidase ATP38 GI:17530567
At4g08780.1	68417.m01447 peroxidase, putative similar to peroxidase isozyme [Armoracia rusticana] gi|217932|dbj|BAA14143
Group 4	Number of sequences: 3
At4g39480.1	| SYMBOL: NONE | SIMILAR TO CYTOCHROME P450, PUTATIVE [ARABIDOPSIS THALIANA] (TAIR:AT4G32170.1); SIMILAR TO CYTOCHROME P450, PUTATIVE [ARABIDOPSIS THALIANA] (TAIR:AT1G65340.1); SIMILAR TO CYTOCHROME P450, PUTATIVE [ARABIDOPSIS THALIANA] (TAIR:AT2G23180.1); SIMILAR TO PUTATIVE PHYTOCHROME P450 [ORYZA SATIVA (JAPONICA CULTIVAR-GROUP)] (GB:NP_914475.1); CONTAINS INTERPRO DOMAIN E-CLASS P450, GROUP I…
At4g39510.1	68417.m05587 cytochrome P450 family protein contains Pfam PF00067: Cytochrome P450; similar to Cytochrome P450 86A2 (SP:O23066) [Arabidopsis thaliana]
At5g52320.1	68418.m06493 cytochrome P450, putative
Group 5	Number of sequences: 3
At1g80050.1	68414.m09371 adenine phosphoribosyltransferase 2 (APT2) identical to SP|Q42563 Adenine phosphoribosyltransferase 2 (EC 2.4.2.7) (APRT) {Arabidopsis thaliana}
At4g12440.1	68417.m01968 adenine phosphoribosyltransferase, putative strong similarity to SP|P31166 Adenine phosphoribosyltransferase 1 (EC 2.4.2.7) (APRT) {Arabidopsis thaliana}; contains Pfam profile PF00156: Phosphoribosyl transferase domain
At4g22570.1	| SYMBOL: NONE | ADENINE PHOSPHORIBOSYLTRANSFERASE, PUTATIVE, STRONG SIMILARITY TO ADENINE PHOSPHORIBOSYLTRANSFERASE (HORDEUM VULGARE SUBSP. VULGARE) GI:9711921; CONTAINS PFAM PROFILE PF00156: PHOSPHORIBOSYL TRANSFERASE DOMAIN | CHR4:11882161-11885414 REVERSE | ALIASES: F7K2.150, F7K2_150
Group 6	Number of sequences: 3
At2g31160.1	68415.m03804 expressed protein contains Pfam profile PF04852: Protein of unknown function (DUF640)
At3g04510.1	68416.m00478 hypothetical protein contains Pfam profile PF04852: Protein of unknown function (DUF640)
At5g28490.1	| SYMBOL: NONE | EXPRESSED PROTEIN, CONTAINS PFAM PROFILE PF04852: PROTEIN OF UNKNOWN FUNCTION (DUF640) | CHR5:10454545-10455117 REVERSE | ALIASES: F24J2.30, F24J2_30
Group 7	Number of sequences: 3
At1g73370.1	68414.m08492 sucrose synthase, putative / sucrose-UDP glucosyltransferase, putative similar to sucrose synthase GI:6682841 from [Citrus unshiu]
At3g43190.1	| SYMBOL: NONE | SUCROSE SYNTHASE, PUTATIVE / SUCROSE-UDP GLUCOSYLTRANSFERASE, PUTATIVE, STRONG SIMILARITY TO SP:P49040 SUCROSE SYNTHASE (EC 2.4.1.13) (SUCROSE-UDP GLUCOSYLTRANSFERASE) {ARABIDOPSIS THALIANA} (SUS1) | CHR3:15190055-15194977 REVERSE | ALIASES: F7K15.40
At4g02280.1	68417.m00309 sucrose synthase, putative / sucrose-UDP glucosyltransferase, putative strong similarity to sucrose synthase GI:6682841 from [Citrus unshiu]
Group 8	Number of sequences: 3
At1g06030.1	| SYMBOL: NONE | PFKB-TYPE CARBOHYDRATE KINASE FAMILY PROTEIN, CONTAINS PFAM PROFILE: PF00294 PFKB FAMILY CARBOHYDRATE KINASE | CHR1:1826879-1828160 FORWARD | ALIASES: T21E18.8, T21E18_8
At2g31390.1	68415.m03836 pfkB-type carbohydrate kinase family protein contains Pfam profile: PF00294 pfkB family carbohydrate kinase
At4g10260.1	68417.m01684 pfkB-type carbohydrate kinase family protein contains Pfam profile: PF00294 pfkB family carbohydrate kinase
Group 9	Number of sequences: 3
At5g07580.1	| SYMBOL: NONE | ENCODES A MEMBER OF THE ERF (ETHYLENE RESPONSE FACTOR) SUBFAMILY B-3 OF ERF/AP2 TRANSCRIPTION FACTOR FAMILY. THE PROTEIN CONTAINS ONE AP2 DOMAIN. THERE ARE 18 MEMBERS IN THIS SUBFAMILY INCLUDING ATERF-1, ATERF-2, AND ATERF-5. | CHR5:2399505-2400602 FORWARD | ALIASES: MBK20.1
At5g51190.1	68418.m06347 AP2 domain-containing transcription factor, putative contains similarity to ethylene responsive element binding factor
At5g61590.1	68418.m07728 AP2 domain-containing transcription factor family protein contains Pfam PF00847: AP2 domain
Group 10	Number of sequences: 3
At1g44100.1	| SYMBOL: NONE | AMINO ACID PERMEASE 5, PUTATIVE (AAP5), NEARLY IDENTICAL TO AMINO ACID PERMEASE (AAP5) GI:608673 FROM (ARABIDOPSIS THALIANA) | CHR1:16766845-16769973 REVERSE | ALIASES: T7O23.19, T7O23_19
At1g77380.1	68414.m09011 amino acid carrier, putative / amino acid permease, putative strong similarity to amino acid carrier GI:3293031 from [Ricinus communis]; contains Pfam profile PF01490: Transmembrane amino acid transporter protein; identical to cDNA AAP3 (Amino Acid Permease) GI:3970651
At5g09220.1	68418.m01045 amino acid permease 2 (AAP2) identical to amine acid permease AAP2 [Arabidopsis thaliana] GI:510236
Group 11	Number of sequences: 3
At3g26190.1	| SYMBOL: NONE | CYTOCHROME P450 71B21, PUTATIVE (CYP71B21), IDENTICAL TO CYTOCHROME P450 71B21 (SP:Q9LTM2) (ARABIDOPSIS THALIANA); SIMILAR TO CYTOCHROME P450 GB:O65784 (ARABIDOPSIS THALIANA) | CHR3:9584702-9586346 REVERSE | ALIASES: MTC11.13
At3g26200.1	68416.m03269 cytochrome P450 71B22, putative (CYP71B22) Identical to cytochrome P450 71B22 (SP:Q9LTM1)[Arabidopsis thaliana];contains Pfam profile: PF00067 cytochrome P450
At3g53280.1	68416.m05875 cytochrome P450 71B5 (CYP71B5) Identical to Cytochrome P450 71B5 (SP:O65784) [Arabidopsis thaliana]
Group 12	Number of sequences: 2
At1g33700.1	68414.m04167 expressed protein contains Pfam domain PF04685: Protein of unknown function, DUF608
At4g10060.1	| SYMBOL: NONE | EXPRESSED PROTEIN, CONTAINS PFAM DOMAIN PF04685: PROTEIN OF UNKNOWN FUNCTION, DUF608 | CHR4:6288850-6295398 FORWARD | ALIASES: F28M11.3
Group 13	Number of sequences: 2
At4g19230.1	| SYMBOL: NONE | CYTOCHROME P450 FAMILY PROTEIN, CYTOCHROME P450, ARABIDOPSIS THALIANA; SUPPORTED BY CDNA: GI_15293092_GB_AY050980.1_ | CHR4:10521390-10523972 FORWARD | ALIASES: T18B16.200, T18B16_200
At5g45340.1	68418.m05565 cytochrome P450 family protein similar to SP|Q42569|C901_ARATH Cytochrome P450 90A1 (SP:Q42569) [Arabidopsis thaliana]; contains Pfam profile: PF00067: Cytochrome P450
Group 14	Number of sequences: 2
At2g22190.1	| SYMBOL: NONE | SIMILAR TO TREHALOSE-6-PHOSPHATE PHOSPHATASE, PUTATIVE [ARABIDOPSIS THALIANA] (TAIR:AT4G39770.1); SIMILAR TO PUTATIVE TREHALOSE-PHOSPHATASE [ORYZA SATIVA (JAPONICA CULTIVAR-GROUP)] (GB:XP_482349.1); CONTAINS INTERPRO DOMAIN TREHALOSE-PHOSPHATASE (INTERPRO:IPR003337); CONTAINS INTERPRO DOMAIN HAD-SUPERFAMILY HYDROLASE, SUBFAMILY IIB (INTERPRO:IPR006379) | CHR2:9440845-9443624 REVE…
At5g65140.1	68418.m08194 trehalose-6-phosphate phosphatase, putative similar to trehalose-6-phosphate phosphatase (AtTPPB) [Arabidopsis thaliana] GI:2944180; contains Pfam profile PF02358: Trehalose-phosphatase
Group 15	Number of sequences: 2
At1g44800.1	| SYMBOL: NONE | NODULIN MTN21 FAMILY PROTEIN, SIMILAR TO MTN21 (MEDICAGO TRUNCATULA) GI:2598575; CONTAINS PFAM PROFILE PF00892: INTEGRAL MEMBRANE PROTEIN | CHR1:16916449-16919436 REVERSE | ALIASES: T12C22.7, T12C22_7
At2g39510.1	68415.m04848 nodulin MtN21 family protein similar to MtN21 GI:2598575 (root nodule development) from [Medicago truncatula]
Group 16	Number of sequences: 2
At2g23600.1	| SYMBOL: NONE | HYDROLASE, ALPHA/BETA FOLD FAMILY PROTEIN, SIMILAR TO ETHYLENE-INDUCED ESTERASE (CITRUS SINENSIS) GI:14279437, POLYNEURIDINE ALDEHYDE ESTERASE (RAUVOLFIA SERPENTINA) GI:6651393; CONTAINS PFAM PROFILE PF00561: HYDROLASE, ALPHA/BETA FOLD FAMILY | CHR2:10049279-10050753 REVERSE | ALIASES: F26B6.25, F26B6_25
At2g23610.1	68415.m02817 esterase, putative similar to ethylene-induced esterase [Citrus sinensis] GI:14279437, polyneuridine aldehyde esterase [Rauvolfia serpentina] GI:6651393; contains Pfam profile PF00561: hydrolase, alpha/beta fold family
Group 17	Number of sequences: 2
At5g49360.1	| SYMBOL: NONE | GLYCOSYL HYDROLASE FAMILY 3 PROTEIN | CHR5:20029105-20033968 REVERSE | ALIASES: K7J8.3, K7J8_3
At5g64570.1	68418.m08115 glycosyl hydrolase family 3 protein
Group 18	Number of sequences: 2
At3g16390.1	68416.m02075 jacalin lectin family protein similar to myrosinase-binding protein homolog [Arabidopsis thaliana] GI:2997767, epithiospecifier [Arabidopsis thaliana] GI:16118845; contains Pfam profiles PF01419 jacalin-like lectin family, PF01344 Kelch motif
At3g16400.1	| SYMBOL: NONE | JACALIN LECTIN FAMILY PROTEIN, SIMILAR TO MYROSINASE-BINDING PROTEIN HOMOLOG (ARABIDOPSIS THALIANA) GI:2997767, EPITHIOSPECIFIER (ARABIDOPSIS THALIANA) GI:16118845; CONTAINS PFAM PROFILES PF01419 JACALIN-LIKE LECTIN FAMILY, PF01344 KELCH MOTIF | CHR3:5566351-5568551 FORWARD | ALIASES: T2O4.9
Group 19	Number of sequences: 2
At2g30750.1	68415.m03750 cytochrome P450 71A12, putative (CYP71A12) Identical to Cytochrome P450 (SP:O49340) [Arabidopsis thaliana]; contains Pfam profile: PF00067 cytochrome P450
At2g30770.1	| SYMBOL: NONE | CYTOCHROME P450 71A13, PUTATIVE (CYP71A13), IDENTICAL TO CYTOCHROME P450 71A13 (SP:O49342) (ARABIDOPSIS THALIANA); SIMILAR TO CYTOCHROME P450 (GI:5713172) (NICOTIANA TABACUM). | CHR2:13116871-13119088 REVERSE | ALIASES: T11J7.16, T11J7_16
Group 20	Number of sequences: 2
At2g17770.1	68415.m02058 ABA-responsive element binding protein, putative similar to ABA response element binding factor [Triticum aestivum] gi|21693583|gb|AAM75354
At4g35900.1	| SYMBOL: NONE | DNA-BINDING PROTEIN-RELATED, WEAK SIMILARITY TO DNA-BINDING FACTOR GMLIP15 (ZEA MAYS) GI:14289167 | CHR4:17004598-17006253 FORWARD | ALIASES: T19K4.30
Group 21	Number of sequences: 2
At1g21120.1	| SYMBOL: NONE | O-METHYLTRANSFERASE, PUTATIVE, SIMILAR TO GI:2781394 | CHR1:7395221-7396738 REVERSE | ALIASES: T22I11.5, T22I11_5
At1g21130.1	68414.m02642 O-methyltransferase, putative similar to GI:2781394
Group 22	Number of sequences: 2
At1g21250.1	| SYMBOL: NONE | WALL-ASSOCIATED KINASE 1 (WAK1), IDENTICAL TO WALL-ASSOCIATED KINASE 1 (ARABIDOPSIS THALIANA) GI:3549626; EXPRESSED IN LEAVES AND STEMS & INDUCED BY PATHOGEN INFECTION (PMID:10380805) | CHR1:7439255-7442082 FORWARD | ALIASES: F16F4.6, F16F4_6
At1g21270.1	68414.m02658 wall-associated kinase 2 (WAK2) identical to wall-associated kinase 2 [Arabidopsis thaliana] GI:4826399; induced by salicylic acid or INA (PMID:10380805)
Group 23	Number of sequences: 2
At4g01970.1	68417.m00262 galactinol-raffinose galactosyltransferase, putative similar to galactinol-raffinose galactosyltransferase GI:6634701 from [Vigna angularis]
At5g20250.1	| SYMBOL: NONE | SIMILAR TO ALKALINE ALPHA GALACTOSIDASE, PUTATIVE [ARABIDOPSIS THALIANA] (TAIR:AT3G57520.2); SIMILAR TO ALKALINE ALPHA GALACTOSIDASE, PUTATIVE [ARABIDOPSIS THALIANA] (TAIR:AT3G57520.3); SIMILAR TO ALKALINE ALPHA GALACTOSIDASE, PUTATIVE [ARABIDOPSIS THALIANA] (TAIR:AT1G55740.1); SIMILAR TO ALKALINE ALPHA GALACTOSIDASE, PUTATIVE [ARABIDOPSIS THALIANA] (TAIR:AT3G57520.1); SIMILAR TO…
Group 24	Number of sequences: 2
At1g37140.1	| SYMBOL: NONE | RNA-BINDING PROTEIN, PUTATIVE, SIMILAR TO TERMINAL EAR1 GI:3153237 FROM (ZEA MAYS) | CHR1:14172792-14174481 REVERSE | ALIASES: F28L22.10, F28L22_10
At1g67770.1	68414.m07733 RNA-binding protein, putative similar to terminal ear1 gb|AAC39463.1
Group 25	Number of sequences: 2
At3g62740.1	| SYMBOL: NONE | GLYCOSYL HYDROLASE FAMILY 1 PROTEIN, CONTAINS PFAM PF00232 : GLYCOSYL HYDROLASE FAMILY 1 DOMAIN; SIMILAR TO HYDROXYISOURATE HYDROLASE (GI:19569603) (GLYCINE MAX) | CHR3:23222392-23224864 FORWARD | ALIASES: F26K9.170
At3g62750.1	68416.m07049 glycosyl hydrolase family 1 protein contains Pfam PF00232 : Glycosyl hydrolase family 1 domain; similar to hydroxyisourate hydrolase (GI:19569603) [Glycine max]
Group 26	Number of sequences: 2
At1g26770.1	68414.m03259 expansin, putative (EXP10) similar to expansin At-EXP1 GI:1041702 from [Arabidopsis thaliana]; alpha-expansin gene family, PMID:11641069
At5g56320.1	| SYMBOL: NONE | EXPANSIN, PUTATIVE (EXP14), SIMILAR TO ALPHA-EXPANSIN 3 GI:6942322 FROM (TRIPHYSARIA VERSICOLOR); ALPHA-EXPANSIN GENE FAMILY, PMID:11641069 | CHR5:22825867-22827463 FORWARD | ALIASES: MCD7.4, MCD7_4
Group 27	Number of sequences: 2
At2g22540.1	| SYMBOL: NONE | SHORT VEGETATIVE PHASE PROTEIN (SVP), IDENTICAL TO CDNA SHORT VEGETATIVE PHASE PROTEIN (SVP) GI:10944319; | CHR2:9586957-9590966 FORWARD | ALIASES: F14M13.6, F14M13_6, AT2G22550
At4g24540.1	68417.m03517 MADS-box family protein
Group 28	Number of sequences: 2
At2g36380.1	| SYMBOL: NONE | ABC TRANSPORTER FAMILY PROTEIN, RELATED TO MULTI DRUG RESISTANCE PROTEINS AND P-GLYCOPROTEINS | CHR2:15264662-15270766 FORWARD | ALIASES: F1O11.1, F1O11_1
At3g16340.1	68416.m02066 ABC transporter family protein similar to PDR5-like ABC transporter GI:1514643 from [Spirodela polyrhiza]; contains Pfam profile: PF00005 ABC transporter
Group 29	Number of sequences: 2
At1g69870.1	68414.m08041 proton-dependent oligopeptide transport (POT) family protein contains Pfam profile: PF00854 POT family
At5g62680.1	| SYMBOL: NONE | PROTON-DEPENDENT OLIGOPEPTIDE TRANSPORT (POT) FAMILY PROTEIN, CONTAINS PFAM PROFILE: PF00854 POT FAMILY | CHR5:25182656-25185169 REVERSE | ALIASES: MRG21.10, MRG21_10
Group 30	Number of sequences: 2
At1g56150.1	68414.m06450 auxin-responsive family protein similar to SP:P33082 Auxin-induced protein X15. [Soybean] {Glycine max}
At3g12830.1	| SYMBOL: NONE | AUXIN-RESPONSIVE FAMILY PROTEIN, SIMILAR TO AUXIN-INDUCED PROTEIN (SP:P33082) (GLYCINE MAX) | CHR3:4078658-4079615 REVERSE | ALIASES: MBK21.19
Group 31	Number of sequences: 2
At1g66200.1	| SYMBOL: NONE | GLUTAMINE SYNTHETASE, PUTATIVE, SIMILAR TO GLUTAMINE SYNTHETASE, CYTOSOLIC ISOZYME (GLUTAMATE-- AMMONIA LIGASE, GS1) (LOTUS JAPONICUS) SWISS-PROT:Q42899 | CHR1:24658873-24661276 REVERSE | ALIASES: F15E12.14, F15E12_14
At5g37600.1	68418.m04529 glutamine synthetase, putative similar to glutamine synthetase, cytosolic isozyme (Glutamate-- ammonia ligase, GS1) [Lotus japonicus] SWISS-PROT:Q42899
Group 32	Number of sequences: 2
At2g45410.1	68415.m05649 LOB domain protein 19 / lateral organ boundaries domain protein 19 (LBD19) identical to SP|O22132 LOB domain protein 19 {Arabidopsis thaliana}
At2g45420.1	| SYMBOL: NONE | LOB DOMAIN PROTEIN 18 / LATERAL ORGAN BOUNDARIES DOMAIN PROTEIN 18 (LBD18), IDENTICAL TO LOB DOMAIN 18 (ARABIDOPSIS THALIANA) GI:17227164; SUPPORTED BY FULL-LENGTH CDNA GI:17227163 | CHR2:18725422-18727803 FORWARD | ALIASES: F4L23.7
Group 33	Number of sequences: 2
At2g18550.1	| SYMBOL: HB-2 | HOMEOBOX-LEUCINE ZIPPER FAMILY PROTEIN, SIMILAR TO CRHB6 (GI:3868839) (CERATOPTERIS RICHARDII); CONTAINS PFAM PF00046: HOMEOBOX DOMAIN | CHR2:8056745-8058295 REVERSE | ALIASES: F24H14.10, F24H14_10, HB-2
At5g66700.1	68418.m08408 homeobox-leucine zipper family protein similar to Homeobox-leucine zipper protein HAT5 (HD-ZIP protein 5) (SP:Q02283) [Arabidopsis thaliana]; contains Pfam PF00046: Homeobox domain
Group 34	Number of sequences: 2
At2g48020.1	68415.m06010 sugar transporter, putative similar to ERD6 protein {Arabidopsis thaliana} GI:3123712, sugar-porter family proteins 1 and 2 [Arabidopsis thaliana] GI:14585699, GI:14585701; contains Pfam profile PF00083: major facilitator superfamily protein
At5g18840.1	| SYMBOL: NONE | SUGAR TRANSPORTER, PUTATIVE, SIMILAR TO ERD6 PROTEIN {ARABIDOPSIS THALIANA} GI:3123712, SUGAR-PORTER FAMILY PROTEIN 1 (ARABIDOPSIS THALIANA) GI:14585699; CONTAINS PFAM PROFILE PF00083: MAJOR FACILITATOR SUPERFAMILY PROTEIN | CHR5:6282883-6286709 FORWARD | ALIASES: F17K4.90, F17K4_90

## Sheet: ClusterB
Groups	Gene Description
Group 1	Number of sequences: 4
At3g52410.1	| SYMBOL: NONE | HYPOTHETICAL PROTEIN, CONTAINS PFAM PROFILE PF03778: PROTEIN OF UNKNOWN FUNCTION (DUF321) | CHR3:19439278-19439898 FORWARD | ALIASES: F22O6.210
At4g37570.1	68417.m05318 hypothetical protein contains Pfam profile PF03778: Protein of unknown function (DUF321)
At5g35860.1	68418.m04307 hypothetical protein contains Pfam profile PF03778: Protein of unknown function (DUF321)
At5g36010.1	68418.m04337 hypothetical protein contains Pfam profile PF03778: Protein of unknown function (DUF321)
Group 2	Number of sequences: 3
At1g58310.1	68414.m06633 F-box family protein contains F-box domain Pfam:PF00646
At3g59200.1	68416.m06600 F-box family protein contains F-box domain Pfam:PF00646
At3g59210.1	| SYMBOL: NONE | F-BOX FAMILY PROTEIN, CONTAINS F-BOX DOMAIN PFAM:PF00646 | CHR3:21900548-21902753 FORWARD | ALIASES: F25L23.70
Group 3	Number of sequences: 2
At1g22710.1	68414.m02838 sucrose transporter / sucrose-proton symporter (SUC2) nearly identical to sucrose-proton symporter SUC2 [Arabidopsis thaliana] GI:407092
At1g71880.1	| SYMBOL: NONE | SUCROSE TRANSPORTER / SUCROSE-PROTON SYMPORTER (SUC1), IDENTICAL TO SUCROSE-PROTON SYMPORTER SUC1 (ARABIDOPSIS THALIANA) GI:407094 | CHR1:27057842-27060001 FORWARD | ALIASES: F17M19.3, F17M19_3
Group 4	Number of sequences: 2
At1g60530.1	68414.m06814 dynamin family protein similar to mx2 protein GI:5578742 from [Mus musculus musculus]; contains Pfam profile PF00350: Dynamin family
At1g60540.1	| SYMBOL: NONE | DYNAMIN FAMILY PROTEIN, SIMILAR TO SP:Q91192 INTERFERON-INDUCED GTP-BINDING PROTEIN MX {ONCORHYNCHUS MYKISS}; CONTAINS PFAM PROFILES PF01031: DYNAMIN CENTRAL REGION, PF00350: DYNAMIN FAMILY, PF02212: DYNAMIN GTPASE EFFECTOR DOMAIN | CHR1:22306151-22308650 REVERSE | ALIASES: F8A5.8, F8A5_8
Group 5	Number of sequences: 2
At4g31610.1	| SYMBOL: NONE | TRANSCRIPTIONAL FACTOR B3 FAMILY PROTEIN / REPRODUCTIVE MERISTEM PROTEIN 1 (REM1), SIMILAR TO REPRODUCTIVE MERISTEM GENE 1 FROM (BRASSICA OLERACEA VAR. BOTRYTIS) GI:3170424; CONTAINS PFAM PROFILE PF02362: B3 DNA BINDING DOMAIN; IDENTICAL TO CDNA REPRODUCTIVE MERISTEM PROTEIN 1 (REM1) GI:13604226 | CHR4:15317505-15320026 FORWARD | ALIASES: F28M20.200, F28M20_200
At4g31620.1	68417.m04492 transcriptional factor B3 family protein low similarity to reproductive meristem gene 1 from [Brassica oleracea var. botrytis] GI:3170424, [Arabidopsis thaliana] GI:13604227; contains Pfam profile PF02362: B3 DNA binding domain
Group 6	Number of sequences: 2
At1g23380.1	68414.m02925 homeobox transcription factor (KNAT6) nearly identical to homeodomain transcription factor KNAT6 (KNAT6L) GI:15991302 [Arabidopsis thaliana], homeodomain transcription factor KNAT6 (KNAT6S) [Arabidopsis thaliana] GI:15991300
At1g70510.1	| SYMBOL: NONE | HOMEOBOX PROTEIN KNOTTED-1 LIKE 2 (KNAT2) (K1), IDENTICAL TO HOMEOBOX PROTEIN KNOTTED-1 LIKE 2 ( KNAT2/ ATK1) SP: FROM (ARABIDOPSIS THALIANA) | CHR1:26580168-26586094 FORWARD | ALIASES: F24J13.8, F24J13_8
Group 7	Number of sequences: 2
At2g16700.1	| SYMBOL: NONE | ACTIN-DEPOLYMERIZING FACTOR 5 (ADF5), IDENTICAL TO SP:Q9ZNT3 ACTIN-DEPOLYMERIZING FACTOR 5 (ADF-5) (ATADF5) {ARABIDOPSIS THALIANA} | CHR2:7251704-7252823 FORWARD | ALIASES: T24I21.11, T24I21_11
At4g34970.1	68417.m04957 actin-depolymerizing factor, putative similar to SP|Q9ZNT3 Actin-depolymerizing factor 5 (ADF-5) (AtADF5) {Arabidopsis thaliana}; contains Pfam profile PF00241: Cofilin/tropomyosin-type actin-binding protein
Group 8	Number of sequences: 2
At1g61190.1	68414.m06895 disease resistance protein (CC-NBS-LRR class), putative domain signature CC-NBS-LRR exists, suggestive of a disease resistance protein.
At1g61300.1	| SYMBOL: NONE | DISEASE RESISTANCE PROTEIN (NBS-LRR CLASS), PUTATIVE, DOMAIN SIGNATURE NBS-LRR EXISTS, SUGGESTIVE OF A DISEASE RESISTANCE PROTEIN. | CHR1:22611134-22613840 REVERSE | ALIASES: T1F9.21, T1F9_21
Group 9	Number of sequences: 2
At3g06590.1	| SYMBOL: NONE | EXPRESSED PROTEIN | CHR3:2054429-2055420 REVERSE | ALIASES: F5E6.8, F5E6_8
At3g17100.1	68416.m02181 expressed protein
Group 10	Number of sequences: 2
At3g60960.1	68416.m06821 pentatricopeptide (PPR) repeat-containing protein contains Pfam profile PF01535: PPR repeat
At5g28380.1	| SYMBOL: NONE | PENTATRICOPEPTIDE (PPR) REPEAT-CONTAINING PROTEIN, CONTAINS PFAM PROFILE PF01535: PPR REPEAT | CHR5:10338727-10341011 REVERSE | ALIASES: F21B23.50, F21B23_50

## Sheet: ClusterC
Groups	Gene Description
Group 1	Number of sequences: 2
At4g31380.1	| SYMBOL: NONE | SIMILAR TO EXPRESSED PROTEIN [ARABIDOPSIS THALIANA] (TAIR:AT5G10625.1); SIMILAR TO GRAVITY AND ROOT DEVELOPMENT PROTEIN [ORYZA SATIVA (JAPONICA CULTIVAR-GROUP)] (GB:AAP70021.1) | CHR4:15229791-15230724 FORWARD | ALIASES: F3L17.1
At5g24860.1	68418.m02940 expressed protein
Group 2	Number of sequences: 2
At1g36390.1	68414.m04520 co-chaperone grpE family protein similar to co-chaperone CGE1 precursor isoform b [Chlamydomonas reinhardtii] GI:15384279; contains Pfam profile PF01025: co-chaperone GrpE
At5g17710.1	| SYMBOL: EMB1241 | CO-CHAPERONE GRPE FAMILY PROTEIN, SIMILAR TO CO-CHAPERONE CGE1 PRECURSOR ISOFORM A (CHLAMYDOMONAS REINHARDTII) GI:15384277; CONTAINS PFAM PROFILE PF01025: CO-CHAPERONE GRPE | CHR5:5839345-5841692 REVERSE | ALIASES: MVA3.60, MVA3_60, EMB1241, EMBRYO DEFECTIVE 1241
Group 3	Number of sequences: 2
At1g25230.1	68414.m03131 purple acid phosphatase family protein contains Pfam profile: PF00149 calcineurin-like phosphoesterase; similar to purple acid phosphatase (GI:20257479) [Arabidopsis thaliana]
At3g17790.1	| SYMBOL: NONE | ACID PHOSPHATASE TYPE 5 (ACP5), CONTAINS PFAM PROFILE: PF00149 CALCINEURIN-LIKE PHOSPHOESTERASE; NEARLY IDENTICAL TO ACID PHOSPHATASE TYPE 5 (GI:10278031) (ARABIDOPSIS THALIANA) | CHR3:6089628-6091999 FORWARD | ALIASES: MEB5.10
Group 4	Number of sequences: 2
At1g80730.1	68414.m09472 zinc finger (C2H2 type) family protein (ZFP1) identical to zinc finger protein, ZFP1 gi|790673|gb|AAA87297; contains zinc finger, C2H2 type, domain, Prosite:PS00028
At5g10970.1	| SYMBOL: NONE | ZINC FINGER (C2H2 TYPE) FAMILY PROTEIN, CONTAINS ZINC FINGER, C2H2 TYPE DOMAIN, PROSITE:PS00028 | CHR5:3469269-3470087 FORWARD | ALIASES: T30N20.240, T30N20_240

## Sheet: ClusterD
Groups	Gene Description
Group 1	Number of sequences: 3
At1g19830.1	| SYMBOL: NONE | AUXIN-RESPONSIVE PROTEIN, PUTATIVE, SIMILAR TO AUXIN-INDUCED PROTEIN TGSAUR21 (GI:10185818) (TULIPA GESNERIANA) | CHR1:6852146-6852846 FORWARD | ALIASES: F14P1.18, F14P1_18
At4g34760.1	68417.m04934 auxin-responsive family protein auxin-induced protein X15, Glycine max, PIR2:JQ1097
At4g38860.1	68417.m05502 auxin-responsive protein, putative auxin-induced protein 10A, Glycine max., PIR2:JQ1099
Group 2	Number of sequences: 2
At3g25240.1	| SYMBOL: NONE | EXPRESSED PROTEIN, CONTAINS PFAM PROFILE PF04720: PROTEIN OF UNKNOWN FUNCTION (DUF506) | CHR3:9193777-9194622 FORWARD | ALIASES: MJL12.20
At4g32480.1	68417.m04624 expressed protein contains Pfam profile PF04720: Protein of unknown function (DUF506)
Group 3	Number of sequences: 2
At2g18120.1	68415.m02109 lateral root primordium (LRP) protein-related similar to lateral root primordium 1 (LRP1) [Arabidopsis thaliana] GI:882341; contains Pfam profile PF05142: Domain of unknown function (DUF702)
At5g66350.1	| SYMBOL: NONE | ZINC FINGER PROTEIN, PUTATIVE (SHI), SIMILAR TO LATERAL ROOT PRIMORDIUM 1 (LRP1) (ARABIDOPSIS THALIANA) GI:882341; CONTAINS PFAM PROFILE PF05142: DOMAIN OF UNKNOWN FUNCTION (DUF702); IDENTICAL TO CDNA PUTATIVE ZINC FINGER PROTEIN SHI (SHI) GI:4929802 | CHR5:26521693-26523795 REVERSE | ALIASES: K1L20.13, K1L20_13
Group 4	Number of sequences: 2
At1g29460.1	68414.m03604 auxin-responsive protein, putative similar to auxin-induced protein 6B (SP:P33083) [Glycine max]
At1g29500.1	| SYMBOL: NONE | AUXIN-RESPONSIVE PROTEIN, PUTATIVE, SIMILAR TO AUXIN-INDUCED PROTEIN 6B (SP:P33083) (GLYCINE MAX) | CHR1:10321196-10321850 FORWARD | ALIASES: F15D2.8, F15D2_8
Group 5	Number of sequences: 2
At1g29670.1	| SYMBOL: NONE | GDSL-MOTIF LIPASE/HYDROLASE FAMILY PROTEIN, SIMILAR TO FAMILY II LIPASE EXL1 GI:15054382 FROM (ARABIDOPSIS THALIANA); CONTAINS PFAM PROFILE: PF00657 LIPASE/ACYLHYDROLASE WITH GDSL-LIKE MOTIF | CHR1:10375753-10378144 FORWARD | ALIASES: F15D2.22, F15D2_22
At4g18970.1	68417.m02794 GDSL-motif lipase/hydrolase family protein similar to family II lipases EXL3 GI:15054386, EXL1 GI:15054382, EXL2 GI:15054384 from [Arabidopsis thaliana]; contains Pfam profile PF00657: GDSL-like Lipase/Acylhydrolase
Group 6	Number of sequences: 2
At3g26510.1	68416.m03308 octicosapeptide/Phox/Bem1p (PB1) domain-containing protein contains Pfam profile PF00564: PB1 domain
At5g63130.1	| SYMBOL: NONE | OCTICOSAPEPTIDE/PHOX/BEM1P (PB1) DOMAIN-CONTAINING PROTEIN, CONTAINS PFAM PROFILE PF00564: PB1 DOMAIN | CHR5:25340335-25341498 FORWARD | ALIASES: MDC12.9, MDC12_9
Group 7	Number of sequences: 2
At1g08310.1	| SYMBOL: NONE | ESTERASE/LIPASE/THIOESTERASE FAMILY PROTEIN, CONTAINS INTERPRO ENTRY IPR000379 | CHR1:2618683-2620408 FORWARD | ALIASES: T23G18.18, T23G18_18
At3g44510.1	68416.m04784 expressed protein
Group 8	Number of sequences: 2
At2g45190.1	68415.m05627 axial regulator YABBY1 (YABBY1) / abnormal floral organs protein (AFO) / filamentous flower protein (FIL) identical to YABBY1 [Arabidopsis thaliana] GI:4928749, abnormal floral organs protein (AFO) [Arabidopsis thaliana] GI:4322477; supporting cDNA gi|4322476|gb|AF087015.1|AF087015
At4g00180.1	| SYMBOL: NONE | AXIAL REGULATOR YABBY3 (YABBY3), IDENTICAL TO YABBY3 (ARABIDOPSIS THALIANA) GI:4928753 | CHR4:72619-75381 REVERSE | ALIASES: F6N15.22, F6N15_22
Group 9	Number of sequences: 2
At3g61970.1	68416.m06960 DNA-binding protein, putative similar to DNA-binding proteins from [Arabidopsis thaliana] RAV1 GI:3868857 and RAV2 GI:3868859, AP2 domain containing protein RAP2.8 [Arabidopsis thaliana] GI:2281641; contains Pfam profile PF02362: B3 DNA binding domain
At5g06250.1	| SYMBOL: NONE | DNA-BINDING PROTEIN, PUTATIVE, SIMILAR TO DNA-BINDING PROTEINS FROM (ARABIDOPSIS THALIANA) RAV1 GI:3868857 AND RAV2 GI:3868859, AP2 DOMAIN CONTAINING PROTEIN RAP2.8 (ARABIDOPSIS THALIANA) GI:2281641; CONTAINS PFAM PROFILE PF02362: B3 DNA BINDING DOMAIN | CHR5:1892715-1894059 REVERSE | ALIASES: MHF15.23, MHF15_23
Group 10	Number of sequences: 2
At2g03505.1	68415.m00310 glycosyl hydrolase family protein 17 similar to Glucan endo-1,3-beta-glucosidase precursor (EC 3.2.1.39) ((1-3)-beta- glucan endohydrolase) ((1-3)-beta-glucanase) (Beta-1,3- endoglucanase) (Swiss-Prot:P52409) [Triticum aestivum]; similar to beta 1,3-glucanase (GI:924953) [Triticum aestivum]
At5g08000.1	| SYMBOL: NONE | GLYCOSYL HYDROLASE FAMILY PROTEIN 17, SIMILAR TO BETA-1,3-GLUCANASE GI:15150341 FROM (CAMELLIA SINENSIS); C-TERMINAL HOMOLOGY ONLY | CHR5:2563610-2565492 FORWARD | ALIASES: F13G24.200, F13G24_200
Group 11	Number of sequences: 2
At3g05980.1	68416.m00683 expressed protein
At5g19340.1	| SYMBOL: NONE | EXPRESSED PROTEIN | CHR5:6515094-6516207 REVERSE | ALIASES: F7K24.90, F7K24_90
Group 12	Number of sequences: 2
At3g06840.1	68416.m00811 expressed protein
At5g49170.1	| SYMBOL: NONE | EXPRESSED PROTEIN, SIMILAR TO UNKNOWN PROTEIN (GB:AAF63814.1) | CHR5:19955802-19956797 REVERSE | ALIASES: K21P3.4, K21P3_4
Group 13	Number of sequences: 2
At3g21550.1	68416.m02718 expressed protein contains Pfam profile PF05078: Protein of unknown function (DUF679)
At4g18425.1	| SYMBOL: NONE | EXPRESSED PROTEIN, CONTAINS PFAM PROFILE PF05078: PROTEIN OF UNKNOWN FUNCTION (DUF679) | CHR4:10181345-10182151 REVERSE | ALIASES: NONE

## Sheet: ClusterE
Groups	Gene Description
Group 1	Number of sequences: 6
At1g53230.1	68414.m06032 TCP family transcription factor 3 (TCP3) identical to transcription factor 3 (TCP3) [Arabidopsis thaliana] (GI:3243274); similar to flower development protein cycloidea (cyc3) GI:6358611 from [Misopates orontium]
At2g31070.1	68415.m03791 TCP family transcription factor, putative similar to TCP1 protein (GI:20269127) {Lupinus albus} and cycloidea (GI:12002867) [Lycopersicon esculentum]
At3g02150.1	| SYMBOL: NONE | TCP FAMILY TRANSCRIPTION FACTOR, PUTATIVE, SIMILAR TO TRANSCRIPTION FACTOR PCF6 (ORYZA SATIVA (JAPONICA CULTIVAR-GROUP)) GI:20975255; CONTAINS PFAM PROFILE PF03634: TCP FAMILY TRANSCRIPTION FACTOR | CHR3:391098-392765 FORWARD | ALIASES: F1C9.6
At3g15030.1	| SYMBOL: NONE | TCP FAMILY TRANSCRIPTION FACTOR, PUTATIVE, SIMILAR TO TCP3 GB:AAC24010 (ARABIDOPSIS THALIANA) | CHR3:5062026-5064122 FORWARD | ALIASES: K15M2.17
At5g08070.1	68418.m00941 TCP family transcription factor, putative similar to TFPD (GI:6681577) [Arabidopsis thaliana] ; putative basic helix-loop-helix DNA binding protein TCP2 - Arabidopsis thaliana, EMBL:AF072691
At5g60970.1	68418.m07648 TCP family transcription factor, putative putative basic helix-loop-helix DNA binding protein TCP2, Arabidopsis thaliana, EMBL:AF072691
Group 2	Number of sequences: 3
At1g28590.1	68414.m03521 lipase, putative similar to lipase [Arabidopsis thaliana] GI:1145627; contains InterPro Entry IPR001087 Lipolytic enzyme, G-D-S-L family
At1g28600.1	| SYMBOL: NONE | LIPASE, PUTATIVE, SIMILAR TO LIPASE (ARABIDOPSIS THALIANA) GI:1145627; CONTAINS INTERPRO ENTRY IPR001087 LIPOLYTIC ENZYME, G-D-S-L FAMILY | CHR1:10051000-10053103 REVERSE | ALIASES: F1K23.28, F1K23_28
At1g31550.1	68414.m03871 GDSL-motif lipase, putative similar to lipase [Arabidopsis thaliana] GI:1145627; contains InterPro Entry IPR001087 Lipolytic enzyme, G-D-S-L family
Group 3	Number of sequences: 3
At1g70940.1	68414.m08184 auxin transport protein, putative (PIN3) similar to auxin transport protein [Arabidopsis thaliana] gi|5817301|gb|AAD52695
At2g01420.1	| SYMBOL: NONE | AUXIN TRANSPORT PROTEIN, PUTATIVE, SIMILAR TO AUXIN TRANSPORT PROTEIN PIN7(ARABIDOPSIS THALIANA) GI:5817305:GB:AAD52697 | CHR2:180104-183327 REVERSE | ALIASES: F10A8.27
At5g57090.1	68418.m07128 auxin transport protein (EIR1) identical to auxin transport protein EIR1 [Arabidopsis thaliana] gi|3377507|gb|AAC39513; identical to root gravitropism control protein [Arabidopsis thaliana] gi|4322486|gb|AAD16060
Group 4	Number of sequences: 2
At1g56720.1	68414.m06523 protein kinase family protein contains protein kinase domain, Pfam:PF00069
At2g42960.1	| SYMBOL: NONE | PROTEIN KINASE FAMILY PROTEIN, CONTAINS PROTEIN KINASE DOMAIN, PFAM:PF00069 | CHR2:17875674-17877707 REVERSE | ALIASES: F7D19.4, F7D19_4
Group 5	Number of sequences: 2
At4g28780.1	68417.m04115 GDSL-motif lipase/hydrolase family protein similar to family II lipase EXL3 (GI:15054386), EXL1 (GI:15054382), EXL2 (GI:15054384) [Arabidopsis thaliana]; contains Pfam profile PF00657: Lipase/Acylhydrolase with GDSL-like motif
At5g33370.1	| SYMBOL: NONE | GDSL-MOTIF LIPASE/HYDROLASE FAMILY PROTEIN, SIMILAR TO FAMILY II LIPASE EXL3 (GI:15054386), EXL1 (GI:15054382), EXL2 (GI:15054384) (ARABIDOPSIS THALIANA); CONTAINS PFAM PROFILE PF00657: LIPASE/ACYLHYDROLASE WITH GDSL-LIKE MOTIF | CHR5:12619698-12621993 REVERSE | ALIASES: F19N2.90, F19N2_90
Group 6	Number of sequences: 2
At1g80640.1	| SYMBOL: NONE | PROTEIN KINASE FAMILY PROTEIN, CONTAINS PROTEIN KINASE DOMAIN, PFAM:PF00069 | CHR1:30316559-30319267 FORWARD | ALIASES: T21F11.3, T21F11_3
At4g32000.1	68417.m04556 protein kinase family protein contains protein kinase domain, Pfam:PF00069
Group 7	Number of sequences: 2
At3g50800.1	68416.m05563 expressed protein
At5g66580.1	| SYMBOL: NONE | EXPRESSED PROTEIN | CHR5:26589861-26590634 FORWARD | ALIASES: K1F13.26, K1F13_26
Group 8	Number of sequences: 2
At2g36660.1	| SYMBOL: PAB7 | POLYADENYLATE-BINDING PROTEIN, PUTATIVE / PABP, PUTATIVE. MEMBER OF THE CLASS III FAMILY OF PABP PROTEINS. | CHR2:15368400-15371477 REVERSE | ALIASES: F13K3.6, F13K3_6, PAB7, POLY(A) BINDING PROTEIN 7
At3g16380.1	68416.m02074 polyadenylate-binding protein, putative / PABP, putative similar to polyadenylate-binding protein (poly(A)-binding protein) from {Arabidopsis thaliana} SP|P42731, [Cucumis sativus] GI:7528270, {Homo sapiens} SP|Q13310, {Arabidopsis thaliana} SP|Q05196; contains InterPro entry IPR000504: RNA-binding region RNP-1 (RNA recognition motif) (RRM)
Group 9	Number of sequences: 2
At1g01030.1	68414.m00003 DNA-binding protein, putative similar to DNA-binding proteins from [Arabidopsis thaliana] RAV1 GI:3868857, RAV2 GI:3868859; contains Pfam profile PF02362: B3 DNA binding domain
At4g01500.1	| SYMBOL: NONE | DNA-BINDING PROTEIN, PUTATIVE, SIMILAR TO DNA-BINDING PROTEINS FROM (ARABIDOPSIS THALIANA) RAV1 GI:3868857, RAV2 GI:3868859; CONTAINS PFAM PROFILE PF02362: B3 DNA BINDING DOMAIN | CHR4:639806-640940 FORWARD | ALIASES: F11O4.9, F11O4_9
Group 10	Number of sequences: 2
At5g62350.1	68418.m07826 invertase/pectin methylesterase inhibitor family protein / DC 1.2 homolog (FL5-2I22) similar to SP|Q42534 Pectinesterase 2 precursor (EC 3.1.1.11) (Pectin methylesterase 2) (PE 2) {Arabidopsis thaliana}; contains Pfam profile PF04043: Plant invertase/pectin methylesterase inhibitor; FL5-2I22 mRNA for DC 1.2 homolog, partial cds GI:11127598
At5g62360.1	68418.m07827 invertase/pectin methylesterase inhibitor family protein similar to pectinesterase from Arabidosis thaliana SP|Q42534, Lycopersicon esculentum SP|Q43143; contains Pfam profile PF04043: Plant invertase/pectin methylesterase inhibitor
Group 11	Number of sequences: 2
At1g58430.1	| SYMBOL: NONE | GDSL-MOTIF LIPASE/HYDROLASE FAMILY PROTEIN, SIMILAR TO FAMILY II LIPASES EXL3 GI:15054386, EXL1 GI:15054382, EXL2 GI:15054384 FROM (ARABIDOPSIS THALIANA); CONTAINS PFAM PROFILE PF00657: GDSL-LIKE LIPASE/ACYLHYDROLASE | CHR1:21715230-21716768 REVERSE | ALIASES: F9K23.4, F9K23_4
At2g24560.1	68415.m02933 GDSL-motif lipase/hydrolase family protein similar to family II lipase EXL3 GI:15054386 from [Arabidopsis thaliana]; contains Pfam profile PF00657: GDSL-like Lipase/Acylhydrolase
Group 12	Number of sequences: 2
At1g05540.1	68414.m00569 expressed protein contains Pfam profile PF03478: Protein of unknown function (DUF295)
At1g30170.1	| SYMBOL: NONE | EXPRESSED PROTEIN, CONTAINS PFAM PROFILE PF03478: PROTEIN OF UNKNOWN FUNCTION (DUF295) | CHR1:10608052-10609513 REVERSE | ALIASES: T2H7.3, T2H7_3
Group 13	Number of sequences: 2
At4g02410.1	68417.m00326 lectin protein kinase family protein contains Pfam domains, PF00069: Protein kinase domain, PF00139: Legume lectins beta domain and PF00138: Legume lectins alpha domain
At4g02420.1	| SYMBOL: NONE | LECTIN PROTEIN KINASE, PUTATIVE, SIMILAR TO RECEPTOR LECTIN KINASE 3 (ARABIDOPSIS THALIANA) GI:4100060:GB:AAD00733; CONTAINS PROTEIN KINASE DOMAIN, PFAM:PF00069; CONTAINS LEGUME LECTINS ALPHA AND BETA DOMAINS, PFAM:PF00138 AND PFAM:PF00139 | CHR4:1064363-1066372 REVERSE | ALIASES: T14P8.4, T14P8_4
Group 14	Number of sequences: 2
At2g45890.1	| SYMBOL: ATROPGEF4 | ENCODES A MEMBER OF KPP-LIKE GENE FAMILY, HOMOLOG OF KPP (KINASE PARTNER PROTEIN) GENE IN TOMATO. ALSO A MEMBER OF THE ROPGEF (GUANINE NUCLEOTIDE EXCHANGE FACTOR) FAMILY, CONTAINING THE NOVEL PRONE DOMAIN (PLANT-SPECIFIC ROP NUCLEOTIDE EXCHANGER), WHICH IS EXCLUSIVELY ACTIVE TOWARDS MEMBERS OF THE ROP SUBFAMILY. | CHR2:18890546-18892639 FORWARD | ALIASES: F4I18.13, KINASE PA…
At4g00460.1	68417.m00063 expressed protein contains Pfam profile PF03759: Domain of unknown function (DUF315)
Group 15	Number of sequences: 2
At5g28020.1	| SYMBOL: NONE | CYSTEINE SYNTHASE, PUTATIVE / O-ACETYLSERINE (THIOL)-LYASE, PUTATIVE / O-ACETYLSERINE SULFHYDRYLASE, PUTATIVE, SIMILAR TO O-ACETYLSERINE(THIOL) LYASE (EC 4.2.99.8) (BRASSICA JUNCEA) GI:2245144; CONTAINS PFAM PROFILE PF00291: PYRIDOXAL-PHOSPHATE DEPENDENT ENZYME | CHR5:10026187-10028518 REVERSE | ALIASES: F15F15.90, F15F15_90
At5g28030.1	68418.m03376 cysteine synthase, putative / O-acetylserine (thiol)-lyase, putative / O-acetylserine sulfhydrylase, putative similar to O-acetylserine(thiol) lyase [Brassica juncea] GI:2245144; contains Pfam profile PF00291: Pyridoxal-phosphate dependent enzyme
Group 16	Number of sequences: 2
At3g23410.1	68416.m02951 alcohol oxidase-related similar to long chain fatty alcohol oxidase from Candida cloacae [GI:6983581], Candida tropicalis [GI:6983594]
At4g19380.1	| SYMBOL: NONE | ALCOHOL OXIDASE-RELATED, SIMILAR TO LONG CHAIN FATTY ALCOHOL OXIDASE FROM CANDIDA CLOACAE (GI:6983581), CANDIDA TROPICALIS (GI:6983594) | CHR4:10568376-10572423 REVERSE | ALIASES: T5K18.160, T5K18_160
Group 17	Number of sequences: 2
At4g22870.1	68417.m03303 leucoanthocyanidin dioxygenase, putative / anthocyanidin synthase, putative similar to SP|P51091 [Malus domestica]; contains Pfam domain PF03171, 2OG-Fe(II) oxygenase superfamily
At4g22880.1	| SYMBOL: NONE | LEUCOANTHOCYANIDIN DIOXYGENASE, PUTATIVE / ANTHOCYANIDIN SYNTHASE, PUTATIVE, SIMILAR TO SP:P51091 (MALUS DOMESTICA); CONTAINS PF03171 2OG-FE(II) OXYGENASE SUPERFAMILY | CHR4:12004779-12006220 REVERSE | ALIASES: F7H19.60, F7H19_60
Group 18	Number of sequences: 2
At2g04570.1	68415.m00465 GDSL-motif lipase/hydrolase family protein similar to family II lipase EXL3 (GI:15054386), EXL1 (GI:15054382), EXL2 (GI:15054384) [Arabidopsis thaliana]; contains Pfam profile PF00657: Lipase/Acylhydrolase with GDSL-like motif
At2g42990.1	| SYMBOL: NONE | GDSL-MOTIF LIPASE/HYDROLASE FAMILY PROTEIN, SIMILAR TO FAMILY II LIPASE EXL3 (GI:15054386), EXL1 (GI:15054382), EXL2 (GI:15054384) (ARABIDOPSIS THALIANA); CONTAINS PFAM PROFILE PF00657: LIPASE/ACYLHYDROLASE WITH GDSL-LIKE MOTIF | CHR2:17886121-17887631 FORWARD | ALIASES: F23E6.2, F23E6_2
Group 19	Number of sequences: 2
At3g03190.1	| SYMBOL: NONE | GLUTATHIONE S-TRANSFERASE, PUTATIVE, IDENTICAL TO GLUTATHIONE S-TRANSFERASE GB:AAB09584 FROM (ARABIDOPSIS THALIANA) | CHR3:735035-735994 FORWARD | ALIASES: T17B22.12, T17B22_12
At5g17220.1	68418.m02018 glutathione S-transferase, putative
Group 20	Number of sequences: 2
At5g25980.1	| SYMBOL: NONE | SIMILAR TO GLYCOSYL HYDROLASE FAMILY 1 PROTEIN [ARABIDOPSIS THALIANA] (TAIR:AT5G26000.2); SIMILAR TO GLYCOSYL HYDROLASE FAMILY 1 PROTEIN [ARABIDOPSIS THALIANA] (TAIR:AT5G26000.1); SIMILAR TO MYROSINASE [ARMORACIA RUSTICANA] (GB:AAV71147.1); SIMILAR TO MYROSINASE [BRASSICA NAPUS] (GB:CAA42775.1); SIMILAR TO MYROSINASE [RAPHANUS SATIVUS] (GB:BAB17227.1); SIMILAR TO MYROSINASE [BRAS…
At5g26000.1	68418.m03093 glycosyl hydrolase family 1 protein contains Pfam PF00232 : Glycosyl hydrolase family 1 domain; TIGRFAM TIGR01233: 6-phospho-beta-galactosidase; identical to Myrosinase precursor (Sinigrinase) (SP:P37702) [Arabidopsis thaliana]
Group 21	Number of sequences: 2
At1g09340.1	68414.m01045 expressed protein
At3g63140.1	| SYMBOL: NONE | MRNA-BINDING PROTEIN, PUTATIVE, SIMILAR TO MRNA BINDING PROTEIN PRECURSOR (GI:26453355) (LYCOPERSICON ESCULENTUM) | CHR3:23337347-23339684 REVERSE | ALIASES: T20O10.240
Group 22	Number of sequences: 2
At1g72610.1	68414.m08396 germin-like protein (GER1) identical to germin-like protein subfamily 3 member 1 SP|P94040; contains Pfam profile: PF01072 Germin family
At5g20630.1	| SYMBOL: NONE | GERMIN-LIKE PROTEIN (GER3), IDENTICAL TO GERMIN-LIKE PROTEIN SUBFAMILY 3 MEMBER 3 (SP:P94072) | CHR5:6975106-6975995 REVERSE | ALIASES: T1M15.30, T1M15_30
Group 23	Number of sequences: 2
At1g53080.1	68414.m06010 legume lectin family protein
At5g03350.1	| SYMBOL: NONE | LEGUME LECTIN FAMILY PROTEIN, CONTAINS PFAM DOMAIN, PF00139: LEGUME LECTINS BETA DOMAIN | CHR5:815673-816657 REVERSE | ALIASES: F12E4.80, F12E4_80
Group 24	Number of sequences: 2
At4g23670.1	| SYMBOL: NONE | MAJOR LATEX PROTEIN-RELATED / MLP-RELATED, LOW SIMILARITY TO MAJOR LATEX PROTEIN {PAPAVER SOMNIFERUM}(GI:294060) CONTAINS PFAM PROFILE PF00407: PATHOGENESIS-RELATED PROTEIN BET V I FAMILY | CHR4:12332570-12333814 REVERSE | ALIASES: F9D16.140, F9D16_140
At4g23680.1	68417.m03409 major latex protein-related / MLP-related low similarity to major latex protein {Papaver somniferum}[GI:294060] ; contains Pfam profile PF00407: Pathogenesis-related protein Bet v I family
Group 25	Number of sequences: 2
At3g26800.1	68416.m03352 expressed protein
At4g36925.1	| SYMBOL: NONE | EXPRESSED PROTEIN | CHR4:17403977-17404447 FORWARD | ALIASES: NONE
