# Supplementary material for: Genome-Wide Analysis of Gene Expression during Early Arabidopsis Flower Development
Source: PLoS Genet. 2006 Jul 28;2(7):e117. doi: 10.1371/journal.pgen.0020117 (PMC1523247; doi:10.1371/journal.pgen.0020117)
Supplement: Table S10 — Gene identifiers and gene descriptions are shown. Gene descriptions were derived from various sources, including information from TAIR. Fold change values and adjusted p values ('Holm') for ratios r1-r5 (see Figure 3A), as well as normalized signal intensities for the different time points (0–5 d) are shown. (12 MB XLS) [file pgen.0020117.st010.xls]

## Sheet: R1.xls
Gene ID	Gene Description	Fold Change R1	Holm R1	Fold Change R2	Holm R2	Fold Change R3	Holm R3	Fold Change R4	Holm R4	Fold Change R5	Holm R5	Intensity 0d	Intensity 1d	Intensity 2d	Intensity 3d	Intensity 4d	Intensity 5d
AT1G01010	^ ^ANAC001^ TF ^NAC^ ^no apical meristem (NAM) family protein contains Pfam PF02365: No apical meristem (NAM) domain; similar to NAC domain protein NAM GB: AAD17313 GI:4325282 from [Arabidopsis thaliana]^	-1.00669	1	1.08258	1	-1.04802	1	-1.15797	1	-1.02074	1	894.961	1013.22	1061.97	916.748	932.664	943.938
AT1G01020	^ ^mitochondrion^ ^transmembrane ARV1-like family protein contains similarity to ARV1 [Homo sapiens] gi|12044055|gb|AAG47671^	-1.14254	1	-1.02925	1	1.09764	1	-1.12925	1	-1.06286	1	5521.21	5280.97	4439.05	4601.01	4456.19	4072.5
AT1G01030	^ ^ ^ TF ^ABI3/VP1^ ^DNA-binding protein, putative similar to DNA-binding proteins from [Arabidopsis thaliana] RAV1 GI:3868857, RAV2 GI:3868859; contains Pfam profile PF02362: B3 DNA binding domain^	1.12251	1	1.31974	1	2.58314	1	2.60964	1.30864e-15	1.89353	1.64226e-07	61.5173	67.4949	85.0791	262.959	600.842	1107.97
AT1G01040	^CARPEL FACTORY^Dicer-Like;ovule development also controls flowering time;EMB;intracellular^Embryo Defective^DEAD/DEAH box helicase carpel factory / CAF identical to RNA helicase/RNAseIII CAF protein GB:AAF03534 GI:6102610 from [Arabidopsis thaliana]^	-1.12494	1	1.13676	1	-1.05245	1	1.03163	1	1.17877	1	392.045	384.778	411.013	324.82	327.003	320.553
AT1G01050	^ ^pyrophosphatase activity^ ^inorganic pyrophosphatase, putative [soluble] / pyrophosphate phospho-hydrolase, putative / PPase, putative strong similarity to SP|Q43187 Soluble inorganic pyrophosphatase (EC 3.6.1.1) (Pyrophosphate phospho- hydrolase) (PPase) {Solanum tuberosum}; contains Pfam profile PF00719: inorganic pyrophosphatase^	1.14106	1	1.2757	1	1.03457	1	1.09908	1	-1.48411	1	5489.78	5878.81	5510.48	5934.32	5117.52	3707.52
AT1G01060	^LATE ELONGATED HYPOCOTYL^ ^ TF ^MYB-related^ ^myb family transcription factor contains Pfam profile: PF00249 myb-like DNA-binding domain; identical to cDNA LATE ELONGATED HYPOCOTYL MYB transcription factor GI:3281845^	1.98012	1	2.02661	1	1.05285	1	-4.01429	1	1	1	3.2292	11.0175	39.0579	11.787	5.19057
AT1G01070	^ ^DMT(The Drug/Metabolite Transporter);Nodulin-like protein family;membrane^ ^nodulin MtN21 family protein similar to MtN21 GI:2598575 (root nodule development) from [Medicago truncatula]^	-1.16879	1	-1.13065	1	1.17348	1	1.10908	1	-1.02466	1	118.501	94.5685	109.35	129.783	128.506	114.696
AT1G01080	^ ^chloroplast^ ^33 kDa ribonucleoprotein, chloroplast, putative / RNA-binding protein cp33, putative similar to 33 KDA RIBONUCLEOPROTEIN GB:P19684 from [Nicotiana sylvestris]^	1.05544	1	1.16854	1	1.07782	1	1.17872	1	1.04342	1	1788.97	2017.89	1962.16	2314.28	2687.09	2781.01
AT1G01090	^CARBONIC ANHYDRASE 1^Acyl Lipid Metabolism;pyruvate dehydrogenase activity^Plastidial Pyruvate Dehydrogenase E1alpha subunit^pyruvate dehydrogenase E1 component alpha subunit, chloroplast identical to pyruvate dehydrogenase E1 alpha subunit GB:AAB86803 GI:2454182 from [Arabidopsis thaliana]; identical to cDNA pyruvate dehydrogenase E1 alpha subunit mRNA, nuclear gene encoding plastid protein GI:…	1.14798	1	1.06361	1	-1.03252	1	1.0066	1	1.0352	1	1454.07	1578.03	1542.06	1658.14	1605.73	1449.89
AT1G01100	^ ^structural constituent of ribosome^ ^60S acidic ribosomal protein P1 (RPP1A) similar to 60S ACIDIC RIBOSOMAL PROTEIN P1 GB:O23095 from [Arabidopsis thaliana]^	1.33166	1	-1.00127	1	-1.0327	1	-1.14918	1	-1.00039	1	14745.2	16240.6	19065.8	22321.6	18526.3	14911.9
AT1G01110	^ ^mitochondrion^ ^expressed protein contains Prosite PS00165: Serine/threonine dehydratases pyridoxal-phosphate attachment site^	-1.07727	1	1.05745	1	-1.01551	1	-1.17236	1	-1.01296	1	6499.35	6128.1	6396.78	7093.81	6571.17	5841.09
AT1G01120	^ ^Acyl Lipid Metabolism;wax biosynthesis^Ketoacyl-CoA Synthase^fatty acid elongase 3-ketoacyl-CoA synthase 1 (KCS1) nearly identical to GB:AAC99312 GI:4091810 from [Arabidopsis thaliana]^	-1.32026	1	-1.26416	1	1.37885	1	-1.06491	1	1.193	1	5862.17	3908.78	4111.37	5344.12	4326.76	6046.76
AT1G01130	^ ^ ^ ^expressed protein ; expression supported by MPSS^	-1.24242	1	-1.2321	1	-1.22443	1	-1.03011	1	-1.37846	1	9594.88	9059.75	8096.06	7153.56	6651.24	5252.7
AT1G01140	^CBL-interacting protein kinase 9^SNF1-related Protein Kinase (SnRK) ;AtCIPKs;protein serine/threonine kinase activity^ ^CBL-interacting protein kinase 9 (CIPK9) identical to CBL-interacting protein kinase 9 [Arabidopsis thaliana] gi|13249117|gb|AAK16684; contains Pfam profiles PF00069: Protein kinase domain and PF03822: NAF domain; identical to cDNA CBL-interacting protein kinase 9 (CIPK9) GI:13…	-1.60973	0.00186986	-1.09387	1	-1.1239	1	1.07334	1	1.27456	1	12958.5	11344.7	9918.28	7437.92	7811.85	7429.35
AT1G01150	^ ^MYB domain transcription factor family;DNA binding activity^ ^expressed protein ; expression supported by MPSS^	-1.58978	1	1.05509	1	1.14775	1	-1.18241	1	1.13609	1	828.179	508.195	428.543	392.611	338.022	310.923
AT1G01160	^GRF1-INTERACTING FACTOR 2^General Transcription^ ^SSXT protein-related / transcription co-activator-related similar to SYT/SSX4 fusion protein (GI:11127695) [Homo sapiens]; supporting cDNA gi|21539891|gb|AY102640.1|; contains Pfam profile PF05030: SSXT protein (N-terminal region)^	1.2411	1	-1.13091	1	1.0553	1	1.10014	1	1.04996	1	6082.5	7238.38	6916.48	9353.04	9790.06	8772.79
AT1G01170	^ ^endomembrane system^ ^ozone-responsive stress-related protein, putative similar to stress-related ozone-induced protein AtOZI1 (GI:790583) [Arabidopsis thaliana]; contains 1 predicted transmembrane domain;^	-1.09982	1	-1.43773	1	1.04472	1	-1.00153	1	1.06523	1	14320.8	12331.5	12658.8	12766.6	10606.8	12284
AT1G01180	^ ^ AP2/EREBP, APETALA2/Ethylene-responsive element binding protein family;mitochondrion ^ ^expressed protein ^	1.13951	1	-1.16146	1	1.03878	1	1.016	1	1.03322	1	145.963	163.322	139.524	132.706	139.222	156.977
AT1G01190	^seC1A^Cytochrome P450;cytochrome P450 activity^CYP78A^cytochrome P450, putative similar to cytochrome P450 SP:O48927 from [Glycine max]^	-1.13286	1	-1.10591	1	-1.05914	1	1.02903	1	-1.03588	1	98.5586	100.959	108.804	107.516	104.23	106.896
AT1G01200	^ ^small GTPase(RAB);endomembrane system^ ^Ras-related GTP-binding protein, putative similar to GTP-binding protein GB:D12541 GI:303736 from [Pisum sativum]^	-1.03908	1	-1.13281	1	-1.22598	1	1.04318	1	1.06845	1	416.621	442.759	411.645	325.327	303.66	314.251
AT1G01210	^ ^putative DNA-binding protein;DNA binding activity^ ^DNA-directed RNA polymerase III family protein similar to SP|O13896 DNA-directed RNA polymerases III 12.5 kDa polypeptide (EC 2.7.7.6) {Schizosaccharomyces pombe}; contains Pfam profiles PF02150: RNA polymerases M/15 Kd subunit, PF01096: Transcription factor S-II (TFIIS)^	1.17146	1	1.05049	1	1.03463	1	-1.06773	1	-1.0564	1	5337.88	6270.42	6192.84	6278.51	5613.44	5223.1
AT1G01220	^ ^mitochondrion^ ^GHMP kinase-related contains similarity to L-fucose kinase [Homo sapiens] gi|21212956|emb|CAD29647^	1.09541	1	1.07981	1	1.06237	1	1.26172	1	-1.04833	1	2121.51	2561.51	2674.28	2165.42	2571.57	2894.58
AT1G01225	^ ^protein kinase activity^ ^NC domain-containing protein-related contains weak hit to Pfam profile PF04970: NC domain^	1.00415	1	-1.05937	1	-1.0929	1	1.05188	1	-1.05642	1	2909.79	2957.93	2978.95	2571.31	2329.15	2265.75
AT1G01230	^ ^ ^ ^ORMDL family protein contains Pfam domain PF04061: ORMDL family^	-1.04112	1	-1.28656	1	-1.05305	1	-1.04841	1	1.00547	1	2317.4	2411.3	2314.46	2381.78	2174.83	1972.79
AT1G01240	^ ^mitochondrion^ ^expressed protein ^	1.25862	1	-1.38427	1	1.24228	1	-1.20599	1	-1.43451	1	1850.07	2435.89	2182.06	2343.09	2040.35	1917.3
AT1G01250	^ ^ ^ TF ^AP2/ERF^ERF-EREBP^AP2 domain-containing transcription factor, putative similar to transcription factor TINY GB:CAA64359 GI:1246403 from [Arabidopsis thaliana]^	1.1212	1	1.41877	1	-1.04742	1	1.25504	1	-1.01879	1	37.7813	35.7614	81.2462	65.1548	49.6014	51.8313
AT1G01260	^ ^BHLH013^ TF ^bHLH^bHLH^basic helix-loop-helix (bHLH) family protein contains Pfam profile: PF00010 helix-loop-helix DNA-binding domain^	-1.1452	1	1.23307	1	1.0282	1	1.05686	1	1.21923	1	1458.61	1450.89	1748.24	2117.62	2052.88	2201.85
AT1G01280	^ ^Acyl Lipid Metabolism;Cytochrome P450;EF-hand containing proteins:Group VI;cytochrome P450 activity^Fatty Acid Omega-Hydroxylase;CYP703A^cytochrome P450 family protein similar to cytochrome P450 GB:BAA92894 GI:7339658 from [ Petunia hybrida]^	1.01939	1	-1.15278	1	-1.11126	1	-1.02731	1	1.32242	1	37.1844	34.7734	38.1737	36.6279	33.2603	35.6892
AT1G01290	^COFACTOR OF NITRATE REDUCTASE AND XANTHINE DEHYDROGENASE 3^mitochondrion^ ^molybdopterin biosynthesis CNX3 protein / molybdenum cofactor biosynthesis enzyme CNX3 (CNX3) identical to molybdopterin biosynthesis CNX3 protein SP|Q39056 from [Arabidopsis thaliana]^	1.13087	1	-1.11768	1	-1.10336	1	1.02045	1	-1.19293	1	1973.43	2396.91	1831.25	1840.01	2071.5	1896.75
AT1G01300	^ ^DNA binding activity^ ^aspartyl protease family protein contains Pfam domain, PF00026: eukaryotic aspartyl protease^	-1.40805	1	1.10584	1	-1.2812	1	-1.09361	1	1.44386	1	19494.2	12861.6	17964	16633.2	12070.7	21319.5
AT1G01310	^ ^extracellular^ ^allergen V5/Tpx-1-related family protein similar to pathogenesis related protein-1 GB:AAC25629 GI:3290004 from [Zea mays]; contains Pfam profile PF00188: SCP-like extracellular protein^	1.12314	1	-1.0298	1	-1.06767	1	1.05809	1	1.00353	1	155.317	166.43	161.062	140.272	133.439	124.948
AT1G01320	^ ^endomembrane system^ ^tetratricopeptide repeat (TPR)-containing protein low similarity to SP|P46825 Kinesin light chain (KLC) {Loligo pealeii}; contains Pfam profile PF00515: TPR Domain^	-1.07772	1	1.04235	1	1.10898	1	1.39035	1	-1.0173	1	4334.48	4168.37	4701.98	4338.96	5078.63	5525.14
AT1G01330	At1g01330 hypothetical protein	1.03286	1	-1.01809	1	-1.22935	1	-1.16318	1	1.10786	1	396.208	387.296	448.798	383.337	488.978	554.497
AT1G01340	^ ^VIC(Voltage Gated Ion Channel);Ion Channel Families;CNGCs;cation transport^Cyclic nucleotide gated channel family^cyclic nucleotide-regulated ion channel (CNGC10) (ACBK1) almost identical to CaM-regulated potassium ion channel (ACBK1) GI:8515883 from [Arabidopsis thaliana]; contains Pfam domain, PF00520: Ion transport protein^	1.12094	1	1.00425	1	1.07015	1	1.16994	1	-1.10249	1	428.272	431.223	434.035	436.565	447.941	421.482
AT1G01350	^ ^nucleic acid binding activity^ ^zinc finger (CCCH-type/C3HC4-type RING finger) family protein similar to SP|O15541 Zinc finger protein 183 {Homo sapiens}; contains Pfam profiles PF04396: Protein of unknown function, DUF537, PF00097: Zinc finger, C3HC4 type (RING finger), PF00642: Zinc finger C-x8-C-x5-C-x3-H type (and similar)^	-1.01209	1	1.07938	1	1.10002	1	-1.03276	1	-1.09958	1	891.381	762.858	770.828	818.738	720.418	765.654
AT1G01360	^ ^ ^ ^expressed protein similar to hypothetical protein GB:CAB45785 GI:5262156 from [Arabidopsis thaliana]^	1.31232	1	1.18025	1	-1.04217	1	-1.25223	1	-1.13528	1	2660.08	3056.51	3640.66	3640.02	2907.51	3016.96
AT1G01370	^ ^Histone H3;DNA binding activity^ ^centromeric histone H3 HTR12 (HTR12) similar to histone H3 GB:X17141 GI:10795 from Tetrahymena pyriformis, GI:161790 from Tetrahymena thermophila; contains Pfam profile PF00125 Core histone H2A/H2B/H3/H4^	-1.05173	1	1.01982	1	1.04472	1	-1.00524	1	1.08796	1	3896.66	4369.55	4740.49	4582.15	3621.53	3548.66
AT1G01380	^ENHANCER OF TRY AND CPC1^ ^ TF ^MYB-related^ ^myb family transcription factor similar to myb homolog (CPC) GI:2346966 from [Arabidopsis thaliana]^	-1.22617	1	-1.13636	1	-1.06539	1	-1.02868	1	1.19858	1	62.5718	60.4469	48.7123	48.7458	47.0061	50.7536
AT1G01390	^ ^Glycosyl transferases;Glycosyltransferase Family 1;Glycosyltransferase Gene Families;glycosyltransferase;flavonoid biosynthesis;biosynthesis of Arabidopsis flavonoids^GT family 1;Glycosyltransferase- Family 1;FLAVONOL 3-O-GLUCOSYLTRANSFERASE^UDP-glucoronosyl/UDP-glucosyl transferase family protein contains Pfam profile: PF00201 UDP-glucoronosyl and UDP-glucosyl transferase^	-1.20089	1	-1.06395	1	-1.12027	1	-1.13563	1	-1.18846	1	35.6254	35.2129	32.7428	31.9973	29.6976	33.3095
AT1G01400	^ ^ ^ ^hypothetical protein ^	1.19575	1	1.00516	1	1.09895	1	1.02999	1	-1.11966	1	75.2004	82.1897	86.0932	106.584	109.523	101.808
AT1G01410	^ ^putative DNA-binding protein;DNA binding activity^ ^hypothetical protein ^	1.03216	1	-1.04408	1	-1.11591	1	1.10271	1	1.4561	1	39.4583	36.963	48.2607	47.9815	47.9677	52.6303
AT1G01420	^ ^Glycosyl transferases;Glycosyltransferase Family 1;Glycosyltransferase Gene Families;glycosyltransferase;flavonoid biosynthesis;biosynthesis of Arabidopsis flavonoids^GT family 1;Glycosyltransferase- Family 1;FLAVONOL 3-O-GLUCOSYLTRANSFERASE^UDP-glucoronosyl/UDP-glucosyl transferase family protein contains Pfam profile: PF00201 UDP-glucoronosyl and UDP-glucosyl transferase^	1.03653	1	1.14238	1	1.10561	1	1.11605	1	-1.02288	1	95.3153	103.68	101.83	105.585	113.692	99.7037
AT1G01430	^ ^molecular_function unknown^ ^expressed protein similar to hypothetical protein GB:CAB80917 GI:7267605 from [Arabidopsis thaliana]^	1.10112	1	-1.06839	1	1.11418	1	-1.01983	1	1.37005	0.0303428	1136.8	1283.18	1093.96	1092.8	1103.98	1312.02
AT1G01440	^ ^ ^ ^extra-large G-protein-related weak similarity to extra-large G-protein (AtXLG1) (GI:3201682) [Arabidopsis thaliana]^	-1.0323	1	-1.03164	1	-1.03991	1	-1.2912	1	1.16708	1	842.522	905.401	761.492	724.283	696.335	770.536
AT1G01450	^ ^Light-Sensory Kinase ;protein kinase activity^ ^protein kinase-related contains eukaryotic protein kinase domain, INTERPRO:IPR000719^	-1.0751	1	-1.0247	1	1.15125	1	1.01596	1	1.17451	1	54.4466	58.9004	59.7968	59.6128	52.3054	53.2055
AT1G01460	^ ^Acyl Lipid Metabolism;1-phosphatidylinositol-4-phosphate 5-kinase activity^Phosphatidylinositol Phosphate Kinase type I/II A^phosphatidylinositol-4-phosphate 5-kinase family protein similar to phosphatidylinositol-4-phosphate 5-kinase AtPIP5K1 [Arabidopsis thaliana] GI:3702691; contains Pfam profile PF01504: Phosphatidylinositol-4-phosphate 5-Kinase^	1.0914	1	1.10852	1	1.10318	1	1.24691	1	-1.0131	1	123.63	136.421	158.025	179.939	154.003	134.54
AT1G01470	^LATE EMBRYOGENESIS ABUNDANT 14^ ^ ^late embryogenesis abundant protein, putative / LEA protein, putative similar to SP|P46518 Late embryogenesis abundant protein Lea14-A {Gossypium hirsutum}; contains Pfam profile PF03168: Late embryogenesis abundant protein^	-1.2089	1	-1.08685	1	-1.09765	1	-1.20631	1	-1.02209	1	129.261	109.523	90.4025	97.2215	71.9815	59.541
AT1G01480	^1-AMINOCYCLOPROPANE-1-CARBOXYLATE SYNTHASE^ethylene biosynthesis from methionine^ ^1-aminocyclopropane-1-carboxylate synthase 2 / ACC synthase 2 (ACS2) (ACC1) identical to 1-aminocyclopropane-1-carboxylate synthase SP|Q06402 [GI:166578] from [Arabidopsis thaliana]^	1.25574	1	-1.42711	1	-1.28097	1	1.00622	1	1.08381	1	64.2434	74.7288	60.9684	59.7922	57.8201	61.6546
AT1G01490	^ ^ ^ ^heavy-metal-associated domain-containing protein contains Pfam profile PF00403: Heavy-metal-associated domain^	-1.16553	1	-1.0316	1	-1.01921	1	1.05519	1	-1.13602	1	7983.45	7998.89	8142.12	7909.96	8049.36	8434.46
AT1G01500	^ ^ ^ ^expressed protein identical to cDNA unknown protein GI:1922247 embY10087.1^	-1.00679	1	1.01477	1	1.0253	1	-1.07545	1	1.18651	1	741.935	823.359	891.547	869.6	832.901	910.517
AT1G01510	^ANGUSTIFOLIA^Orphan family (AN);leaf morphogenesis^ ^C-terminal binding protein (ANGUSTIFOLIA) nearly identical to C-terminal binding protein ANGUSTIFOLIA [Arabidopsis thaliana] GI:15408535; contains Pfam profile PF02826: D-isomer specific 2-hydroxyacid dehydrogenase, NAD binding domain^	1.07288	1	1.02023	1	-1.00529	1	1.09098	1	-1.14133	1	7723.94	8352.07	6888.29	6986.11	8276.6	7445.57
AT1G01520	^ ^ ^ TF ^MYB-related^ ^myb family transcription factor similar to myb-related protein GI:2505876 from [Arabidopsis thaliana]^	-1.01608	1	1.27676	1	1.0161	1	1.06559	1	1.13736	1	230.243	215.1	216.397	218.011	204.184	240.986
AT1G01530	^ ^AGL28^ TF ^MADS^Type I^MADS-box protein (AGL28) similar to MADS-box transcription factor GI:6580943 from [Picea abies]; contains Pfam profile PF00319: SRF-type transcription factor (DNA-binding and dimerisation domain)^	-1.39193	1	-1.08254	1	1.24348	1	-1.00041	1	1.24074	1	21.4471	19.7825	23.9523	29.8055	27.6707	24.6706
AT1G01540	^ ^RLCK V ;protein kinase activity^ ^protein kinase family protein contains protein kinase domain, Pfam:PF00069; contains serine/threonine protein kinase domain, INTERPRO:IPR002290^	1.10063	1	-1.09406	1	1.0609	1	1.06025	1	-1.02152	1	6912.64	7465.97	7220.22	7646.35	7446.13	7829.56
AT1G01550	^ ^chloroplast^ ^expressed protein ^	-1.08856	1	1.11078	1	-1.08659	1	-1.39664	0.52438	1.41265	1	5477.38	4786.71	5823.54	6454.18	5020.49	5738.37
AT1G01560	^ ^Mitogen Activated Protein Kinase (MAPK) ;MAP Kinase^ ^mitogen-activated protein kinase, putative / MAPK, putative (MPK11) similar to MAP kinase 5 GI:4239889 from [Zea mays]; mitogen-activated protein kinase (MAPK)(AtMPK11), PMID:12119167^	-1.19458	1	-1.42559	1	1.08554	1	1.10351	1	1.09037	1	568.221	457.164	325.727	329.869	356.338	490.048
AT1G01570	^ ^Glycosyltransferase Family 31;Glycosyltransferase Gene Families;glycosyltransferase^Glycosyltransferase Family- 31^fringe-related protein + similar to hypothetical protein GB:AAC23643 [Arabidopsis thaliana] + weak similarity to Fringe [Schistocerca gregaria](GI:6573138);Fringe encodes an extracellular protein that regulates Notch signalling.^	1.14335	1	-1.23559	1	-1.23587	1	1.08608	1	1.02143	1	598.817	781.694	793.281	703.588	791.146	809.845
AT1G01580	^ ^CytB-H+(Cytochrome b558 (CytB) H+-channel);FRO1-like protein; NADPH oxidase-like family;electron transport^ ^ferric-chelate reductase, putative similar to ferric-chelate reductase (FRO1) [Pisum sativum] GI:15341529; contains Pfam profile: PF01794 ferric reductase like transmembrane component^	-100	1	100	1	-100	1	1	1	2.0347	1	14.2377	3.65809	12.4488	-34.6235	36.916	59.0195
AT1G01590	^FROSTBITE1^CytB-H+(Cytochrome b558 (CytB) H+-channel);FRO1-like protein; NADPH oxidase-like family;electron transport^ ^ferric-chelate reductase, putative similar to ferric-chelate reductase (FRO1) [Pisum sativum] GI:15341529; contains Pfam profile: PF01794 ferric reductase like transmembrane component^	-1.15705	1	-1.45475	1	1.17625	1	1.01462	1	1.10808	1	328.836	267.947	180.83	221.032	205.011	197.122
AT1G01600	^ ^Acyl Lipid Metabolism;Cytochrome P450;cytochrome P450 activity^Fatty Acid Omega-Hydroxylase;CYP86A^cytochrome P450, putative similar to cytochrome P450 GI:10442763 from [Triticum aestivum]^	-1.01571	1	-1.10198	1	1.13786	1	1.32219	1	2.61687	1	576.821	690.119	712.516	825.66	1271.7	4619.63
AT1G01610	^ ^Acyl Lipid Metabolism;binding activity^ER 2-Lysophosphatidate Acyltransferase (LPAAT)^phospholipid/glycerol acyltransferase family protein similar to unknown protein GI:3335359 from [Arabidopsis thaliana]^	-1.06512	1	-1.12535	1	-1.023	1	1.00883	1	1.17754	1	9948.18	9293.38	8502.83	9393.92	11030.7	12761.5
AT1G01620	^TMP-B^MIP(The Major Intrinsic Protein);Aquaporin Families;MIP family;plasma membrane^Delta tonoplast integral protein family^plasma membrane intrinsic protein 1C (PIP1C) / aquaporin PIP1.3 (PIP1.3) / transmembrane protein B (TMPB) identical to plasma membrane intrinsic protein 1c SP:Q08733 from [Arabidopsis thaliana]^	1.16989	1	1.91512	1	1.14499	1	1.33808	1	-1.22306	1	17366.2	13850.7	20578.6	21009.2	15808.1	15584.1
AT1G01630	^ ^ ^ ^SEC14 cytosolic factor, putative / phosphoglyceride transfer protein, putative contains Pfam PF00650 : CRAL/TRIO domain and PF03765 : CRAL/TRIO, N-terminus; similar to polyphosphoinositide binding protein Ssh2p GB:AAB94599 GI:2739046 from [Glycine max]^	-100	1	1.51117	1	100	1	5.04795	1	100	1	9.46239	13.3534	16.9922	12.8267	7.17701	11.4924
AT1G01640	^ ^protein binding activity^ ^speckle-type POZ protein-related contains Pfam profile:PF00651 BTB/POZ domain; similar to Speckle-type POZ protein (SP:O43791) [Homo sapiens]^	1.2268	1	-1.32869	1	1.11122	1	-1.33487	1	-1.18869	1	356.108	422.853	366.996	386.389	297.785	269.451
AT1G01650	^ ^proteolysis and peptidolysis^ ^protease-associated (PA) domain-containing protein contains protease associated (PA) domain, Pfam:PF02225^	1.04243	1	-1.05332	1	1.03464	1	1.00261	1	-1.14238	1	4342.13	4789.36	4056.19	4063.27	4275.73	4185.78
AT1G01660	^ ^Plant U-box protein (PUB) Class V^ ^U-box domain-containing protein ^	1.08413	1	-1.09112	1	-1.1967	1	1.06698	1	-1.04493	1	1505.1	1608.16	1470.19	1474.74	1290.28	1085.2
AT1G01670	^ ^Plant U-box protein (PUB) Class V^ ^U-box domain-containing protein ^	1.00367	1	1.05221	1	-1.08641	1	1.00851	1	-1.03161	1	1060.66	1180.72	1032.85	918.198	901.321	805.596
AT1G01680	^ ^Plant U-box protein (PUB) Class V^ ^U-box domain-containing protein ^	1.07552	1	-1.18845	1	1.13877	1	-1.00849	1	1.07917	1	39.6565	46.693	39.7456	42.3615	43.0346	41.0993
AT1G01690	^ ^chloroplast^ ^expressed protein ^	1.0934	1	-1.09373	1	-1.00681	1	1.16341	1	-1.0613	1	255.763	242.224	232.295	244.993	277.771	265.779
AT1G01700	^ ^ ^ ^expressed protein contains Pfam profile PF03759: Domain of unknown function (DUF315)^	1.05863	1	-1.14232	1	1.11365	1	1.16777	1	1.29437	1	324.45	428.627	383.494	424.886	493.734	580.062
AT1G01710	^ ^Acyl Lipid Metabolism;mitochondrion^Acyl-CoA Thioesterase^acyl-CoA thioesterase family protein contains Pfam profiles: PF02551 acyl-CoA thioesterase, PF00027 cyclic nucleotide-binding domain^	1.00119	1	-1.04613	1	1.06696	1	-1.08349	1	1.05291	1	2646.71	2606.77	2693.45	2865.12	2639.24	2681.44
AT1G01720	^ ^ANAC002^ TF ^NAC^ ^no apical meristem (NAM) family protein contains Pfam PF02365: No apical meristem (NAM) domain; similar to NAC domain protein NAM GB:AAD17313 GI:4325282 from [Arabidopsis thaliana]^	1.02207	1	-1.07032	1	-1.32027	1.73027e-34	-1.19566	1	1.15141	1	11671.8	12662.6	12376.6	10422.2	11161.1	8453.17
AT1G01725	^ ^endomembrane system^ ^expressed protein ^	1.05583	1	-1.20561	1	1.03014	1	1.09683	1	1.04129	1	5083.79	5621.32	4690.33	5162.76	5737.93	5137.21
AT1G01730	^ ^chloroplast^ ^expressed protein ^	-1.00818	1	1.08441	1	-1.14988	1	-1.15938	1	1.08055	1	9536.8	9627.89	9873.22	9076.14	8284.41	8807.53
AT1G01740	^ ^RLCK II ;protein kinase activity^ ^protein kinase family protein low similarity to protein kinase [Arabidopsis thaliana] GI:2852449; contains Pfam profile: PF00069 Protein kinase domain^	-1.00986	1	1.02773	1	1.03859	1	1.19507	1	-1.05805	1	945.976	1152.53	1027.34	874.037	906.43	814.934
AT1G01750	^ ^actin depolymerizing activity^ ^actin-depolymerizing factor, putative strong similarity to SP|P30175 Actin-depolymerizing factor (ADF) {Lilium longiflorum}; contains Pfam profile PF00241: Cofilin/tropomyosin-type actin-binding protein^	1.15391	1	1.00827	1	1.08301	1	1.017	1	-1.10033	1	62.2981	129.298	134.32	59.3692	56.5239	51.6915
AT1G01760	^ ^double-stranded RNA specific editase activity^ ^adenosine-deaminase family / editase family similar to double-stranded RNA-specific editase GB:AAF69673 GI:7770275 from [Danio rerio]^	-1.06539	1	1.17938	1	1.11178	1	-1.12844	1	-1.16134	1	957.894	977.373	1086.19	1083.59	1059.36	1108.99
AT1G01770	^ ^nucleic acid binding activity^ ^expressed protein ^	1.30912	1	-1.09726	1	1.11662	1	-1.12071	1	-1.01343	1	1326.91	1686.72	1480.47	1283.76	1335.9	1602.96
AT1G01780	^ ^ ^ TF ^NtLIM1-like (Zn)^ ^LIM domain-containing protein similar to PGPS/D1 [Petunia x hybrida] GI:4105772, LIM domain protein PLIM1 [Nicotiana tabacum] GI:5932418; contains Pfam profile PF00412: LIM domain^	1.28187	1	-1.14558	1	1.03009	1	1.17171	1	-1.08164	1	958.384	1197.84	1138.79	1121.78	1151.89	978.254
AT1G01790	^KEA1^CPA2(Monovalent Cation:Proton Antiporter-2);Inorganic Solute Cotransporters;potassium ion transporter activity^Putative potassium transporter family^K+ efflux antiporter, putative (KEA1) identical to GB:AAD01191 GI:4101473 from [ Arabidopsis thaliana]; Monovalent cation:proton antiporter family 2 (CPA2 family) member, PMID:11500563^	1.07225	1	1.12783	1	-1.28652	1	1.18384	1	1.09516	1	3531	3993.18	4051.33	3266.69	3846.27	4317.81
AT1G01800	^ ^SDRs (short-chain dehydrogenase/reductase family);metabolism^ ^short-chain dehydrogenase/reductase (SDR) family protein similar to carbonyl reductase GI:1049108 from [Mus musculus]^	1.07854	1	1.26141	1	1.07866	1	-1.11062	1	-1.11757	1	5754.28	5883.61	7239.56	6854.84	5992.84	4940.75
AT1G01810	^ ^mitochondrion^ ^hypothetical protein ^	1.01527	1	-1.38342	1	1.09715	1	-1.15237	1	-1.00192	1	914.065	940.053	736.658	621.706	530.818	569.71
AT1G01820	^ ^ ^ ^peroxisomal biogenesis factor 11 family protein / PEX11 family protein contains Pfam PF05648: Peroxisomal biogenesis factor 11 (PEX11)^	1.00624	1	-1.11461	1	1.04016	1	-1.16288	1	-1.08071	1	5936.19	5920.63	4652.32	6324.2	6051.36	5690.48
AT1G01830	^ ^ ^ ^armadillo/beta-catenin repeat family protein armadillo/beta-catenin-like repeats, Pfam:PF00514^	1.08337	1	-1.12599	1	-1.01178	1	1.18387	1	1.021	1	3532.22	3870.49	2862.46	2695.2	3072.52	2946.55
AT1G01840	^ ^chloroplast^ ^expressed protein ^	1.02084	1	-1.04518	1	1.08097	1	1.12855	1	-1.02726	1	1125.36	1272.06	1410.73	1295.15	1229.33	1267.82
AT1G01880	^ ^mitochondrion^ ^DNA repair protein, putative similar to Swiss-Prot:P28706 DNA repair protein rad13 [Schizosaccharomyces pombe]; similar to UV hypersensitive protein [Arabidopsis thaliana] gi|13649704|gb|AAK37472^	1.16267	1	1.22135	1	-1.06942	1	1.22066	1	-1.1756	1	920.111	1049.42	1143.88	928.059	1075.44	1108.42
AT1G01900	^ ^subtilases (subtilisin ? like serine proteases) ;endomembrane system^ ^subtilase family protein contains similarity to cucumisin-like serine protease GB:AAC18851 GI:3176874 from [Arabidopsis thaliana]^	-1.04722	1	1.21118	1	1.09841	1	-1.10948	1	-1.05079	1	785.226	675.533	755.344	786.093	676.996	644.569
AT1G01910	^ ^adenosinetriphosphatase activity^ ^anion-transporting ATPase, putative similar to SP|O43681 Arsenical pump-driving ATPase (EC 3.6.3.16) (Arsenite-translocating ATPase) (Arsenical resistance ATPase) (Arsenite-transporting ATPase) (ARSA) (ASNA-I) {Homo sapiens}; contains Pfam profile PF02374: Anion-transporting ATPase^	-1.02806	1	1.24618	1	1.33748	1	1.02061	1	-1.15962	1	5076.49	4955.97	4969.56	5058.74	4355.02	4198.91
AT1G01920	^ ^ ^ ^SET domain-containing protein low similarity to SP|Q43088 Ribulose-1,5 bisphosphate carboxylase/oxygenase large subunit N- methyltransferase, chloroplast precursor (EC 2.1.1.127) {Pisum sativum}; contains Pfam profile PF00856: SET domain^	-1.05338	1	-1.10129	1	1.09701	1	-1.21407	1	1.15766	1	2389.79	2451.61	2242.52	2029.69	1796.04	2124.71
AT1G01930	^ ^ATP binding activity^ ^zinc finger protein-related contains Pfam PF00023: Ankyrin repeat; contains Pfam PF00096: Zinc finger, C2H2 type domain and Prosite PS00028: Zinc finger, C2H2 type, domain^	-1.15764	1	-1.23899	1	-1.14595	1	-1.09886	1	1.25519	1	3913.88	3456.56	3071.61	2647.16	2588.06	2871.35
AT1G01940	^ ^peptidyl-prolyl cis-trans isomerase activity^ ^peptidyl-prolyl cis-trans isomerase cyclophilin-type family protein contains Pfam domain, PF00160: peptidyl-prolyl cis-trans isomerase, cyclophilin-type^	-1.1525	1	1.15008	1	1.07973	1	1.08564	1	-1.12015	1	9948.75	9062.26	7737.38	7160.46	8723.11	8125.38
AT1G01950	^ ^Kinesins;chloroplast^Kinesin-like proteins^armadillo/beta-catenin repeat family protein / kinesin motor family protein similar to kinesin-like protein GB:CAB41097 GI:5541717 from [Arabidopsis thaliana]; contains Pfam profiles PF00225: Kinesin motor domain, PF00514: Armadillo/beta-catenin-like repeat^	1.08673	1	-1.02175	1	-1.04753	1	1.05223	1	1.02496	1	2587.81	2899.71	2629.91	2161.27	2125.57	2284.36
AT1G01960	^ ^ ^ ^guanine nucleotide exchange family protein similar to guanine nucleotide exchange factor [Homo sapiens] GI:5456754; contains Pfam profile PF01369: Sec7 domain^	1.0131	1	1.16604	1	1.1798	1	1.1323	1	1.27778	1	8375.04	7515.3	7907.97	7754.79	7261.63	8394.56
AT1G01970	^ ^mitochondrion^ ^pentatricopeptide (PPR) repeat-containing protein low similarity to 67 kD chloroplastic RNA-binding protein RSP67.2 [Raphanus sativus] GI:9755888; contains Pfam profile PF01535: PPR repeat^	-1.01983	1	1.09743	1	-1.07606	1	-1.09939	1	1.26134	1	808.258	844.178	895.571	690.944	580.088	656.402
AT1G01980	^SEC1A^Reticuline oxidase-like family;endomembrane system^ ^FAD-binding domain-containing protein similar to SP|P30986 reticuline oxidase precursor (Berberine-bridge-forming enzyme) (BBE) (Tetrahydroprotoberberine synthase) [Eschscholzia californica]; contains PF01565 FAD binding domain^	-1.22424	1	-1.20281	1	-1.2332	1	-1.09988	1	1.00385	1	132.538	135.956	177.096	188.763	193.855	151.408
AT1G01990	^ ^mitochondrion^ ^expressed protein ^	-1.03541	1	-1.10191	1	1.07314	1	-1.09307	1	-1.00774	1	5359.03	5236.11	5452.58	5921.16	5005.38	5147.11
AT1G02000	^UDP-D-GLUCURONATE 4-EPIMERASE 2^Nucleotide-sugar interconversion pathways;Nucleotide sugar epimerase -like family^GAE^NAD-dependent epimerase/dehydratase family protein similar to nucleotide sugar epimerase from Vibrio vulnificus GI:3093975 [PID:g3093975], WbnF [Escherichia coli] GI:5739472, CAPI protein {Staphylococcus aureus} SP|P39858; contains Pfam profile PF01370 NAD dependent epimerase/deh…	-1.08434	1	1.19329	1	-1.03082	1	-1.21105	1	1.19399	1	659.511	660.433	877.308	727.305	595.556	633.626
AT1G02010	^ ^SEC1 Proteins;protein transporter activity^KEULE Gene Family^cytokinesis-related Sec1 protein, putative similar to cytokinesis-related Sec1 protein KEULE [Arabidopsis thaliana] gi|12659318|gb|AAK01291; contains Pfam domain, PF00995: Sec1 family; non-consensus GC donor splice site at exon boundary 46833^	1.163	1	1.03438	1	-1.06569	1	-1.08931	1	-1.12768	1	1350.06	1508.74	1370.27	1301.32	1255.79	1255.89
AT1G02020	^ ^chloroplast^ ^nitroreductase family protein contains Pfam PF00881: nitroreductase family protein profile; contains Prosite PS00343: Gram-positive cocci surface proteins 'anchoring' hexapeptide^	-1.07522	1	1.08696	1	-1.072	1	1.03089	1	1.26265	1	898.447	903.986	834.768	728.791	687.001	894.49
AT1G02030	^ ^ ^ TF ^C2H2 (Zn)^ ^zinc finger (C2H2 type) family protein identical to C2H2 zinc finger protein ZAT1 [Arabidopsis thaliana] gi|1418321|emb|CAA67227; contains Pfam domain, PF00096: Zinc finger, C2H2 type^	-1.2017	1	1.33573	1	-1.01608	1	-1.13185	1	1.11103	1	190.872	200.845	259.495	261.375	238.759	261.612
AT1G02040	^ ^ ^ TF ^C2H2 (Zn)^ ^zinc finger (C2H2 type) family protein contains Pfam profile: PF00096 zinc finger, C2H2 type^	1.07658	1	1.02607	1	-1.00957	1	1.03561	1	-1.07681	1	244.483	257.742	264.305	283.205	280.923	250.049
AT1G02050	^ ^acyltransferase activity;flavonoid biosynthesis^CHALCONE SYNTHASE^chalcone and stilbene synthase family protein Similar to rice chalcone synthase homolog, gp|U90341|2507617 and anther specific protein, gp|Y14507|2326772^	-1.1671	1	-1.15435	1	1.09882	1	-1.03236	1	-1.02473	1	65.0777	57.1583	58.284	63.2596	64.6137	73.274
AT1G02060	^ ^chloroplast^ ^pentatricopeptide (PPR) repeat-containing protein contains Pfam profile PF01535: PPR repeat^	1.32986	1	-1.27184	1	-1.41499	1	1.0234	1	-1.24695	1	40.8972	46.9658	64.2061	54.414	44.0324	23.0142
AT1G02065	^SPL8^SPL8^ TF ^SBP (Zn)^ ^squamosa promoter-binding protein-like 8 (SPL8) identical to squamosa promoter binding protein-like 8 [Arabidopsis thaliana] GI:5931679; contains Pfam profile PF03110: SBP domain^	-1.68242	0.000118209	1.37407	1	1.35608	1	-1.09269	1	1.42361	1	4521.18	2655.91	3214.19	4372.64	4030.47	6139.66
AT1G02070	^ ^ ^ ^expressed protein ^	1.31163	1	1.27789	1	1.02435	1	-1.05525	1	-1.37844	1	413.363	563.155	736.523	782.138	647.019	570.975
AT1G02080	^ ^putative transcription regulator^ ^transcriptional regulator-related contains Pfam PF04054: CCR4-Not complex component, Not1; contains TIGRFAM TIGR01612: reticulocyte binding protein; similar to General negative regulator of transcription subunit 1 (SP:P25655) {Saccharomyces cerevisiae}; Location of ESTs gb|T44328 and gb|AA395265^	-1.17978	1	1.32191	1	-1.32461	1	1.09548	1	-1.05293	1	8041.08	7786.55	8449.55	9111.41	11245.4	11396.6
AT1G02090	^CONSTITUTIVE PHOTOMORPHOGENIC 15^EMB^Seed Pigment^COP9 signalosome complex subunit 7ii / CSN complex subunit 7ii (CSN7) (COP15) / FUSCA protein (FUS5) FUSCA5, CSN7, COP15; identical to CSN complex subunit 7ii [Arabidopsis thaliana] GI:18056671, FUS5 protein of the COP9 complex GI:3288823; identical to cDNA CSN complex subunit CSN7, alternatively spliced^	1.07825	1	-1.11225	1	-1.00361	1	1.03517	1	-1.22526	1	5040.48	5396.47	5418.08	5392.94	4893.09	4543.86
AT1G02100	^ ^ ^ ^leucine carboxyl methyltransferase family protein contains Pfam PF04072: Leucine carboxyl methyltransferase domain; similar to Leucine carboxyl methyltransferase (Protein-leucine O- methyltransferase) (CGI-68) (SP:Q9UIC8) {Homo sapiens}^	-1.07844	1	-1.1643	1	-1.19934	1	-1.20024	1	1.16517	1	1931.74	2022.44	1955.48	1951.63	2024.55	2027.73
AT1G02110	^ ^ ^ ^proline-rich family protein contains proline-rich domain, INTERPRO:IPR000694^	1.12192	1	1.0909	1	-1.09844	1	-1.04802	1	1.0148	1	1500.54	1794.85	1745.61	1650.13	1369.9	1728.64
AT1G02120	^ ^ ^ ^GRAM domain-containing protein-related contains low similarity to PF02893: GRAM domain^	-1.29073	1	1.41341	1	-1.14461	1	1.15354	1	-1.19628	1	1164.09	1124.81	1401.52	1437.8	1475.69	1382.12
AT1G02130	^ARABIDOPSIS RAS 5^small GTPase(RAB);GTP binding activity^ ^Ras-related protein (ARA-5) / small GTP-binding protein, putative identical to Ras-related protein ARA-5 SP:P28188 from [Arabidopsis thaliana]^	-1.01413	1	-1.00019	1	1.03598	1	-1.10712	1	1.0673	1	8796.45	9110.88	9499.69	10734.4	9652.97	9632.94
AT1G02140	^ ^nucleus^ ^mago nashi family protein similar to Mago Nashi, Genbank Accession Number U03559; contains Pfam PF02792: Mago nashi protein domain^	1.00269	1	-1.02246	1	-1.04812	1	-1.29343	1	-1.2573	1	17906.6	16985.1	17785.7	15943.2	13055.3	12343.1
AT1G02150	^ ^ putative DNA-binding protein, pentatricopeptide (PPR) repeat-containing ;EF-hand containing proteins:Group I;mitochondrion ^ ^pentatricopeptide (PPR) repeat-containing protein low similiarity to DNA-binding protein [Triticum aestivum] GI:6958202; contains Pfam profile: PF01535 PPR repeat^	1.0501	1	1.05883	1	-1.11269	1	1.12141	1	1.16891	1	5142.4	5222.28	4524.2	4278.12	5199.96	5384.97
AT1G02160	^ ^ ^ ^expressed protein ^	1.08319	1	-1.10265	1	1.32622	1	1.02106	1	-1.2274	1	12689.6	15167.7	13554.4	14345.2	15247.5	13545.1
AT1G02170	^ ^chloroplast^ ^latex-abundant family protein (AMC1) / caspase family protein contains similarity to latex-abundant protein [Hevea brasiliensis] gb:AAD13216; contains Pfam profile PF00656: ICE-like protease (caspase) p20 domain^	-1.19544	1	1.10136	1	1.23966	1	-1.30894	1	-1.11521	1	2432.76	2128.73	2255.36	2998.03	2973.15	2811.46
AT1G02180	^ ^ ^ ^ferredoxin-related similar to Ferredoxin. (SP:O78510) [Cryptomonas phi] {Guillardia theta}^	1.08808	1	1.29692	1	-1.02299	1	1.16922	1	-1.11955	1	4743.9	5446.43	6058.31	5697.51	5707.47	5130.58
AT1G02190	^ ^Lipid Metabolism Gene Families;mitochondrion^Lipid transfer protein; glossy1 homolog family^CER1 protein, putative similar to CER1 GI:1199467 and maize gl1 homolog (glossy1 locus) GI:1209703 from [Arabidopsis thaliana]^	2.15621	1	1.36307	1	1.63709	3.94257e-05	1.28562	1	-1.42362	1	493.496	930.85	1783.57	2568.55	2755.6	2098.78
AT1G02205	^ECERIFERUM 1^ ^ ^CER1 protein identical to maize gl1 homolog (glossy1 locus) GI:1209703 and CER1 GI:1199467 from [Arabidopsis thaliana]^	1.01873	1	-1.03805	1	1.65989	1	1.55519	1	1.05469	1	5749.63	5425.21	5100.71	6878.26	8897.06	9784.71
AT1G02210	^ ^NAC domain transcription factor family (NAM)^ ^regulator of shoot apical meristem-related contains weak similarity to no apical meristem NAM (GI:1279640) [Petunia x hybrida]^	1.09878	1	1.26755	1	-1.20439	1	1.11999	1	-1.35384	1	135.158	79.5205	42.7999	28.5255	52.1611	63.1561
AT1G02220	^ ^ANAC003^ TF ^NAC^ ^no apical meristem (NAM) family protein similar to NAC domain protein NAC2 (GI:15148914) {Phaseolus vulgaris}; similar to NAC domain protein NAC2 (GI:21554255) {Arabidopsis thaliana}; contains Pfam PF02365 : No apical meristem (NAM) protein^	1.0903	1	1.14055	1	1.10671	1	-1.05004	1	1.09231	1	37.8721	40.3374	39.3011	49.4976	47.7317	48.6194
AT1G02230	^ ^ANAC004^ TF ^NAC^ ^no apical meristem (NAM) family protein contains Pfam PF02365: No apical meristem (NAM) protein^	-1.00225	1	-1.24463	1	1.47908	1	-1.13526	1	-1.33597	1	146.949	132.452	114.38	136.738	107.159	88.742
AT1G02250	^ ^ANAC005^ TF ^NAC^ ^no apical meristem (NAM) family protein contains Pfam PF02365 : No apical meristem (NAM) protein; similar to NAC1 (GI:21554126) (Arabidopsis thaliana)^	1.2167	1	-1.05333	1	-1.24276	1	-1.01074	1	-1.11948	1	144.278	206.482	188.025	104.002	134.732	143.238
AT1G02260	^ ^endomembrane system^ ^transmembrane protein, putative similar to P protein (Melanocyte-specific transporter protein) (SP:Q04671) {Homo sapiens}; contains 8 transmembrane domains^	1.03513	1	-1.14986	1	-1.0417	1	-1.0733	1	1.02186	1	2094.84	2011.62	2309.59	2596.53	2547.81	2594.4
AT1G02270	^ ^EF-hand containing proteins:Group II;mitochondrion^ ^endonuclease/exonuclease/phosphatase family protein / calcium-binding EF hand family protein contains Pfam profiles: PF03372 endonuclease/exonuclease/phosphatase family, PF00036 EF hand^	1.05281	1	1.17409	1	1.04128	1	1.04443	1	1.29637	1	2458.61	2698.81	2615.05	2405.64	2588.76	2953.35
AT1G02280	^PLASTID PROTEIN IMPORT 1^chloroplast outer membrane^ ^GTP-binding protein (TOC33) identical to atToc33 protein (GI:11557973) [Arabidopsis thaliana]; Carboxyl-terminal end highly similar to GTP-binding protein SP:U43377, location of EST gb|AA394770 and gb|R30089; identical to cDNA for chloroplast atToc33 protein GI:11557972^	-1.19314	1	1.08203	1	1.16855	1	1.02541	1	1.11534	1	10298.2	8792.84	9053.24	9439.01	9071.87	10627.2
AT1G02290	^ ^ ^ ^expressed protein ^	1.1033	1	-1.10021	1	1.14251	1	-1.26381	1	-1.10758	1	2924.74	3297.36	3069.99	3606.75	2694.32	2487.41
AT1G02300	^ ^endomembrane system^ ^cathepsin B-like cysteine protease, putative similar to cathepsin B-like cysteine proteinase GI:609175 from [Nicotiana rustica]^	1.23596	1	-1.06593	1	1.00342	1	-1.04406	1	1.03401	1	4010.45	5020.92	4346.33	4509.43	4707.86	4351.94
AT1G02305	^ ^endomembrane system^ ^cathepsin B-like cysteine protease, putative similar to cathepsin B-like cysteine proteinase [Nicotiana rustica] GI:609175; contains Pfam profile PF00112: Papain family cysteine protease^	-1.05287	1	1.06063	1	1.14845	1	-1.09986	1	1.00892	1	2637.17	2274.89	2262.25	3141.99	3020.35	2830.57
AT1G02310	^ ^Glycoside Hydrolase Family 5;Glycoside Hydrolase Gene Families;endomembrane system^Glycoside Hydrolase Family 5^glycosyl hydrolase family protein 5 / cellulase family protein / (1-4)-beta-mannan endohydrolase, putative similar to (1-4)-beta-mannan endohydrolase precursor GI:9836826 from [Lycopersicon esculentum]^	1.06599	1	1.45567	0.10724	1.16384	1	1.18219	1	1.01137	1	144.936	142.832	197.645	276.234	286.577	299.834
AT1G02320	^ ^ ^ ^hypothetical protein ^	-1.21291	1	1.07716	1	-1.04014	1	1.0916	1	-1.12757	1	167.321	137.268	135.277	126.119	111.608	103.37
AT1G02330	^ ^ ^ ^expressed protein contains similarity to hepatocellular carcinoma-associated antigen 59 GI:7158847 from [Homo sapiens]^	-1.13713	1	1.08153	1	-1.16654	1	1.07738	1	-1.0572	1	195.521	177.085	201.158	152.314	134.554	152.908
AT1G02340	^LONG HYPOCOTYL IN FAR-RED1^BHLH026^ TF ^bHLH^bHLH^long hypocotyl in far-red 1 (HFR1) / reduced phytochrome signaling (REP1) / basic helix-loop-helix FBI1 protein (FBI1) / reduced sensitivity to far-red light (RSF1) / bHLH protein 26 (BHLH026) (BHLH26) identical to SP|Q9FE22 Long hypocotyl in far-red 1 (bHLH-like protein HFR1) (Reduced phytochrome signaling) (Basic helix-loop-helix FBI1 protein) …	-1.51598	0.25998	1.17116	1	1.47883	1	1.36882	1	1.97078	2.79899e-07	670.828	501.606	701.509	1007.96	1384.26	2085.99
AT1G02350	^ ^siroheme biosynthesis;biosynthesis of chlorophyll;biosynthesis of proto- and siroheme^PROTOPORPHYRINOGEN IX OXIDASE^protoporphyrinogen oxidase-related contains very low similarity to protoporphyrinogen oxidase [SP|P55826]^	-1.17668	1	-1.02864	1	-1.03689	1	1.26546	1	1.05911	1	2148.7	2122.3	1958.53	1810.22	1861.23	1735.71
AT1G02360	^ ^Glycoside Hydrolase Family 19;endomembrane system^ ^chitinase, putative similar to chitinase precursor GI:5880845 from [Petroselinum crispum]^	-1.19319	1	1.12666	1	1.01194	1	1.13043	1	1.08441	1	63.474	51.6858	53.9205	56.9644	55.3386	60.6425
AT1G02370	^ ^ putative DNA-binding protein, pentatricopeptide (PPR) repeat-containing ;mitochondrion ^ ^pentatricopeptide (PPR) repeat-containing protein low similarity to DNA-binding protein [Triticum aestivum] GI:6958202; contains Pfam profile PF01535: PPR repeat^	-1.11023	1	1.0163	1	1.22474	1	1.07656	1	-1.28024	1	4840.91	5210.53	4535.93	4983.73	5682.42	4985.93
AT1G02380	^ ^ ^ ^expressed protein ^	1.04797	1	-1.01997	1	1.00731	1	-1.02431	1	-1.01737	1	1275.09	1402.73	1232.62	1176.05	1212.42	1202.6
AT1G02390	^ ^Acyl Lipid Metabolism;mitochondrion^Mitochondrial Glycerol-Phosphate Acyltransferase^phospholipid/glycerol acyltransferase family protein contains Pfam profile PF01553: Acyltransferase^	-1.04023	1	-1.12781	1	-1.02828	1	1.34463	1	-1.00684	1	629.998	493.969	447.459	551.702	432.989	453.586
AT1G02400	^ ^ ^ ^gibberellin 2-oxidase, putative / GA2-oxidase, putative similar to GA2ox2 [GI:4678368]; similar to dioxygenase GI:1666096 from [Marah macrocarpus]; contains PF03171 2OG-Fe(II) oxygenase superfamily domain^	-1.12326	1	-1.22649	1	-1.00307	1	1.00151	1	-1.12841	1	49.4948	51.1493	47.0246	53.5311	51.298	44.0416
AT1G02405	^ ^GPI-anchored protein;endomembrane system^Extensin related^proline-rich family protein contains proline-rich region, INTERPRO:IPR000694^	-1.43476	1	1.03605	1	1.13639	1	1.01044	1	-1.16166	1	720.514	609.75	645.092	647.94	672.101	663.969
AT1G02410	^ ^mitochondrion^ ^cytochrome c oxidase assembly protein CtaG / Cox11 family similar to cytochrome c oxidase assembly protein cox11 GI:1244782 from [Saccharomyces cerevisiae]; similar to Cytochrome c oxidase assembly protein COX11, mitochondrial precursor (SP:Q9Y6N1){Homo sapiens}; contains Pfam PF04442: Cytochrome c oxidase assembly protein CtaG / Cox11^	-1.0145	1	1.0089	1	-1.22371	1	-1.02131	1	-1.1416	1	6120.62	5899.05	6213.64	6259.16	6878.85	6156.87
AT1G02420	^ ^endomembrane system^ ^pentatricopeptide (PPR) repeat-containing protein low similarity to fertility restorer [Petunia x hybrida] GI:22128587; contains Pfam profile: PF01535 PPR repeat^	1.0055	1	1.11798	1	-1.32045	1	-1.08998	1	-1.06189	1	718.636	739.671	868.733	805.875	816.656	864.138
AT1G02430	^ ^small GTPase(ARF);protein amino acid ADP-ribosylation^ ^ADP-ribosylation factor, putative similar to ADP-ribosylation factor GI:166586 from [Arabidopsis thaliana]^	-1.07859	1	1.14021	1	1.08715	1	1.01462	1	-1.06044	1	260.352	198.107	181.286	178.408	172.363	181.056
AT1G02440	^ ^small GTPase(ARF);protein amino acid ADP-ribosylation^ ^ADP-ribosylation factor, putative similar to ADP-ribosylation factor GB:AAA32729 GI:166586 from (Arabidopsis thaliana)^	-1.08612	1	1.04557	1	1.16749	1	-1.13808	1	-1.02548	1	306.183	279.597	280.277	278.178	266.118	263.798
AT1G02450	^ ^ ^ ^NPR1/NIM1-interacting protein 1 (NIMIN-1) identical to NIMIN-1 protein [Arabidopsis thaliana] gi|12057154|emb|CAC19844; identical to cDNA NIMIN-1 protein (nimin-1 gene)GI:12057153^	1.07573	1	-1.08778	1	1.07016	1	1.10808	1	1.26105	1	301.684	299.115	228.538	260.92	277.921	352.763
AT1G02460	^ ^Glycoside Hydrolase Family 28;mitochondrion^ ^glycoside hydrolase family 28 protein / polygalacturonase (pectinase) family protein similar to polygalacturonase PG1 GI:5669846, PG2 GI:5669848 from (Glycine max); contains PF00295: Glycosyl hydrolases family 28 (polygalacturonases)^	1.64314	1	1.45748	1	-1.10442	1	-1.26574	1	1.06641	1	121.834	211.24	306.327	224.367	159.031	149.368
AT1G02470	^ ^chloroplast^ ^expressed protein contains non-consensus splice sites;^	-1.07175	1	-1.12747	1	-1.01287	1	1.16575	1	-1.23246	1	686.279	658.013	576.786	522.109	582.231	540.226
AT1G02475	^ ^chloroplast^ ^expressed protein ^	-1.01887	1	1.2093	1	1.22342	1	1.05018	1	-1.03649	1	3270.6	3413.54	3323.23	3612.07	3075	3152.79
AT1G02490	^ ^ ^ ^hypothetical protein ^	-1.08389	1	-1.01983	1	-1.12795	1	1.12289	1	1.1576	1	284.834	274.904	268.026	249.663	261.381	247.434
AT1G02500	^SAM-1^methionine adenosyltransferase activity;methionine degradation 1;ethylene biosynthesis from methionine^ ^S-adenosylmethionine synthetase 1 (SAM1) identical to S-adenosylmethionine synthetase 1 (Methionine adenosyltransferase 1, AdoMet synthetase 1) [Arabidopsis thaliana] SWISS-PROT:P23686^	1.03522	1	1.26136	1	1.00444	1	-1.02192	1	1.17752	1	9290.8	8399.78	10116.3	10379.6	8546.04	10075.5
AT1G02510	^ ^VIC(Voltage Gated Ion Channel);Ion Channel Families;outward rectifier potassium channel activity^KCO5 protein family^outward rectifying potassium channel, putative (KCO4) similar to kco1 [Arabidopsis thaliana] gi|2230761|emb|CAA69158; member of the 2 pore, 4 transmembrane (2P/4TM) K+ channel family, PMID:11500563^	-1.02058	1	1.37487	1	1.25801	1	-1.01678	1	-1.01678	1	37.191	38.0762	39.4595	41.6246	40.7625	40.8958
AT1G02520	^ ^ABC(ATP-Binding Cassette);ABC Superfamily;ABC transporters;ATP-binding cassette (ABC) transporter activity^MDR subfamily;P-glycoprotein-2^multidrug resistance P-glycoprotein, putative similar to multidrug-resistant protein CjMDR1 GI:14715462 from [Coptis japonica]^	1.00691	1	1.32384	1	-1.36547	1	1.04058	1	1.04632	1	542.18	433.068	516.799	431.153	393.148	379.743
AT1G02530	^ ^ABC(ATP-Binding Cassette);ABC Superfamily;ABC transporters;ATP-binding cassette (ABC) transporter activity^MDR subfamily;P-glycoprotein-2^multidrug resistance P-glycoprotein, putative similar to multidrug-resistant protein CjMDR1 GI:14715462 from [Coptis japonica]^	1.00335	1	-1.01556	1	-1.22792	1	1.17598	1	1.08265	1	273.766	259.433	241.253	283.17	279.813	233.878
AT1G02540	^ ^ ^ ^hypothetical protein ^	100	1	-1.93413	1	-2.20025	1	11.1176	1	1	1	-8.67804	22.6882	18.9103	16.037	30.2238
AT1G02550	^ ^endomembrane system^ ^invertase/pectin methylesterase inhibitor family protein low similarity to pectinesterase from Lycopersicon esculentum SP|Q43143, Arabidopsis thaliana SP|Q43867; contains Pfam profile PF04043: Plant invertase/pectin methylesterase inhibitor^	1.18158	1	-1.05675	1	-1.06884	1	1.07277	1	-1.15186	1	54.7011	51.0361	48.3538	72.5397	85.6293	77.3123
AT1G02560	^NUCLEAR ENCODED CLP PROTEASE 1^thylakoid (sensu Viridiplantae)^ ^ATP-dependent Clp protease proteolytic subunit (ClpP1) identical to nClpP1 GB:BAA82065 GI:5360579 from [Arabidopsis thaliana]; contains Pfam profile PF00574: Clp protease; contains TIGRfam profile TIGR00493: ATP-dependent Clp protease, proteolytic subunit ClpP^	1.17568	1	1.01345	1	1.11908	1	-1.04165	1	-1.0582	1	15624.3	17860.2	17580.3	15876.4	13784.9	13227.8
AT1G02570	^ ^ ^ ^expressed protein ^	1.11888	1	1.02595	1	-1.04612	1	-1.04591	1	-1.06708	1	298.886	313.504	324.586	315.134	299.25	275.397
AT1G02580	^MEDEA^ ^ TF ^PcG; E(z) class^ ^maternal embryogenesis control protein / MEDEA (MEA) nearly identical to MEDEA GB:AAC39446 GI:3089625 from [Arabidopsis thaliana]; contains Pfam profile PF00856: SET domain^	1.11763	1	1.11654	1	1.09371	1	-1.4672	1	-1.13237	1	89.3562	92.6917	92.8114	93.2104	80.3643	83.3171
AT1G02590	^ ^aldehyde oxidase activity^ ^aldehyde oxidase, putative similar to aldehyde oxidase GB:BAA28630 GI:3172044 from [Arabidopsis thaliana]^	1.23627	1	-1.11641	1	-1.61268	1	-1.11512	1	-1.00918	1	49.0549	53.0808	62.3567	44.1079	46.4731	50.1924
AT1G02610	^ ^electron transporter activity^ ^zinc finger (C3HC4-type RING finger) family protein contains Pfam profile: PF00097 zinc finger, C3HC4 type (RING finger)^	4.68459	4.46374e-34	1.26619	1	-1.07351	1	1.12911	1	1.00114	1	40.8187	168.168	210.914	250.993	224.086	252.078
AT1G02620	^ ^GTP binding activity^ ^GTP-binding protein (SAR1A) identical to GTP-binding protein Sar1 (SP:O04834) [Arabidopsis thaliana]; contains domain PF00025: ADP-ribosylation factor family^	1.02704	1	1.14277	1	-1.00624	1	1.07019	1	-1.02558	1	281.031	272.138	207.123	241.155	268.227	305.398
AT1G02630	^ ^ENT(Equilibrative Nucleoside Transporter);Organic Solute Cotransporters;nucleoside transporter activity^Putative nucleoside transporter family^equilibrative nucleoside transporter, putative (ENT8) identical to putative equilibrative nucleoside transporter ENT8 [Arabidopsis thaliana] GI:28207664; contains similarity to SWISS-PROT:O54699 equilibrative nucleoside transporter 2 (Equilibrative nitr…	-2.23266	0.77709	-1.18282	1	1.54068	1	1.07645	1	1.47477	1	276.788	138.292	140.752	211.385	257.104	355.681
AT1G02640	^BETA-XYLOSIDASE 2^Glycoside Hydrolase Family 3;endomembrane system^ ^glycosyl hydrolase family 3 protein similar to beta-xylosidase GB:Z84377 GI:2102655 from [Aspergillus niger]^	-1.67115	2.13116e-06	-1.11455	1	1.00976	1	1.08018	1	1.2892	1	5044.55	3495.52	3837.1	4444.7	4635.41	5064.47
AT1G02650	^ ^transporter activity^ ^DNAJ heat shock N-terminal domain-containing protein contains Pfam profile PF00226: DnaJ domain^	-1.10352	1	-1.20661	1	-1.08364	1	-1.07528	1	1.07964	1	4598.9	4221.38	4124.73	3651.4	3064.46	3101.91
AT1G02660	^ ^Acyl Lipid Metabolism^Lipid Acylhydrolase-like^lipase class 3 family protein contains Pfam profile PF01764: Lipase^	1.32843	1	1.04072	1	-1.40957	1	-1.09851	1	1.21181	1	569.578	834.236	863.597	633.252	668.871	755.326
AT1G02670	^ ^Chromatin remodeling complex subunit R (SWI2/SNF2 homologs);nucleic acid binding activity^ ^DNA repair protein, putative similar to SP|P79051 DNA repair protein rhp16 (RAD16 homolog) {Schizosaccharomyces pombe}; contains Pfam profiles PF00271: Helicase conserved C-terminal domain, PF00176: SNF2 family N-terminal domain^	1.18375	1	1.59423	1	-1.23203	1	-1.25725	1	1.40544	1	1046.05	1210.19	1320.03	1013.42	878.569	1078.03
AT1G02680	^ ^General Transcription;transcription factor activity^ ^transcription initiation factor IID (TFIID) 18 kDa subunit (TAFII-18) family protein similar to transcription factor TFIID (SP:Q15543) [Homo sapiens]; contains Pfam PF02269: Transcription initiation factor IID, 18kD subunit^	-1.00462	1	1.14984	1	1.06365	1	-1.00732	1	-1.14772	1	1493.12	1529.4	1543.91	1556.6	1496.06	1284.23
AT1G02690	^ ^protein-nucleus import^ ^importin alpha-2 subunit, putative similar to importin alpha-2 subunit (Karyopherin alpha-2 subunit) (KAP alpha) SP:O04294 from [Arabidopsis thaliana]^	-1.09259	1	1.25412	1	-1.16538	1	1.08987	1	-1.15466	1	10104.7	8850.02	12460.4	11505.3	12062.1	11702.6
AT1G02700	^ ^mitochondrion^ ^expressed protein similar to hypothetical protein GB:CAB80707 GI:7268598 from [Arabidopsis thaliana]^	-1.03281	1	1.0876	1	1.06937	1	1.01724	1	-1.00757	1	730.124	672.144	634.125	681.26	629.346	651.804
AT1G02710	^ ^endomembrane system^ ^glycine-rich protein ^	-1.00047	1	-1.01261	1	1.1129	1	-1.07712	1	-1.09869	1	306.009	266.139	279.92	352.461	365.789	303.799
AT1G02720	^ ^Glycosyltransferase Family 8;endomembrane system^ ^glycosyl transferase family 8 protein low similarity to putative glycosyl transferase from Neisseria gonorrhoeae [GI:595812]; contains Pfam glycosyl transferase family 8 domain PF01501^	1.0531	1	1.02394	1	1.2266	1	-1.00156	1	1.03837	1	585.271	578.5	586.59	669.782	603.88	599.69
AT1G02730	^CSLD5^Cellulose-synthase-like genes ;Glycosyltransferase Family 2;cellulose synthase activity^CSLD^cellulose synthase family protein similar to cellulose synthase catalytic subunit [gi:13925881] from Nicotiana alata, cellulose synthase-4 [gi:9622880] from Zea mays^	-1.21456	1	1.08423	1	-1.11519	1	1.23885	1	-1.03842	1	13450.2	16316.3	15496.4	11785.8	14995	14559.2
AT1G02740	^ ^ ^ ^MRG family protein member of Pfam PF05712: MRG; similar to Transcription factor-like protein MRG15 (MORF-related gene 15 protein) (MSL3-1 protein) (Protein HSPC008/HSPC061) (SP:Q9UBU8) {Homo sapiens}^	-1.03596	1	1.32132	1	-1.64643	1	-1.19009	1	1.19685	1	82.3897	85.1055	137.479	117.914	88.5666	76.9892
AT1G02750	^ ^ ^ ^drought-responsive family protein contains similarity to drought-induced mRNA, Di19 [Arabidopsis thaliana] gi|469110|emb|CAA55321^	-1.09536	1	-1.10732	1	-1.03054	1	1.0379	1	-1.11427	1	3434.06	3296.37	3416.72	2976.15	3060.25	3356.1
AT1G02770	^ ^ ^ ^expressed protein contains Pfam profile PF04776: Protein of unknown function (DUF626)^	1.08427	1	1.1681	1	-1.01293	1	-1.01686	1	-1.08705	1	56.4347	56.1298	86.5202	108.02	88.5936	72.5042
AT1G02780	^EMBRYO DEFECTIVE 2386^EMB;60S ribosomal L19 proteins;structural constituent of ribosome^Embryo Defective^60S ribosomal protein L19 (RPL19A) similar to ribosomal protein L19 GI:36127 from [Homo sapiens]^	-1.52159	1	1.43182	1	-1.10714	1	-1.40816	1	1.0096	1	15240.1	13547	16698.1	14869.1	12836.5	10272.6
AT1G02790	^POLYGALACTURONASE 4^Glycoside Hydrolase Family 28;endomembrane system^ ^exopolygalacturonase / galacturan 1,4-alpha-galacturonidase (PGA3) / pectinase identical to SP|P49062 Exopolygalacturonase clone GBGE184 precursor (EC 3.2.1.67) (ExoPG) (Galacturan 1,4-alpha-galacturonidase) {Arabidopsis thaliana}^	1.23092	1	1.91479	1	-1.21017	1	1.05753	1	-1.2996	1	65.7527	75.9253	132.937	100.2	105.894	78.0899
AT1G02800	^ ENDO-1,4-BETA GLUCANASE ^Glycoside Hydrolase Family 9;Hydrolases;Glycoside Hydrolase Gene Families;endomembrane system^Endo-acting glucanases;Glycoside Hydrolase Family 9^endo-1,4-beta-glucanase / cellulase (CEL2) identical to endo-1,4-beta glucanase; ATCEL2 GI:3132891 from [Arabidopsis thaliana]^	1.24439	1	-1.09044	1	1.16069	1	1.25563	1	1.00843	1	109.648	102.56	106.14	109.689	120.707	133.31
AT1G02810	^ ^Carbohydrate Esterase Family 8;Esterases;Carbohydrate Esterase Gene Families^Pectin methyl esterases;Carbohydrate Esterase Family 8^pectinesterase family protein contains Pfam profile: PF01095 pectinesterase^	-1.40664	1	1.02154	1	-1.09214	1	1.61275	0.19415	1.1411	1	311.337	233.007	198.009	174.117	260.865	335.714
AT1G02813	^ ^endomembrane system^ ^expressed protein contains Pfam profile PF04398: Protein of unknown function, DUF538^	1.06725	1	1.23177	1	1.05801	1	-1.03003	1	1.08612	1	227.933	236.053	218.26	240.248	214.719	217.35
AT1G02820	^ ^chloroplast^ ^late embryogenesis abundant 3 family protein / LEA3 family protein similar to late embryogenis abundant protein 5 GI:2981167 from [Nicotiana tabacum]; contains Pfam profile PF03242: Late embryogenesis abundant protein^	1.12014	1	1.05035	1	-1.07957	1	1.14377	1	1.03731	1	63.2839	60.9507	65.7088	52.6051	41.1078	38.0508
AT1G02830	^ ^structural constituent of ribosome^ ^60S ribosomal protein L22 (RPL22A) similar to ribosomal protein L22 GI:710294 from [Rattus norvegicus]^	-1.20557	1	-1.46235	1	-1.59671	1	-1.04404	1	1.02844	1	54.4237	50.66	64.7568	46.0876	45.5693	45.7712
AT1G02840	^ ^RNA splicing^ ^pre-mRNA splicing factor SF2 (SF2) / SR1 protein identical to SP|O22315 Pre-mRNA splicing factor SF2 (SR1 protein) {Arabidopsis thaliana}^	-1.05932	1	1.3757	1	1.16481	1	-1.06767	1	-1.20381	1	15316.3	15110.8	15944.4	16704.1	13841.6	13565.9
AT1G02850	^ ^glucosidase;Glycoside Hydrolase Family 1;Glycoside Hydrolase Gene Families;endomembrane system^Glycoside Hydrolase Family 28^glycosyl hydrolase family 1 protein contains Pfam PF00232 : Glycosyl hydrolase family 1 domain; TIGRFAM TIGR01233: 6-phospho-beta-galactosidase; similar to hydroxyisourate hydrolase (GI:19569603) [Glycine max]^	-1.1557	1	-1.38775	1	1.34971	1	1.78421	2.24647e-05	1.55378	1	3201.22	2587.53	1607.3	1920.07	2903.74	4181.64
AT1G02860	^ ^ ^ ^SPX (SYG1/Pho81/XPR1) domain-containing protein / zinc finger (C3HC4-type RING finger) protein-related weak similarity to tripartite motif protein TRIM13 [Mus musculus] GI:12407427, gpStaf50 [Homo sapiens] GI:899300; contains Pfam profiles PF03105: SPX domain, PF00097: Zinc finger, C3HC4 type (RING finger)^	1.04977	1	-1.22355	1	-1.01415	1	-1.01881	1	1.16175	1	356.091	390.477	320.623	275.983	276.468	322.438
AT1G02870	^ ^mitochondrion^ ^expressed protein ^	-1.10229	1	-1.11036	1	1.1027	1	-1.10424	1	1.04465	1	4072.32	3779.46	4405.3	5583.9	4388.9	4221.85
AT1G02880	^ ^ ^ ^thiamin pyrophosphokinase, putative similar to thiamin pyrophosphokinase [Mus musculus] gi|6468206|dbj|BAA87040^	-1.0538	1	1.03224	1	1.24669	0.52922	1.03611	1	-1.20397	1	2652	2480.01	2608.97	3169.65	3056.45	3187.94
AT1G02890	^ ^chloroplast^ ^AAA-type ATPase family protein contains Pfam domain, PF00004: ATPase, AAA family; similar to mitochondrial sorting protein 1 (MSP1) (TAT-binding homolog 4) (Swiss-Prot:P28737) [Saccharomyces cerevisiae]^	-1.22119	1	-1.36617	1	-1.17521	1	1.0759	1	1.01184	1	3795.02	3390.61	3616.3	3737.13	3259.76	3579.75
AT1G02900	^RALF-LIKE 1^Glycoside Hydrolase Gene Families^Glycoside Hydrolase Family 1^rapid alkalinization factor (RALF) family protein similar to RALF precursor [Nicotiana tabacum] GI:16566316^	-1.0353	1	-1.04107	1	-1.08951	1	1.0172	1	-1.19865	1	359.82	401.084	376.189	305.372	276.344	248.99
AT1G02910	^ ^chloroplast^ ^tetratricopeptide repeat (TPR)-containing protein contains Pfam profile PF00515: TPR Domain^	1.20818	1	-1.1091	1	1.00596	1	1.24477	1	-1.07762	1	123.256	125.051	130.402	79.6474	59.4456	66.415
AT1G02920	^GLUTATHIONE S-TRANSFERASE 11^ ^ ^glutathione S-transferase, putative similar to glutathione S-transferase GI:860955 from [Hyoscyamus muticus]; supported by cDNA GI:443697.^	1.39638	1	-1.6465	1	-1.03479	1	1.17789	1	1.04897	1	76.0571	83.5668	67.0427	62.0616	69.0013	85.3862
AT1G02930	^ATGSTF3^ ^ ^glutathione S-transferase, putative similar to glutathione S-transferase GI:860955 from [Hyoscyamus muticus]^	-2.18426	0.062688	-1.03472	1	1.43126	1	2.94768	2.80655e-24	1.95689	1	1682.05	844.963	877.329	1358.31	4254.16	7553.97
AT1G02940	^ ^ ^ ^glutathione S-transferase, putative similar to glutathione S-transferase GI:860955 from [Hyoscyamus muticus]^	-1.10144	1	-1.07444	1	1.02824	1	1.41938	1	2.15335	0.00231089	64.5666	53.857	62.687	66.632	133.918	315.994
AT1G02950	^GLUTATHIONE S-TRANSFERASE 31^ ^ ^glutathione S-transferase, putative similar to glutathione-S-transferase GI:169887 from [Silene vulgaris]^	-1.55368	1	-1.07801	1	-1.15078	1	-1.32295	0.146172	-1.22369	1	443.585	406.891	387.73	429.721	341.57	255.036
AT1G02960	^ ^EF-hand containing proteins:Group VI;sugar porter activity^ ^expressed protein ^	1.05135	1	1.219	1	-1.41666	1	-1.29597	1	1.56406	0.13675	1046.03	1254.17	1297.68	883.192	803.079	903.487
AT1G02965	^ ^ ^ ^hypothetical protein ^	-1.16799	1	-1.49682	1	-1.27741	1	1.18806	1	-1.14048	1	89.7358	68.139	40.7511	31.8728	58.1326	74.4582
AT1G02970	^WEE1-kinase^Unknown Function Protein Kinase ;Core Cell Cycle Genes;mitochondrion^ ^protein kinase, putative similar to Wee1-like protein GI:5821717 from [Zea mays]^	1.20585	1	1.1031	1	-1.37902	1	1.12562	1	1.54988	1	48.5165	63.4693	140.592	104.252	40.1471	45.912
AT1G02980	^ ^cell cycle^ ^cullin family protein similar to cullin 1 [Homo sapiens] GI:3139077; contains Pfam profile PF00888: Cullin family^	-1.04743	1	1.25146	1	-1.25661	1	1.16408	1	1.1193	1	60.6815	64.3417	98.4814	88.6981	94.0224	74.7223
AT1G02990	^ ^mitochondrion^ ^expressed protein similar to mature-parasite-infected erythrocyte surface antigen (GI:160409) {Plasmodium falciparum}^	1.10458	1	1.02153	1	-1.07384	1	-1.02233	1	-1.08854	1	1338.68	1593.79	1560.89	1276.89	1443.62	1457.89
AT1G03000	^ ^mitochondrion^ ^AAA-type ATPase family protein contains Pfam domain, PF00004: ATPase, AAA family ('A'TPases 'A'ssociated with diverse cellular 'A'ctivities)^	-1.03851	1	-1.02073	1	-1.0408	1	1.10505	1	1.18188	1	1467.97	1573.88	1599.24	1570.95	1725.95	1856.07
AT1G03010	^ ^mitochondrion^ ^phototropic-responsive NPH3 family protein contains NPH3 family domain, Pfam:PF03000^	-1.53624	1	1.08219	1	-1.38125	1	-1.05801	1	1.10217	1	174.669	119.85	152.384	85.1547	83.9409	86.8635
AT1G03020	^ ^glutaredoxin^ ^glutaredoxin family protein contains INTERPRO Domain IPR002109, Glutaredoxin (thioltransferase)^	1.18203	1	-1.01186	1	-1.1895	1	-1.06537	1	1.05118	1	86.0661	97.3793	87.0021	87.7823	87.8469	94.1411
AT1G03030	^ ^mitochondrion^ ^phosphoribulokinase/uridine kinase family protein contains Pfam PF00485: Phosphoribulokinase / Uridine kinase family; Belongs to Interpro IPR006083 Phosphoribulokinase/uridine kinase family; similar to Uridine kinase (Uridine monophosphokinase) (SP:P27515) {Saccharomyces cerevisiae}; ESTs gb|AA585719, gb|AA728503 and gb|T22272 come from this gene^	1.20357	1	-1.15747	1	-1.27123	1	1.05121	1	-1.03299	1	4493.9	5016.28	4685.19	4066	3897.55	3583.58
AT1G03040	^ ^BHLH007^ TF ^bHLH^bHLH^basic helix-loop-helix (bHLH) family protein component of the pyruvate dehydrogenase complex E3, contains PF|00010 helix-loop-helix DNA-binding domain. ESTs gb|T45640 and gb|T22783 come from this gene^	1.07199	1	1.21213	1	-1.13628	1	-1.36083	0.00399244	1.1736	1	6002.75	6197.98	7515.32	6590.64	5267.15	6356.9
AT1G03050	^ ^ ^ ^epsin N-terminal homology (ENTH) domain-containing protein / clathrin assembly protein-related contains Pfam PF01417: ENTH domain. ENTH (Epsin N-terminal homology) domain; similar to CLATHRIN COAT ASSEMBLY PROTEIN AP180 - Mus musculus, SWISSPROT:Q61548^	-1.19496	1	-1.02347	1	1.02843	1	-1.01253	1	-1.03821	1	272.418	247.556	276.333	272.799	244.083	251.882
AT1G03055	^ ^mitochondrion^ ^expressed protein ^	1.0216	1	1.36129	1	1.18267	1	1.14088	1	1.23532	1	144.706	143.702	141.851	173.251	210.693	311.619
AT1G03060	^ ^chloroplast^ ^WD-40 repeat family protein / beige-related similar to BEIGE (GI:3928547) [Rattus norvegicus]; Similar to gb|U70015 lysosomal trafficking regulator from Mus musculus and contains 2 Pfam PF00400 WD-40, G-beta repeats. ESTs gb|T43386 and gb|AA395236 come from this gene^	1.16427	1	1.08819	1	1.05182	1	1.05068	1	1.04334	1	5606.46	6032.77	5384.97	5005.3	5351.28	5544.41
AT1G03070	^ ^Putative glutamate-/aspartate-binding peptide family;glutamate binding activity^ ^expressed protein low similarity to N-methyl-D-aspartate receptor-associated protein [Drosophila melanogaster] GI:567104; contains Pfam profile PF01027: Uncharacterized protein family UPF0005^	-1.16562	1	1.03294	1	1.05145	1	1.03009	1	1.01602	1	695.786	653.867	678.666	674.698	641.711	660.884
AT1G03080	^ ^ ^ ^kinase interacting family protein similar to kinase interacting protein 1 (GI:13936326) [Petunia integrifolia]^	1.03466	1	-1.17089	1	-1.01113	1	1.18727	1	-1.00121	1	4084.31	4548.34	4032.78	4787.56	5747.74	5063.19
AT1G03090	^ ^Acyl Lipid Metabolism;mitochondrion;leucine degradation I^ Methylcrotonyl-CoA Carboxylase, biotinylated subunit;3-methylcrotonyl-coenzyme A carboxylase ^methylcrotonyl-CoA carboxylase alpha chain, mitochondrial / 3-methylcrotonyl-CoA carboxylase 1 (MCCA) nearly identical to SP|Q42523 Methylcrotonyl-CoA carboxylase alpha chain, mitochondrial precursor (EC 6.4.1.4) (3-Methylcrotonyl-CoA carboxyl…	1.02366	1	1.07888	1	-1.14212	1	1.06214	1	1.03719	1	6160.29	5857.8	5492.42	4780.06	5008.08	4905.97
AT1G03100	^ ^mitochondrion^ ^pentatricopeptide (PPR) repeat-containing protein low similarity to CRP1 [Zea mays] GI:3289002; contains Pfam profile PF01535: PPR repeat^	1.19442	1	-1.36708	1	-1.05945	1	1.19602	1	-1.06808	1	1060.14	1272.78	1340.09	1243.37	1384.61	1175.55
AT1G03110	^ ^ ^ ^transducin family protein / WD-40 repeat family protein contains 4 WD-40 repeats (PF00400); similar to WD-repeat domain 4 protein (GI:9955698) [Mus musculus]^	-1.27759	1	1.57438	1	-1.19213	1	-1.34503	1	1.81767	1	3588.58	3365.67	4348.18	3802.75	3454.93	4072.57
AT1G03120	^ ^nucleolus^ ^seed maturation family protein similar to embryonic cell protein [Daucus carota] GI:18337; contains Pfam profile PF04927: Seed maturation protein^	-1.05478	1	1.13865	1	1.22712	1	-1.15891	1	-1.18992	1	1346.01	1269.19	1485.57	1717.13	1343.47	1263.81
AT1G03130	^ ^chloroplast^ ^photosystem I reaction center subunit II, chloroplast, putative / photosystem I 20 kDa subunit, putative / PSI-D, putative (PSAD2) similar to SP|P12353 Photosystem I reaction center subunit II, chloroplast precursor (Photosystem I 20 kDa subunit) (PSI-D) {Spinacia oleracea}; contains Pfam profile PF02531: PsaD^	-1.13188	1	1.30791	1	1.34228	1	1.06588	1	1.59195	1	7837.64	6808.17	8226.57	8756.38	7327.44	9735.11
AT1G03140	^ ^ATP binding activity^ ^splicing factor Prp18 family protein contains Pfam profile: PF02840 Prp18 domain^	-1.35405	1	1.05147	1	-1.03976	1	-1.33864	1	1.43648	1	8409.54	7595.65	7974.4	7409.46	7110.09	7817.49
AT1G03150	^ ^Silencing Group B (ARD1 homologs);N-acetyltransferase activity^ ^GCN5-related N-acetyltransferase (GNAT) family protein similar to SP|P07347 N-terminal acetyltransferase complex ARD1 subunit (Arrest-defective protein 1) {Saccharomyces cerevisiae}; contains Pfam profile PF00583: acetyltransferase, GNAT family^	1.22099	1	2.27098	1	-1.48987	1	1.36943	1	-1.33155	1		30.4623	43.6706	32.7068	40.496	37.6112
AT1G03160	^ ^acetate fermentation;sucrose degradation 1;sucrose biosynthesis^FRUCTOKINASE^GTP-binding protein-related contains TIGRFAM TIGR00650: GTP-binding conserved hypothetical protein domain; contains TIGRFAM TIGR00231: small GTP-binding protein domain; similar to mitofusin 1 precursor (GI:12744896) [Homo sapiens]^	1.00688	1	1.16125	1	-1.10188	1	1.09434	1	-1.12614	1	1104.56	1214.88	1200.43	1091.52	1448.77	1471.93
AT1G03170	^ ^ ^ ^expressed protein ^	-1.79036	0.0140967	-1.91089	0.0256919	1.12632	1	-1.10388	1	-1.16233	1	9954.61	6336.43	4110.28	4561.18	4506.09	3286.29
AT1G03180	^ ^ ^ ^hypothetical protein ^	1.05578	1	1.12885	1	1.11562	1	1.10111	1	-1.51438	0.00471219	1901.59	2274.73	2154.66	2062.19	1869.98	1516.49
AT1G03190	^ ^DNA repair protein^ ^DNA repair protein / transcription factor protein (UVH6) identical to DNA repair/transcription factor protein (UVH6) gi:22651569 gb:AY090788^	1.04835	1	1.02688	1	-1.12574	1	1.14728	1	-1.18353	1	2972.39	3511.27	2874.67	2262.96	2779.18	2432.23
AT1G03200	^ ^ ^ ^expressed protein ^	-1.20356	1	-1.16605	1	-1.11832	1	-1.17291	1	-1.01776	1	2213.62	2187.47	2039.16	1531.57	1387.11	1581.53
AT1G03210	^ ^endomembrane system^ ^phenazine biosynthesis PhzC/PhzF family protein contains Pfam profile: PF02567 phenazine biosynthesis-like protein^	1.36321	1	-1.11727	1	-1.02488	1	1.03015	1	-1.04252	1	839.482	1036.05	1016.96	930.959	906.171	888.227
AT1G03220	^ ^endomembrane system^ ^extracellular dermal glycoprotein, putative / EDGP, putative similar to extracellular dermal glycoprotein EDGP precursor [Daucus carota] GI:285741^	-1.14892	1	1.56875	1	-1.22239	1	-1.13522	1	-1.132	1	126.063	105.945	106.817	124.265	112.05	112.202
AT1G03230	^ ^endomembrane system^ ^extracellular dermal glycoprotein, putative / EDGP, putative similar to extracellular dermal glycoprotein EDGP precursor [Daucus carota] GI:285741^	1.00758	1	1.24795	1	1.05067	1	-1.2037	1	1.02855	1	1987.47	2043.06	2527.03	3021.56	2494	1871.48
AT1G03240	^ ^ ^ ^hypothetical protein ^	-1.05852	1	1.47803	1	-1.4969	1	-1.40517	1	1.56269	0.155888	1001.8	1033.13	904.35	579.448	536.06	704.473
AT1G03250	^ ^ ^ ^expressed protein ^	-1.28728	1	1.00139	1	1.03234	1	-1.07141	1	-1.00096	1	365.741	312.129	436.938	466.551	378.385	376.336
AT1G03260	^ ^endomembrane system^ ^expressed protein ^	1.05341	1	-1.03546	1	1.06382	1	-1.00874	1	1.11338	1	1328.03	1500.52	1564.56	1751.02	1676.02	1596.95
AT1G03270	^ ^endomembrane system^ ^expressed protein contains Pfam profile PF01595: Domain of unknown function^	1.12168	1	-1.22434	1	1.02092	1	-1.01905	1	-1.15478	1	1792.11	2066.96	2038.75	1984.09	1944.23	1795.01
AT1G03280	^ ^putative transcription regulator;endomembrane system^ ^transcription initiation factor IIE (TFIIE) alpha subunit family protein / general transcription factor TFIIE family protein contains Pfam profile: PF02002 TFIIE alpha subunit^	1.00567	1	1.04609	1	-1.08451	1	-1.03307	1	-1.01545	1	5460.04	6098.5	6889.91	6047.65	5644.66	5349.94
AT1G03290	^ ^ ^ ^expressed protein ESTs gb|H36966, gb|R65511, gb|T42324 and gb|T20569 come from this gene^	-1.10963	1	-1.07585	1	-1.25947	1	-1.04778	1	-1.21406	1	9917.07	9389.05	8021.03	7115.56	6847.55	6457.18
AT1G03300	^ ^ ^ ^agenet domain-containing protein contains Pfam PF05641: Agenet domain^	-1.04892	1	1.00146	1	1.01215	1	1.0441	1	1.12832	1	768.822	644.273	732.622	834.053	773.762	810.172
AT1G03310	^ ^Glycoside Hydrolase Family 13;Glycoside Hydrolase Gene Families;amylase activity;glycogen catabolism^Glycoside Hydrolase Family 13;ISOAMYLASE^isoamylase, putative / starch debranching enzyme, putative similar to isoamylase isoform 2 [Solanum tuberosum] GI:27728147, isoamylase from [Triticum aestivum] GI:17932898, [Hordeum vulgare] GI:21314275, [Oryza sativa] GI:3252794; contains Pfam profiles …	-1.06131	1	1.05867	1	-1.06116	1	1.18356	1	1.15538	1	2077.65	2128.43	2238.06	2111.96	2341.27	2476.66
AT1G03320	^ ^ ^ ^hypothetical protein ^	-1.07344	1	1.00664	1	1.1683	1	1.07551	1	1.09187	1	132.169	132.915	134.413	138.825	149.951	157.324
AT1G03330	^ ^small nuclear ribonucleoprotein^ ^small nuclear ribonucleoprotein D, putative / snRNP core SM-like protein, putative / U6 snRNA-associated Sm-like protein, putative similar to SWISS-PROT:Q9Y333 U6 snRNA-associated Sm-like protein LSm2 (Small nuclear ribonuclear protein D homolog, G7b, SnRNP core SM-like protein SM-x5) [Homo sapiens]^	-1.24748	1	1.0636	1	-1.19661	1	-1.14168	1	-1.23759	1	11959.1	11325.7	9357.69	8559.26	14003	12395.4
AT1G03340	^ ^mitochondrion^ ^expressed protein similar to hypothetical protein GB:AAC79114^	-1.4575	1	1.20203	1	1.06926	1	1.45496	1	1.29636	1	45.4941	34.0759	56.7255	45.4777	39.8769	57.9279
AT1G03350	^ ^ ^ ^BSD domain-containing protein contains Pfam profile PF03909: BSD domain^	1.24994	1	-1.3663	1	1.02301	1	-1.03744	1	-1.1163	1	7299.17	8510.09	7263.48	8135.1	7769.46	7036.24
AT1G03360	^ ^mitochondrion^ ^exonuclease family protein similar to Exosome complex exonuclease RRP4 (Ribosomal RNA processing protein 4)(SP:P38792) {Saccharomyces cerevisiae}^	-1.15214	1	1.30896	1	-1.00605	1	-1.07569	1	-1.26709	1	5460.96	5359.33	6365.31	5690.17	4892.44	4534.87
AT1G03370	^ ^transporter activity^ ^C2 domain-containing protein / GRAM domain-containing protein contains Pfam profiles PF00168: C2 domain; contains PF02893: GRAM domain; similar to Chain A, Crystal Structure Of Synaptotagmin Iii C2aC2B Length(GI:6980525); similar to Synaptotagmin III (SytIII) (Swiss-Prot:P40748) [Rattus norvegicus]^	-1.09034	1	1.10865	1	-1.13387	1	1.03504	1	-1.16368	1	572.922	635.827	601.343	441.434	537.682	558.809
AT1G03380	^ ^ ^ ^expressed protein ^	1.19494	1	-1.00872	1	-1.07351	1	-1.26356	1	-1.00741	1	727.895	831.881	747.071	683.53	592.599	714.406
AT1G03390	^ ^chloroplast^ ^transferase family protein similar to anthranilate N-hydroxycinnamoyl/benzoyltransferase from Dianthus caryophyllus [gi:2239091]; contains Pfam transferase family domain PF002458^	1.06796	1	-1.07187	1	-1.04638	1	1.1025	1	1.00582	1	229.65	216.992	212.03	247.062	262.721	247.959
AT1G03400	^ ^ ^ ^2-oxoglutarate-dependent dioxygenase, putative similar to 2A6 (GI:599622) and tomato ethylene synthesis regulatory protein E8 (SP|P10967); similar to ESTs emb|Z34690, gb|T04168, gb|H37738, gb|T76913, gb|T43801, amd gb|T21964^	1.01816	1	1.07119	1	1.04028	1	-1.29818	1	1.14024	1	278.32	323.856	334.065	392.54	321.41	315.806
AT1G03410	^ ^ ^ ^2-oxoglutarate-dependent dioxygenase, putative identical to 2A6 (GI:599622), a homolog of the tomato ethylene synthesis regulatory protein E8; contains Pfam profile PF03171: oxidoreductase, 2OG-Fe(II) oxygenase family^	-1.00365	1	-1.01975	1	1.1819	1	1.40642	0.78531	1.0918	1	904.571	878.864	932.93	1087.87	1346.87	1179.61
AT1G03420	^ ^ ^ ^expressed protein similar to gb|T45484, emb|Z30724, and emb|Z30531^	-1.19937	1	-1.06095	1	-1.00505	1	1.21795	1	-1.32707	1	3935.46	3578.92	3375.57	3610.33	3396.19	3087.79
AT1G03430	^HISTIDINE-CONTAINING PHOSPHOTRANSFER FACTOR 5^Histidine Phosphotransfer Proteins^ ^two-component phosphorelay mediator, putative strong similarity to ATHP1 [Arabidopsis thaliana] GI:4156241^	1.13623	1	-1.05603	1	1.03603	1	-1.02287	1	-1.25804	1	6195.34	512.598	451.148	557.127	484.274	6091.76
AT1G03440	^ ^endomembrane system^ ^leucine-rich repeat family protein contains leucine rich-repeat domains Pfam:PF00560, INTERPRO:IPR001611^	-1.48832	1	-1.2176	1	100	1	1.15508	1	1.15238	1	29.5214	25.6644	20.1697	21.3992	21.0301	19.4892
AT1G03445	^ ^mitochondrion^ ^kelch repeat-containing protein / serine/threonine phosphoesterase family protein contains Pfam profiles: PF00149 calcineurin-like phosphoesterase, PF01344: kelch motif^	1.23305	1	1.06082	1	1.06686	1	1.26794	1	-1.0346	1	51.2848	56.5692	64.005	64.1599	68.1869	66.7107
AT1G03457	^ ^ ^ ^RNA-binding protein, putative similar to Etr-1 [Danio rerio] GI:7670536, BRUNO-like 6 RNA-binding protein [Homo sapiens] GI:15341327; contains InterPro entry IPR000504: RNA-binding region RNP-1 (RNA recognition motif) (RRM)^	-1.06999	1	1.46003	1	1.05693	1	1.00814	1	1.16405	1	2176.63	2120.85	2989.68	3587.98	3383.31	3290.62
AT1G03470	^ ^ ^ ^kinase interacting family protein similar to kinase interacting protein 1 (GI:13936326) [Petunia integrifolia]^	1.05631	1	-1.23511	1	-1.1518	1	1.2206	1	-1.02619	1	1825.96	2171.4	2254.44	2492.2	3075.12	2959.24
AT1G03475	^ ^chloroplast^ ^coproporphyrinogen III oxidase, putative / coproporphyrinogenase, putative / coprogen oxidase, putative similar to coproporphyrinogen III oxidase, chloroplast [precursor] from Glycine max [SP|P35055], Nicotiana tabacum [SP|Q42946], Hordeum vulgare [SP|Q42840], ESTs gb|AA586260 and dbj|D48620; contains Pfam domain coproporphyrinogen III oxidase, aerobic [PF01218]^	-1.03087	1	-1.00817	1	1.05756	1	1.15845	1	1.36421	1	8881.59	9144.63	8646.18	8818.69	9007.07	11315
AT1G03490	^ ^ANAC006^ TF ^NAC^ ^no apical meristem (NAM) family protein contains Pfam PF02365: No apical meristem (NAM) domain;^	1.03431	1	1.13326	1	1.00616	1	1.18511	1	-1.39142	1	3321.89	3007.73	3271.62	3451.94	3855.19	3603.46
AT1G03510	^ ^chloroplast^ ^pentatricopeptide (PPR) repeat-containing protein contains Pfam profile PF01535: PPR repeat^	1.1117	1	-1.12222	1	1.00781	1	-1.02462	1	-1.19107	1	462.455	609.155	635.654	764.813	722.848	660.009
AT1G03520	^ ^Glycosyltransferase Family 14;Glycosyltransferase Gene Families;glycosyltransferase^Glycosyltransferase- Family 14^glycosyltransferase family 14 protein / core-2/I-branching enzyme family protein contains Pfam profile PF02485: Core-2/I-Branching enzyme^	16.1704	1	-2.33897	1	1	1	100	1	-100	1	9.93646	22.8516	22.1916	10.625	23.9066	13.2216
AT1G03530	^ ^putative DNA-binding protein;DNA binding activity^ ^expressed protein similar to hypothetical protein GB:O14360^	-1.00295	1	1.22087	1	-1.04727	1	-1.00384	1	1.08476	1	1250.19	1290.23	1219.68	1346.97	1231.31	1432.77
AT1G03540	^ ^mitochondrion^ ^pentatricopeptide (PPR) repeat-containing protein contains Pfam profile PF01535: PPR repeat^	-1.03606	1	1.33729	1	-1.30342	1	-1.13272	1	-1.04386	1	340.652	354.063	400.709	305.899	323.489	339.517
AT1G03550	^ ^Secretory carrier membrane protein family^ ^secretory carrier membrane protein (SCAMP) family protein contains Pfam domain, PF04144: SCAMP family^	1.05442	1	-1.0852	1	-1.33966	1	-1.21197	1	1.04451	1	3132.28	3294.46	2603.98	2046.67	1969.5	1738.91
AT1G03560	^ ^mitochondrion^ ^pentatricopeptide (PPR) repeat-containing protein contains Pfam profile PF01535: PPR repeat^	-1.00185	1	1.10636	1	1.03262	1	1.05978	1	-1.30798	1	1619.31	1956.58	1541.99	1586.5	1873.27	1664.78
AT1G03580	AT1G03580_1 similar to hypothetical protein temporary automated functional assignment	1.05776	1	1.01317	1	1.1257	1	1.08537	1	-1.21018	1	891.129	856.598	873.335	1004.03	951.663	905.607
AT1G03590	^ ^PP2C (Protein Phosphatase 2C) Phosphatases;mitochondrion^ ^protein phosphatase 2C family protein / PP2C family protein similar to protein phosphatase-2C; PP2C (GI:3643088) [Mesembryanthemum crystallinum]; contains Pfam PF00481 : Protein phosphatase 2C domain;^	-2.17526	1	1	1	1	1	1	1	-1.19797	1
AT1G03600	^ ^ ^ ^photosystem II family protein similar to SP:P74367 {Synechocystis sp.}; similar to ESTs emb|Z27038, gb|AA451546, emb|Z29876, gb|T45359 and gb|R90316^	-1.07216	1	1.00278	1	1.03745	1	-1.1917	1	1.3348	1	4826.29	4267.92	5292.89	5870.89	5962.4	6703.23
AT1G03610	^ ^ ^ ^expressed protein ^	-1.30361	1	1.07141	1	-1.06097	1	1.0272	1	-1.08143	1	3127.7	2220.84	2122.1	2117.69	2252.08	2005.23
AT1G03620	^ ^ ^ ^phagocytosis and cell motility protein ELMO1-related contains weak similarity to ELMO1 [Mus musculus] gi|16118551|gb|AAL14464^	-1.57313	1	-1.37609	1	-1.10341	1	-1.00053	1	-1.16858	1	150.941	101.674	79.6742	69.0177	67.7125	59.2305
AT1G03630	^TUBULIN-FOLDING COFACTOR C^chloroplast;biosynthesis of chlorophyll^PROTOCHLOROPHYLLIDE REDUCTASE^protochlorophyllide reductase C, chloroplast / PCR C / NADPH-protochlorophyllide oxidoreductase C (PORC) identical to SP:O48741 protochlorophyllide reductase C, chloroplast precursor (EC 1.3.1.33) (PCR C) (NADPH-protochlorophyllide oxidoreductase C) (POR C) [Arabidopsis thaliana]^	1.3757	0.062168	1.30134	1	1.0261	1	1.11549	1	1.21152	1	4591.05	5845.78	6165.77	6474.29	7571.48	8687.91
AT1G03650	^ ^N-acetyltransferase activity^ ^GCN5-related N-acetyltransferase (GNAT) family protein low similarity to SP|P07347 N-terminal acetyltransferase complex ARD1 subunit (Arrest-defective protein 1) {Saccharomyces cerevisiae}; contains Pfam profile PF00583: acetyltransferase, GNAT family^	1.17827	1	-1.05112	1	-1.02855	1	1.05575	1	-1.30003	0.0123985	1374.98	1609.02	1500.72	1443.01	1405.18	1200.42
AT1G03660	^ ^ ^ ^expressed protein contains 2 predicted transmembrane domains; expression supported by MPSS^	-1.53826	1	-1.15439	1	1.11374	1	-1.17266	1	-1.24462	1	2437.42	1522.98	1572.8	1953.06	1790.81	1587.64
AT1G03670	^ ^ATP binding activity^ ^ankyrin repeat family protein contains ankyrin repeats, Pfam:PF00023^	-1.08569	1	-1.36065	1	-1.14857	1	1.15551	1	-1.07024	1	45.4475	42.5409	42.2892	63.2996	66.5465	60.8041
AT1G03675	AT1G03675_1 putative thioredoxin-m similar to thioredoxin m-type precursor similar to ESTs gb|T13714 gb|H76398 gb|N37762 gb|AA042639 gb|T21104 emb|Z30901 supported by cDNA gi_6539607_gb_AF095749_1_AF095749	1.20155	1	1.3954	1	1.04468	1	1.15382	1	1.02491	1	11474.5	11844.6	9836.42	11029.3	11940.8	13146.7
AT1G03687	^ ^chloroplast^ ^DTW domain-containing protein contains Pfam PF03942: DTW domain^	1.02253	1	1.09473	1	1.03168	1	-1.07888	1	1.07018	1	4033.41	4323.22	4485.82	4866.12	4999.93	4833.96
AT1G03700	^ ^endomembrane system^ ^integral membrane family protein contains TIGRFAM TIGR01569 : plant integral membrane protein TIGR01569; contains Pfam PF04535 : Domain of unknown function (DUF588)^	-1.40134	1	1.12248	1	1.1671	1	1.17458	1	1.09543	1	834.102	832.807	783.298	887.952	909.469	764.584
AT1G03710	^ ^ ^ ^expressed protein ^	-1.11587	1	1.08373	1	1.14362	1	-1.1711	1	-1.05913	1	8055.77	7187.77	7025.78	6682.22	5395.76	4838.26
AT1G03720	^ ^proteolysis and peptidolysis^ ^cathepsin-related contains weak similarity to Cathepsin L precursor (EC 3.4.22.15) (Major excreted protein) (MEP) (Cyclic protein-2) (CP-2) (Swiss-Prot:P07154) [Rattus norvegicus]^	-1.57409	1	-1.19034	1	2.00533	0.000574841	1.45133	1	1.05536	1	486.255	323.913	286.842	533.36	811.628	796.599
AT1G03730	^ ^ ^ ^expressed protein similar to ESTs gb|AA605440 and gb|H37232^	-1.10083	1	1.03845	1	-1.05163	1	-1.07747	1	-1.45642	0.156933	3880.64	3648.49	4060.93	4799.27	4069.85	3233.35
AT1G03740	^ ^CDC2 Kinase ;protein kinase activity^ ^protein kinase family protein contains protein kinase domain, Pfam:PF00069^	-1.12117	1	1.2639	1	-1.10978	1	-1.00869	1	-1.18588	1	65.2695	52.9916	52.2797	51.1752	61.3248	66.2897
AT1G03750	^ ^Chromatin remodeling complex subunit R (SWI2/SNF2 homologs);chloroplast^ ^helicase, putative similar to SP|Q03468 Excision repair protein ERCC-6 (Cockayne syndrome protein CSB) {Homo sapiens}; contains Pfam profiles PF00271: Helicase conserved C-terminal domain, PF00176: SNF2 family N-terminal domain, PF02810: SEC-C motif^	1.15079	1	-1.14038	1	-1.06266	1	1.00153	1	1.00347	1	2440.97	2765.63	2209.93	1895.47	2177.6	1956.37
AT1G03760	^ ^chaperone activity^ ^prefoldin subunit family protein contains similarity to Swiss-Prot:O94763 RNA polymerase II subunit 5-mediating protein (RPB5-mediating protein) [Homo sapiens]; contains Pfam profile PF02996: Prefoldin subunit^	-1.09455	1	-1.01214	1	-1.08007	1	-1.26998	1	1.19368	1	2736.55	2834.38	2441.11	2236.24	1959.17	1995.36
AT1G03770	^ ^ ^ ^zinc finger (C3HC4-type RING finger) family protein low similarity to polycomb-M33 interacting protein Ring1B [Mus musculus] GI:2239142; contains Pfam profile PF00097: Zinc finger, C3HC4 type (RING finger)^	-1.05178	1	-1.12747	1	1.01471	1	-1.07409	1	-1.21828	1	1062.66	1026.57	1118.97	1335.68	1139.64	973.944
AT1G03780	^ ^ ^ ^targeting protein-related similar to microtubule-associated protein / targeting protein for Xklp2 ((TPX2) GI:8926138) {Homo sapiens}; similar to Restricted expression proliferation associated protein 100 (p100) (Differentially expressed in lung cells 2) (DIL-2) (Targeting protein for Xklp2) (C20orf1 protein) (C20orf2 protein) (Protein FLS353)(SP:Q9ULW0) {Homo sapiens}^	1.04942	1	1.32646	1	1.02897	1	-1.12448	1	1.14932	1	6940.66	6835.14	7818.14	7477.51	6573.58	6630.08
AT1G03790	^ ^ ^ TF ^C3H-type I (Zn)^ ^zinc finger (CCCH-type) family protein contains Pfam domain, PF00642: Zinc finger C-x8-C-x5-C-x3-H type (and similar)^	-1.26864	1	1.2066	1	1.29935	1	1.06553	1	-1.08689	1	3600.98	2837.45	2670.33	3338.19	3104.29	2402.55
AT1G03800	^ ^ ^ TF ^AP2/ERF^ERF-EREBP^ERF domain protein 10 (ERF10) identical to ERF domain protein 10 GI:11414990 from [Arabidopsis thaliana]^	1.00117	1	1.09679	1	1.37348	1	1.55584	1	1.10983	1	53.5291	54.5666	64.7751	81.1059	112.021	113.963
AT1G03810	^ ^chloroplast^ ^DNA-binding protein-related contains weak similarity to G-quartet DNA binding protein 3 [Tetrahymena thermophila] gi|4583503|gb|AAD25098^	1.04255	1	-1.08142	1	1.18209	1	-1.04645	1	1.05042	1	244.421	235.624	260.58	321.635	301.83	266.454
AT1G03820	^ ^endomembrane system^ ^expressed protein similar to arabinogalactan-protein; AGP (GI:1087015) {Pyrus communis}; similar to Protein E6. (SP:Q01197) {Gossypium hirsutum}^	-1.36975	1	1.32198	1	1.01968	1	-1.41369	0.000686065	-1.41779	1	1392.89	1176.25	1417.82	1348.96	841.693	683.966
AT1G03830	^ ^GTPase activity^ ^guanylate-binding family protein contains Pfam domains PF02263: Guanylate-binding protein, N-terminal domain and PF02841: Guanylate-binding protein, C-terminal domain^	1.04083	1	-1.19695	1	-1.14846	1	1.27531	1	1.14995	1	3732.66	3946.53	3267.93	2642.72	3056.15	3013.19
AT1G03840	^ ^ ^ TF ^C2H2 (Zn)^ ^zinc finger (C2H2 type) family protein contains Zinc finger,C2H2 type,domain contains Pfam domain, PF00096: Zinc finger, C2H2 type^	1.01852	1	-1.1092	1	1.1096	1	-1.09679	1	-1.02732	1	142.016	135.244	145.628	167.3	141.362	112.668
AT1G03850	^ ^chloroplast^ ^glutaredoxin family protein contains INTERPRO Domain IPR002109, Glutaredoxin (thioltransferase)^	-1.09986	1	-1.02681	1	1.14131	1	1.12152	1	1.02693	1	274.96	260.162	242.407	287.781	306.269	311.533
AT1G03860	^PROHIBITIN 2^endomembrane system^ ^prohibitin, putative similar to SP|P24142 Prohibitin (B-cell receptor associated protein 32) (BAP 32) {Rattus norvegicus}; contains Pfam profile PF01145: SPFH domain / Band 7 family^	1.01003	1	-1.12165	1	1.13452	1	1.11894	1	-1.09831	1	26298.8	23784.3	21774.6	21206.1	21266.5	19767.7
AT1G03870	^fasciclin-like arabinogalactan-protein 9^GPI-anchored protein;Structural proteins;endomembrane system^Fasciclin-like AGPs (FLAs);Fasciclin-like AGP group^fasciclin-like arabinogalactan-protein (FLA9) identical to gi_13377784_gb_AAK20861^	1.03633	1	1.03658	1	1.1526	1	1.17461	1	1.03417	1	336.284	319.776	342.284	464.413	516.37	528.059
AT1G03880	^CRUCIFERIN B^endomembrane system^ ^12S seed storage protein (CRB) identical to 12S seed storage protein, gi|808937 [SP|P15456] [Plant Mol Biol 11:805-820 (1988)]; contains Pfam profile PF00190 Cupin and Prosite 11-S plant seed storage proteins signature PS00305^	1.10124	1	1.01516	1	-1.10736	1	-1.05597	1	1.00006	1	138.216	135.718	141.199	144.719	145.543	140.518
AT1G03890	^ ^endomembrane system^ ^cupin family protein similar to Arabidopsis thaliana 12S seed storage proteins SP|P15455 [gi|808937] and SP|P15456, Brassica napus cruciferin storage protein, gi|762919, and others; contains Pfam profile PF00190 Cupin; Location of ESTs YAY049-3' end, gb|Z26364 and YAY049-5' end, gb|Z26363^	1.03907	1	-1.20841	1	-1.03305	1	1.08038	1	-1.19698	1	143.731	140.09	166.258	212.735	172.664	156.133
AT1G03900	^ ^ABC(ATP-Binding Cassette);ABC Superfamily;transporter activity^NAP subfamily^expressed protein ^	1.15682	1	-1.31453	1	-1.09732	1	1.03906	1	-1.0391	1	9230.42	10114.7	8796.22	9443	9298.67	9246.26
AT1G03905	^ ^transport^ ^ABC transporter family protein similar to NBD-like protein GB:AAD20643^	-1.26082	1	1.22876	1	-1.11359	1	-1.0863	1	1.14237	1	535.163	469.379	576.562	458.393	369.715	379.084
AT1G03910	^ ^chloroplast^ ^expressed protein low similarity to cactin [Drosophila melanogaster] GI:7673675; expression supported by MPSS^	1.01895	1	1.01371	1	-1.15604	1	-1.33964	1	-1.14312	1	5082.4	5443.34	5691.92	5119.58	4392.37	4620.9
AT1G03920	^ ^IRE/NPH/Phosphoinositide dependent/Ribosomal Protein S6 ;protein kinase activity^ ^protein kinase, putative contains protein kinase domain, Pfam:PF00069^	-1.32335	1	-1.00993	1	1.3378	1	1.08827	1	-1.03955	1	85.9652	68.5614	77.1519	89.3992	95.6973	76.6568
AT1G03930	^DUAL SPECIFICITY KINASE 1^Casein Kinase I ;protein amino acid phosphorylation^ ^protein kinase (ADK1) identical to dual specificity kinase 1 (ADK1) [Arabidopsis thaliana] gi|1216484|gb|AAB47968; supported by cDNA gi:18700076 and gi:1216483. Note: differences between cDNAs in the 11th exon, possibly due to errors or alternative splicing.^	1.01267	1	1.12232	1	-1.03601	1	1.12026	1	1.00984	1	3791.62	3811.03	3709.22	3480.07	3700.06	3589.25
AT1G03940	^ ^ ^ ^transferase family protein similar to anthocyanin 5-aromatic acyltransferase from Gentiana triflora GI:4185599, malonyl CoA:anthocyanin 5-O-glucoside-6'''-O-malonyltransferase from Perilla frutescens GI:17980232, Salvia splendens GI:17980234; contains Pfam profile PF02458 transferase family^	-2.52136	5.08423e-12	1.01166	1	1.48032	1	2.42867	2.14035e-21	1.97316	0.183883	388.533	205.997	238.494	470.546	1295.53	2126.58
AT1G03950	^ ^SNF7^ ^SNF7 family protein contains Pfam domain, PF03357: SNF7 family^	1.07288	1	1.02058	1	1.01101	1	1.0305	1	1.15953	1	855.433	930.694	978.565	916.157	766.347	766.813
AT1G03960	^ ^EF-hand containing proteins:Group III;protein phosphatase activity^ ^calcium-binding EF hand family protein contains Pfam profile: PF00036 EF hand^	-1.10543	1	1.14247	1	-1.08983	1	-1.03407	1	1.14822	1	425.348	388.515	472.792	395.883	361.735	416.707
AT1G03970	^ ^AtbZIP40^ TF ^bZIP^ ^G-box binding factor 4 (GBF4) identical to G-box binding factor 4 (GBF4) SP:P42777 from [Arabidopsis thaliana]^	-1.23057	1	-1.05119	1	1.12469	1	-1.01211	1	1.05164	1	3559.41	2939.65	3044.95	4160.98	3747.56	3581.17
AT1G03980	^ ^ ^ ^phytochelatin synthase 2 (PCS2) identical to phytochelatin synthase [Arabidopsis thaliana] gi|16519291|gb|AAK94671^	1.3022	1	-1.10259	1	-1.0341	1	-1.04196	1	-1.1935	1	481.78	673.009	625.229	570.181	549.775	451.935
AT1G03990	^ ^Acyl Lipid Metabolism;electron transport^Fatty Acid Alcohol Oxidase^alcohol oxidase-related low similarity to long chain fatty alcohol oxidase from Candida cloacae [GI:6983581], Candida tropicalis [GI:6983594]; Location of EST 248L9T7, gb|AA713296^	-1.03977	1	-1.10917	1	-1.39838	1	1.26504	1	1.35692	1	31.6046	35.7057	31.3875	28.0919	26.4077	33.5004
AT1G04000	^ ^mitochondrion^ ^expressed protein Location of ESTs 203I24T7, gb|H76794 and 203I24XP, gb|AA605510^	-1.07138	1	-1.01138	1	1.11184	1	-1.29987	1	1.54981	1	2816.95	2847.5	3162.81	3055.4	2080.77	2642.2
AT1G04010	^ ^Acyl Lipid Metabolism;endomembrane system^Phosphatidylcholine : Diacylglycerol Acyltransferase^lecithin:cholesterol acyltransferase family protein / LACT family protein weak similarity to SP|P40345 Phospholipid:diacylglycerol acyltransferase (EC 2.3.1.158) (PDAT) {Saccharomyces cerevisiae}; contains Pfam profile PF02450: Lecithin:cholesterol acyltransferase (phosphatidylcholine-sterol acyltran…	-1.01096	1	1.24582	1	-1.32772	1	-1.34335	1	1.65887	4.3173e-07	862.233	809.348	816.448	575.899	531.932	636.647
AT1G04020	^ ^putative DNA-binding protein;DNA binding activity^ ^zinc finger (C3HC4-type RING finger) family protein / BRCT domain-containing protein contains Pfam domain, PF00533: BRCA1 C Terminus (BRCT) domain^	1.03792	1	1.10251	1	-1.22551	1	-1.05384	1	1.24647	1	2385.02	2653.95	3525.06	2737.73	3009.99	3302.49
AT1G04030	^ ^ ^ ^expressed protein ^	1.05122	1	1.1418	1	-1.09528	1	-1.26687	1	-1.05045	1	3915.46	4114.88	3553.68	3517.12	2936	2532.23
AT1G04040	^ ^endomembrane system^ ^acid phosphatase class B family protein similar to SP|P15490 STEM 28 kDa glycoprotein precursor (Vegetative storage protein A) {Glycine max}, acid phosphatase [Glycine max] GI:3341443; contains Pfam profile PF03767: HAD superfamily (subfamily IIIB) phosphatase; supporting cDNA gi|13926197|gb|AF370572.1|AF370572^	-1.19312	1	1.21354	1	1.14126	1	1.05056	1	1.60846	0.00944158	416.459	295.887	301.271	316.298	442.576	569.36
AT1G04050	^ ^SET-domain transcriptional regulator family^ ^SET domain-containing protein / suppressor of variegation related 1 (SUVR1) identical to suppressor of variegation related 1 [Arabidopsis thaliana] GI:15004614; contains Pfam profiles PF00856: SET domain, PF05033: Pre-SET motif; identical to cDNA trithorax 3 (ATX3) partial cds GI:15217142^	1.22287	1	-1.31083	1	-1.04717	1	-1.01921	1	-1.1704	1	3850.48	5016.51	3585.18	3144.12	3484.25	2977.03
AT1G04070	^TOM22^mitochondrial outer membrane translocase complex^ ^expressed protein Contains similarity to hypothetical mitochondrial import receptor subunit gb Z98597 from S. pombe. ESTs gb|T45575 and gb|Z26435 and gb|AA394576 come from this gene^	1.0836	1	-1.06042	1	-1.05466	1	1.11644	1	-1.4188	1	4437.99	5405.72	4764.3	4673.99	4175.76	3339.44
AT1G04080	^ ^intracellular^ ^hydroxyproline-rich glycoprotein family protein Contains similarity to pre-mRNA processing protein PRP39 gb L29224 from S. cerevisiae. ESTs gb|R64908 and gb|T88158, gb|N38703 and gb|AA651043 come from this gene^	-1.11703	1	1.04195	1	1.10195	1	-1.13751	1	1.34776	1	8201.68	6969.5	7275.54	7021.03	6477.55	8321.92
AT1G04090	^ ^ ^ ^expressed protein ^	1.11036	1	1.01395	1	-1.04317	1	-1.10657	1	-1.0145	1	425.386	516.619	546.258	425.727	415.608	360.966
AT1G04100	^ ^IAA10^ TF ^Aux/IAA^ ^auxin-responsive protein / indoleacetic acid-induced protein 10 (IAA10) identical to SP|Q38828 Auxin-responsive protein IAA10 (Indoleacetic acid-induced protein 10) {Arabidopsis thaliana}^	-1.08448	1	1.01188	1	-1.07867	1	1.03347	1	-1.03078	1	628.639	700.279	716.758	622.319	615.677	564.372
AT1G04110	^STOMATAL DENSITY AND DISTRIBUTION^subtilases (subtilisin ? like serine proteases) ;regulation of cell proliferation^ ^subtilase family protein contains similarity to subtilisin-like protease GI:3687307 from [Lycopersicon esculentum]^	-1.03428	1	1.16375	1	-1.00024	1	1.48477	1	1.96673	1.77649e-06	109.191	100.744	138.14	123.524	231.243	554.036
AT1G04120	^ ^ABC(ATP-Binding Cassette);ABC Superfamily;ABC transporters;ATP-binding cassette (ABC) transporter activity^MRP subfamily;ABC transporter-like^ABC transporter family protein Strong similarity to MRP-like ABC transporter gb|U92650 from A. thaliana and canalicular multi-drug resistance protein gb|L49379 from Rattus norvegicus^	-1.00646	1	1.14839	1	1.02612	1	1.15918	1	1.09597	1	9988.6	10038.7	11324.2	9844.92	12566.8	11491.4
AT1G04130	^ ^ ^ ^tetratricopeptide repeat (TPR)-containing protein contains non-consensus donor splice site AT at exon 4 and acceptor splice site at exon5; Contains similarity to serine/threonine protein phosphatase gb|X83099 from S. cerevisiae, SP|O95801 Tetratricopeptide repeat protein 4 Homo sapiens; contains Pfam profile PF00515: TPR Domain^	-1.10148	1	-1.04012	1	1.12431	1	-1.01924	1	1.11116	1	2413.92	2373.54	2234.9	2389.59	2399.44	2541.08
AT1G04140	^ ^chloroplast^ ^transducin family protein / WD-40 repeat family protein contains 4 WD-40 repeats (PF00400); similar to neural cell adhesion molecule 2, large isoform precursor gb|M76710 from Xenopus laevis, and beta transducin from S. cerevisiae gb|Q05946. ESTs gb|N65081 gb|Z30910, gb|Z34190, gb|Z34611, gb|R30101, gb|H36304, and gb|N65606 come from^	1.11588	1	1.09367	1	1.01638	1	-1.01334	1	-1.06879	1	8228.02	8496.7	8984.79	8795.62	7725.05	8095.44
AT1G04150	^ ^Lipid Metabolism Gene Families;transferase activity^Similar to phosphoribosylanthranilate transferase family^C2 domain-containing protein contains INTERPRO:IPR000008 C2 domain^	1.64117	1	1.27171	1	-1.37773	1	-1.13239	1	-1.14817	1	629.077	1097.06	1046.84	657.008	725.262	759.129
AT1G04160	^ATXIB^Myosin;myosin^Myosin-like proteins^myosin family protein contains Pfam profiles: PF02736 myosin N-terminal SH3-like domain, PF00063 myosin head (motor domain), PF00612 IQ calmodulin-binding motif, PF01843: DIL domain^	1.18287	1	1.09966	1	-1.23057	1	-1.16013	1	-1.14656	1	748.722	966.233	906.268	735.11	793.282	732.15
AT1G04170	^ ^Protein synthesis factors;translation initiation factor activity^eIF2gamma - eukaryotic initiation factor 2gamma^eukaryotic translation initiation factor 2 subunit 3, putative / eIF2S3, putative / eIF-2-gamma, putative similar to gb|U37354 from S. pombe. ESTs gb|T41979, gb|N37284 and gb|N37529 come from this gene^	1.16964	1	1.01475	1	1.00759	1	-1.10141	1	-1.15449	1	14413.6	13403.9	15943.3	19727.8	20499.3	15837.7
AT1G04180	^ ^ ^ ^flavin-containing monooxygenase family protein / FMO family protein similar to flavin-containing monooxygenases YUCCA [gi:16555352], YUCCA2 [gi:16555354], and YUCCA3 [gi:16555356] from Arabidopsis thaliana; contains Pfam profile PF00743^	1.07519	1	-1.1431	1	1.01911	1	1.02717	1	-1.04445	1	922.081	1003.27	774.746	667.243	723.267	723.645
AT1G04190	^ ^ ^ ^tetratricopeptide repeat (TPR)-containing protein low similarity to protein antigen LmSTI1 [Leishmania major] GI:1698880; contains Pfam profile PF00515 TPR Domain; EST gb|Z47802 and gb|Z48402 come from this gene^	-1.00033	1	1.03311	1	-1.09757	1	-1.05284	1	1.08577	1	13083.3	12147.7	12326.2	10956.2	9486.17	9125.8
AT1G04200	^ ^ ^ ^expressed protein Contains similarity to gb|Z69902 from C. elegans^	-1.05772	1	-1.01022	1	-1.0219	1	-1.03302	1	1.06668	1	2917.41	2836.51	2755.84	2628.19	2704.26	2904.24
AT1G04210	^ ^Protein Kinase (Other);protein kinase activity^ ^leucine-rich repeat family protein / protein kinase family protein contains Pfam domains PF00560: Leucine Rich Repeat and PF00069: Protein kinase domain^	-1.06043	1	1.43502	1	-1.35569	1	-1.03275	1	1.24386	1	3497.13	3506.41	3547.8	2760.75	3337.79	4207.58
AT1G04220	^ ^Acyl Lipid Metabolism;Strong similarity to beta-keto-Coa synthase family^Ketoacyl-CoA Synthase^beta-ketoacyl-CoA synthase, putative Strong similarity to beta-keto-Coa synthase gb|U37088 from Simmondsia chinensis, GI:4091810^	-100	1	-1.90711	1	1	1	-2.15461	1	1	1	19.5599	9.22642
AT1G04240	^SHORT HYPOCOTYL2^IAA3^ TF ^Aux/IAA^ ^auxin-responsive protein / indoleacetic acid-induced protein 3 (IAA3) identical to SP|Q38822 Auxin-responsive protein IAA3 (Indoleacetic acid-induced protein 3) {Arabidopsis thaliana}; EST gb|T04296 comes from this gene^	1.777	0.000505709	1.9496	5.42375e-05	1.19597	1	1.52038	0.26246	-1.13414	1	262.385	612.323	970.076	1235.71	1815.15	1748.22
AT1G04250	^AXR3^IAA17^ TF ^Aux/IAA^ ^auxin-responsive protein / indoleacetic acid-induced protein 17 (IAA17) Identical to SP|P93830 Auxin-responsive protein IAA17 (Indoleacetic acid-induced protein 17) {Arabidopsis thaliana}; ESTs gb|H36782 and gb|F14074 come from this gene^	-1.29789	1	1.66166	0.000393058	1.39945	1	1.05621	1	-1.23124	1	2408.48	2514.4	3889.34	5113.33	5360.95	3997.6
AT1G04260	^CAMV MOVEMENT PROTEIN INTERACTING PROTEIN 7^ ^ ^prenylated rab acceptor (PRA1) family protein weak similarity to prenylated Rab acceptor [Mus musculus] GI:7716652; contains Pfam profile PF03208: Prenylated rab acceptor (PRA1)^	-1.03133	1	1.00029	1	1.24236	1	-1.26146	1	-1.01004	1	3304.26	2684.21	3770.77	5144	3525.72	3713
AT1G04270	^RIBOSOMAL PROTEIN S15^ ^ ^40S ribosomal protein S15 (RPS15A) Strong similarity to Oryza 40S ribosomal protein S15. ESTs gb|R29788,gb|ATTS0365 come from this gene^	-1.30737	1	-1.00098	1	-1.73349	1	2.27385	0.120989	-1.62037	1	20505.4	16172.1	25836.1	20089.4	23514.5	16083.9
AT1G04280	^ ^ATP binding activity^ ^expressed protein ^	-1.17438	1	-1.10829	1	1.04755	1	1.11287	1	1.04729	1	2410.79	2209.06	1795.84	2014.57	2069.89	2530.98
AT1G04290	^ ^ ^ ^thioesterase family protein contains Pfam profile PF03061: thioesterase family protein; EST gb|T45093 comes from this gene^	1.16262	1	1.03696	1	1.04381	1	-1.02056	1	-1.25059	1	4542.88	5450.38	6052.64	5604.43	5275.93	4646.99
AT1G04300	^ ^ ^ ^meprin and TRAF homology domain-containing protein / MATH domain-containing protein weak similarity to ubiquitin-specific protease 12 [Arabidopsis thaliana] GI:11993471;contains Pfam PF00917: Meprin And TRAF-Homology (MATH) domain^	1.08362	1	-1.01298	1	-1.00443	1	-1.25154	1	1.40859	1	1128.07	1176.13	1321.53	1369.08	1237.06	1473.22
AT1G04310	^ETHYLENE RESPONSE SENSOR 2^negative regulator of ethylene signaling;Protein Kinase (Other);Histidine Kinase;Putative ethylene receptor; ERS2 family;protein histidine kinase activity^ethylene receptor^ethylene receptor-related similar to ethylene receptor CS-ETR2 [Cucumis sativus] GI:6136818; contains Pfam profiles PF01590: GAF domain, PF00512: His Kinase A (phosphoacceptor) domain^	1.20592	1	-1.34965	1	1.09376	1	1.01701	1	-1.10238	1	505.089	693.716	3764.23	4619.3	4873.16	4169.57
AT1G04330	^ ^chloroplast^ ^expressed protein EST gb|H76414 comes from this gene^	-1.07508	1	1.0674	1	-1.10331	1	-1.14637	1	-1.0009	1	178.659	177.5	189.741	169.613	155.845	174.113
AT1G04340	^ ^endomembrane system^ ^lesion inducing protein-related similar to ORF, able to induce HR-like lesions [Nicotiana tabacum]^	-1.03884	1	1.27198	1	1.01394	1	-1.17947	1	1.11498	1	8263.4	8097.48	9361.56	9691.45	8530.06	8894.17
AT1G04350	^ ^ ^ ^2-oxoglutarate-dependent dioxygenase, putative Similar to Arabidopsis 2A6 (gb|X83096) and to tomato ethylene synthesis regulatory protein E8 (SP|P10967); EST gb|T76913 comes from this gene^	1.61727	1	1.12891	1	1.04075	1	-1.119	1	1.13909	1	199.332	322.715	329.413	313.483	280.857	306.544
AT1G04360	^ ^C3H zinc finger family^ ^zinc finger (C3HC4-type RING finger) family protein contains Pfam profile: PF00097 zinc finger, C3HC4 type (RING finger)^	-1.52308	0.00538146	1.16583	1	1.06955	1	-1.10974	1	1.01537	1	577.892	411.107	416.78	443.414	425.367	414.083
AT1G04370	^ ^ ^ TF ^AP2/ERF^ERF-EREBP^ethylene-responsive factor, putative Similar to Nicotiana EREBP-3 (gb|D38124)^	-1.03262	1	-1.13147	1	-1.07408	1	1.14851	1	1.00829	1	143.653	124.551	127.211	198.565	199.244	149.093
AT1G04380	^ ^ ^ ^2-oxoglutarate-dependent dioxygenase, putative Strong similarity to Arabidopsis 2A6 (gb|X83096), tomato ethylene synthesis regulatory protein E8 (SP|P10967)^	1.0832	1	-1.15669	1	-1.09602	1	1.0203	1	1.11191	1	60.7434	60.6772	71.6937	74.8415	68.7128	72.9445
AT1G04390	^ ^protein binding activity^ ^expressed protein ^	1.2179	1	1.06024	1	-1.14903	1	1.01428	1	-1.22806	1	210.066	239.709	251.148	214.91	218.414	187.152
AT1G04400	^CRYPTOCHROME 2^flower development;response to blue light^ ^cryptochrome 2 apoprotein (CRY2) / blue light photoreceptor (PHH1) 97% identical to photolysase (PHH1) (SP:Q96524) and cryptochrome 2 apoprotein (CRY2) (SP:U43397). ESTs gb|W43661 and gb|Z25638 come from this gene; contains Pfam profiles PF03441: FAD binding domain of DNA photolyase and PF00875: deoxyribodipyrimidine photolyase; identica…	1.03913	1	1.03869	1	-1.02447	1	-1.04299	1	1.07747	1	708.117	672.865	639.179	623.74	579.863	628.061
AT1G04410	^ ^malic enzyme activity^ ^malate dehydrogenase, cytosolic, putative strong similarity to malate dehydrogenase from Mesembryanthemum crystallinum [SP|O24047], Medicago sativa [SP|O48905], Prunus persica [GI:15982948]; contains InterPro entry IPR001236: Lactate/malate dehydrogenase^	-2.08392	1	1.4004	1	1.02419	1	1.1621	1	1.5797	1	15782.7	11373.6	19952.8	16751.1	12071	12753.3
AT1G04420	^ ^VIC-Beta(Voltage Gated K+ Channel b-subunit);chloroplast^ ^aldo/keto reductase family protein Similar to SP|Q46933 Tas protein {Escherichia coli}, Babesia aldo-keto reductase SP|P40690; contains Pfam profile PF00248: oxidoreductase, aldo/keto reductase family^	1.19843	1	1.08943	1	1.1172	1	1.1761	1	1.31843	1	1771.92	2088.39	2041.08	2096.58	2400.18	2734.52
AT1G04430	^ ^endomembrane system^ ^dehydration-responsive protein-related similar to early-responsive to dehydration stress ERD3 protein [Arabidopsis thaliana] GI:15320410; contains Pfam profile PF03141: Putative methyltransferase^	-1.12257	1	1.34442	1	1.15041	1	1.08839	1	-1.05433	1	2233.04	2022.71	1957.54	1968.97	1940.46	2234.33
AT1G04440	^ ^Casein Kinase I ;casein kinase I activity^ ^casein kinase, putative similar to casein kinase I [Arabidopsis thaliana] gi|1103318|emb|CAA55395; contains protein kinase domain, Pfam:PF00069^	1.14433	1	1.08311	1	-1.08876	1	-1.18578	1	-1.11926	1	3493.3	3782.17	3959.98	3717.4	3081.23	2890.03
AT1G04445	^ ^C2H2 zinc finger family;chloroplast^ ^zinc finger (C2H2 type) family protein contains Pfam profile: PF00096 zinc finger, C2H2 type^	1.08951	1	-1.0373	1	-1.02436	1	1.03931	1	1.05434	1	218.962	237.32	232.554	278.66	262.774	253.197
AT1G04450	^ROP-INTERACTIVE CRIB MOTIF-CONTAINING PROTEIN 3^ ^ ^p21-rho-binding domain-containing protein contains Pfam PF00786: P21-Rho-binding domain^	1.03768	1	-1.14445	1	1.16884	1	-1.69307	1	1.2414	1	29.2478	32.7825	28.4059	30.7021	26.04	29.191
AT1G04470	^ ^structural constituent of ribosome^ ^expressed protein EST gb|ATTS5672 comes from this gene^	-1.07413	1	-1.00025	1	-1.22996	1	1.16883	1	2.42577	1	2787.35	286.97	270.114	271.44	1548.71	2537.23
AT1G04480	^ ^structural constituent of ribosome^ ^60S ribosomal protein L23 (RPL23A) identical to GB:AAB80655^	1.10793	1	-1.2991	1	-1.20342	1	1.59257	1	-1.40559	1	813.205	752.691	930.745	901.8	751.604	628.172
AT1G04490	^ ^ ^ ^expressed protein ^	-1.01037	1	-1.27824	1	1.01762	1	-1.26417	1	1.03639	1	44.8883	45.4142	39.1042	50.7411	50.9734	45.9628
AT1G04500	^ ^ ^ ^zinc finger CONSTANS-related similar to Zinc finger protein constans-like 15 (SP:Q9FHH8) {Arabidopsis thaliana}^	1.09565	1	-1.19894	1	1.36069	1	1.09926	1	-1.01237	1	46.3566	42.1821	41.975	47.92	45.9446	41.115
AT1G04510	^ ^Plant U-box protein (PUB) Class VI;pre-mRNA splicing factor activity^ ^transducin family protein / WD-40 repeat family protein contains 6 WD-40 repeats (PF00400); similar to cell cycle control protein cwf8 (SP:O14011) [Schizosaccharomyces pombe (Fission yeast)]^	1.03945	1	1.1239	1	1.09054	1	-1.07221	1	1.01265	1	7129.58	7165.94	7387.6	7148.97	6910.24	7153.92
AT1G04520	^ ^endomembrane system^ ^33 kDa secretory protein-related contains Pfam PF01657: Domain of unknown function, duplicated in 33 KDa secretory proteins^	-1.15891	1	1.02321	1	1.04006	1	-1.15529	1	1.11374	1	7662.94	7861.14	7286.38	9180.82	8575.06	8290.87
AT1G04530	^ ^ ^ ^expressed protein ^	-1.02545	1	-1.14158	1	-1.14698	1	-1.18474	1	1.45011	1	6611.17	6414.93	6564.97	5091.44	6429.16	6910.99
AT1G04540	^ ^endomembrane system^ ^C2 domain-containing protein low similarity to cold-regulated gene SRC2 [Glycine max] GI:2055230; contains Pfam profile PF00168: C2 domain^	-1.01937	1	-1.04358	1	-1.33034	1	-1.15054	1	-1.15318	1	2512.71	2579.27	2403.09	1939.24	1986.03	1634.64
AT1G04550	^BODENLOS^IAA12^ TF ^Aux/IAA^ ^auxin-responsive protein / indoleacetic acid-induced protein 12 (IAA12) identical to SP|Q38830 Auxin-responsive protein IAA12 (Indoleacetic acid-induced protein 12) {Arabidopsis thaliana}^	1.04676	1	1.25283	1	-1.02078	1	1.05313	1	1.11931	1	1885.58	2201.57	2541.2	2537.1	2500.36	2278.88
AT1G04560	^ ^Similarity to Triticum ABA induced membrane protein family;endomembrane system^ ^AWPM-19-like membrane family protein contains Pfam PF05512: AWPM-19-like family; similar to late embryogenesis abundant protein, (Lea) with hydrophobic domain, high pI value (11.6); 15kD protein; putative (GI:310570) {Glycine max}^	1.05295	1	-1.00349	1	1.00995	1	1.0109	1	-1.0373	1	434.072	465.425	412.838	353.364	410.523	419.145
AT1G04570	^ ^FBT(Folate-Biopterin Transporter);mitochondrion^ ^integral membrane transporter family protein contains 8 transmembrane domains; contains Pfam PF03092: BT1 family; contains TIGRFAMS TIGR00788: folate/biopterin transporter; similar to hypothetical protein GB:AAD38263^	1.11339	1	-1.29622	1	1.21731	1	1.48808	1	1.08846	1	301.728	337.335	261.018	266.173	391.672	456.954
AT1G04580	^ALDEHYDE OXIDASE 4^molecular_function unknown^ ^aldehyde oxidase, putative similar to aldehyde oxidases from Arabidopsis thaliana: GI:3172023, GI:3172025, GI:3172044; identical to cDNA putative aldehyde oxidase (AO2) mRNA, partial cds GI:2792305^	1.06249	1	-1.21608	1	1.24195	1	-1.31578	1	-1.59064	1	105.28	64.3614	38.659	34.7531	32.7873	26.1279
AT1G04590	^EMBRYO DEFECTIVE 2748^mitochondrion^ ^expressed protein isoform contains GG acceptor splice site at intron 7^	-1.02666	1	-1.172	1	1.00935	1	-1.04696	1	1.0026	1	9201.61	10280.4	9040.47	8701.1	8735.5	8077.81
AT1G04600	^ATXIA^Myosin;motor activity^Myosin-like proteins^myosin, putative similar to myosin (GI:499047) [Arabidopsis thaliana]^	1.04735	1	1.16932	1	-1.08563	1	-1.03101	1	-1.19649	1	427.366	490.834	504.912	466.752	465.245	413.79
AT1G04610	^ ^ ^ ^flavin-containing monooxygenase / FMO (YUCCA3) identical to gi:16555356^	1.11268	1	-1.26237	1	-1.06381	1	1.02489	1	-1.1991	1	670.509	660.075	606.756	568.543	555.585	488.917
AT1G04620	^ ^chloroplast^ ^coenzyme F420 hydrogenase family / dehydrogenase, beta subunit family contains Pfam PF04432: Coenzyme F420 hydrogenase/dehydrogenase, beta domain; similar to Coenzyme F420 hydrogenase beta subunit (SP:Q00391) {Methanobacterium thermoautotrophicum}^	1.43523	1	-1.00343	1	-1.15797	1	1.14904	1	1.31121	1	1108.03	1466.88	1873.3	1679.25	1990.61	2330.92
AT1G04630	^ ^ ^ ^expressed protein ^	1.06036	1	1.07659	1	-1.15186	1	1.12367	1	-1.12299	1	1154.94	1141	1218.25	1300.92	1327.74	1101.56
AT1G04635	^ ^ ^ ^ribonuclease P family protein / Rpp14 family protein contains Pfam profile: PF01900 Rpp14 family^	-1.22131	1	-1.14679	1	-1.0701	1	1.20133	1	-1.21648	1	4726.05	4397.67	3520.83	3251.25	3677.59	3353.72
AT1G04640	^EMBRYO DEFECTIVE 1687^Acyl Lipid Metabolism;EMB;transferase activity^Mitochondrial Lipoyltransferase;Embryo Defective^biotin/lipoate A/B protein ligase family protein similar to lipoyltransferase (LIP2p) [Arabidopsis thaliana] GI:15887052; contains Pfam profile PF03099: Biotin/lipoate A/B protein ligase family^	1.04575	1	1.10915	1	1.13024	1	1.17374	1	1.11916	1	1846.23	2061.24	1873.87	1960.63	2276.03	2343.35
AT1G04645	^ ^endomembrane system^ ^self-incompatibility protein-related similar to S3 self-incompatibility protein [Papaver rhoeas] GI:1107841^	1.30306	1	-1.10269	1	1.04015	1	1.2082	1	-1.61357	1	78.1744	72.3455	75.1452	75.65	121.733	78.5479
AT1G04650	^ ^ ^ ^hypothetical protein ^	1.10424	1	-1.01475	1	-1.27778	0.0108393	1.11338	1	-1.03638	1	1443.52	1672.2	1767.89	1348.87	1355.99	1242.77
AT1G04660	^ ^endomembrane system^ ^glycine-rich protein ^	-1.71155	1	-1.2912	1	1.75399	1	1.44403	1	2.34109	1	117.825	58.8573	67.6808	120.048	407.574	776.881
AT1G04670	^ ^mitochondrion^ ^expressed protein ; expression supported by MPSS^	-1.01997	1	-1.22422	1	-1.15294	1	-1.09324	1	1.04872	1	32.1005	34.9988	37.8128	35.2929	35.5099	35.5343
AT1G04680	^ ^Lyases;Polysaccharide Lyase Family 1;Polysaccharide Lyase Gene Families;lyase activity^Pectate and pectin Lyases;Polysaccharide Lyase Family 1^pectate lyase family protein similar to pectate lyase GP:14531296 from [Fragaria x ananassa]^	1.28692	1	1.06858	1	1.21093	1	1.38479	1	1.33572	0.160583	6203.79	6398.49	7263.37	8582.87	11038.3	14093
AT1G04690	^POTASSIUM CHANNEL BETA SUBUNIT^VIC-Beta(Voltage Gated K+ Channel b-subunit)^ ^potassium channel protein, putative nearly identical to K+ channel protein [Arabidopsis thaliana] GI:1063415; contains Pfam profile PF00248: oxidoreductase, aldo/keto reductase family^	-1.00609	1	1.46004	1	1.13402	1	1.04507	1	-1.08942	1	13698.6	12289.7	12589.4	12422.8	13124.3	11965.2
AT1G04700	^ ^GmPK6/AtMRK1-like Protein Kinase ;MAPKKK;protein serine/threonine kinase activity^Raf subfamily^protein kinase family protein low similarity to EDR1 [Arabidopsis thaliana] GI:11127925; contains Pfam profile: PF00069 Eukaryotic protein kinase domain^	1.13554	1	-1.07572	1	-1.20851	1	-1.02144	1	1.23927	1	347.895	381.751	425.118	325.982	325.859	315.352
AT1G04710	^ ^Acyl Lipid Metabolism;acyltransferase activity;fatty acid oxidation pathway;protocatechuate ortho-cleavage;catechol 'ortho'-cleavage^Ketoacyl-CoA thiolase ;ACETYL-COA ACYLTRANSFERASE^acetyl-CoA C-acyltransferase, putative / 3-ketoacyl-CoA thiolase, putative similar to 3-ketoacyl-CoA thiolase (E.C. 2.3.1.16) from [Arabidopsis thaliana] GI:2981616, [Cucumis sativus] GI:393707, [Cucurbita cv. Kur…	1.03508	1	-1.35912	0.202625	-1.04647	1	1.08821	1	-1.17041	1	1058.9	1069.4	1024.47	1150.5	1242.2	1070.19
AT1G04730	^ ^nucleotide binding activity^ ^AAA-type ATPase family protein contains Pfam domain, PF00004: ATPase, AAA family ('A'TPases 'A'ssociated with diverse cellular 'A'ctivities)^	1.18109	1	1.28035	1	-1.16354	1	1.07754	1	-1.09067	1	1326.15	1260.38	1543.95	977.215	1250.97	1308.76
AT1G04750	^ ^Longin Group;endomembrane system^VAMP72 Gene Family^synaptobrevin family protein similar to Vesicle-associated membrane protein 722 (AtVAMP722) Synaptobrevin-related protein 1 (SP:P47192) {Arabidopsis thaliana};^	1.11501	1	-1.01444	1	-1.14017	1	1.12807	1	-1.05831	1	2123.21	2215.09	2269.75	1948.25	2211.15	1959.14
AT1G04760	^VAMP726^Longin Group;Synaptobrevin -like protein family^VAMP72 Gene Family^synaptobrevin family protein similar to Vesicle-associated membrane protein 722 (AtVAMP722) Synaptobrevin-related protein 1 (SP:P47192) {Arabidopsis thaliana}^	-1.03234	1	1.11257	1	1.05194	1	1.10889	1	1.01855	1	5016.9	4182.28	3929.58	4814.28	5573.85	5126.81
AT1G04770	^ ^mitochondrion^ ^male sterility MS5 family protein similar to male sterility MS5 [Arabidopsis thaliana] GI:3859112; contains Pfam profile PF00515 TPR Domain^	-1.18531	1	1.13608	1	1.1477	1	-1.18094	1	-1.46032	1	5237.67	3848.74	4460.43	5482.19	4662.71	3904.68
AT1G04780	^ ^ ^ ^ankyrin repeat family protein contains Pfam PF00023: Ankyrin repeat^	1.16945	1	1.00889	1	1.01455	1	-1.00093	1	-1.29492	1	5108.67	5643.1	6009.96	7057.28	6361.17	5287.21
AT1G04790	^ ^C3H zinc finger family^ ^zinc finger (C3HC4-type RING finger) family protein contains Pfam profile: PF00097 zinc finger, C3HC4 type (RING finger)^	1.06761	1	-1.04267	1	-1.04982	1	-1.17295	1	1.1489	1	2967.74	3062.45	3152.33	2719.39	2532.07	3032.43
AT1G04800	^ ^endomembrane system^ ^glycine-rich protein ^	-1.17303	1	1.20903	1	-1.11962	1	-1.08216	1	1.32285	1	1420.82	1086.39	1691.06	1585	1062.5	1593.81
AT1G04810	^ ^protein degradation^26S proteasome non-ATPase subunit^26S proteasome regulatory subunit, putative contains similarity to 26S proteasome regulatory subunit S1 SP:O88761, GI:3288594 from [Rattus norvegicus]^	1.22984	1	-1.04697	1	-1.20606	1	1.00417	1	1.00806	1	3366.7	3840.11	4131.54	3686.27	3136.22	3080.7
AT1G04820	^ ^tubulin^ ^tubulin alpha-2/alpha-4 chain (TUA4) nearly identical to SP:P29510 Tubulin alpha-2/alpha-4 chain from [Arabidopsis thaliana]^	-2.49423	1	-1.40236	1	-1.1161	1	1.13027	1	1.54835	1	18649.6	16074.6	19014.6	19290.5	14775.2	16395.6
AT1G04830	^ ^ ^ ^RabGAP/TBC domain-containing protein low similarity to SP|Q08484 GTPase-activating protein GYP1 {Saccharomyces cerevisiae}; contains Pfam profile PF00566: TBC domain^	-1.03478	1	1.06273	1	-1.05565	1	-1.1117	1	-1.02678	1	1783.01	1830.47	1790.43	1743.84	1509.2	1636.23
AT1G04840	^ ^electron transporter activity^ ^pentatricopeptide (PPR) repeat-containing protein contains Pfam profile PF01535: PPR repeat^	1.08715	1	-1.08737	1	-1.03209	1	-1.03704	1	-1.10038	1	429.933	503.993	430.227	357.601	377.35	362.023
AT1G04850	^ ^nucleus^ ^ubiquitin-associated (UBA)/TS-N domain-containing protein weak similarity to SP|P45974 Ubiquitin carboxyl-terminal hydrolase 5 (EC 3.1.2.15) {Homo sapiens}; contains Pfam profile PF00627: UBA/TS-N domain^	-1.01567	1	-1.03571	1	-1.0205	1	1.02762	1	1.183	1	10219.8	9844.41	9784.64	8541.9	7713.91	9078.64
AT1G04860	^UBIQUITIN-SPECIFIC PROTEASE 2^ubiquitin-dependent protein catabolism^ ^ubiquitin-specific protease 2 (UBP2) identical to GI:11993463^	1.00601	1	-1.13391	1	1.02272	1	1.11335	1	-1.22996	1	4043.45	4926.03	4297.08	3585.92	4657.65	3469.87
AT1G04870	^ ^S-adenosylmethionine-dependent methyltransferase activity^ ^protein arginine N-methyltransferase family protein similar to SP|Q96LA8 Protein arginine N-methyltransferase 6 (EC 2.1.1.-) {Homo sapiens}^	-1.11938	1	1.41041	1	1.00433	1	-1.29381	1	-1.0796	1	8030.55	6990.69	8899.37	9003.07	8024.31	8688.25
AT1G04880	^ ^ ^ TF ^ARID^ARID-HMG^high mobility group (HMG1/2) family protein / ARID/BRIGHT DNA-binding domain-containing protein low similarity to SP|O15347|HMG4_HUMAN High mobility group protein 4 (HMG-4) (High mobility group protein 2a) (HMG-2a) {Homo sapiens}; contains Pfam profiles PF00505: HMG (high mobility group) box, PF01388: ARID/BRIGHT DNA binding domain^	1.19479	1	-1.08641	1	1.04868	1	-1.01019	1	-1.71966	0.78471	1330.63	1470.58	1347.42	1413.33	1359.64	917.691
AT1G04890	^ ^ ^ ^hypothetical protein contains Pfam profile PF04576: Protein of unknown function, DUF593^	-1.04775	1	1.00716	1	-1.12026	1	-1.02655	1	-1.30076	1	92.856	65.0721	42.2195	35.8022	31.9642	27.6878
AT1G04900	^ ^mitochondrion^ ^expressed protein contains Pfam PF02636: Uncharacterized ACR, COG1565^	-1.02356	1	-1.33172	0.00207106	1.02773	1	1.14589	1	-1.21892	1	401.39	428.076	428.606	3454.91	4474.54	3466.35
AT1G04910	^ ^mitochondrion^ ^expressed protein contains Pfam PF03138: Plant protein family. The function of this family of plant proteins is unknown; previously annotated as 'growth regulator protein' based on similarity to axi 1 protein (GB:X80301) (GI:559920) from [Nicotiana tabacum], which, due to scienitific fraud was retracted. Retraction in: Schell J. EMBO J 1999 May 17;18(10):2908. PMID:10400497.^	1.05238	1	-1.00409	1	-1.06668	1	-1.06584	1	1.14641	1	2505.24	2559.84	2463.17	2405.93	2033.35	2414.79
AT1G04920	^ ^Glycosyltransferase Family 4;Glycosyltransferase Gene Families;glycosyltransferase;sucrose biosynthesis^Glycosyltransferase- Family 4;SUCROSE-PHOSPHATE SYNTHASE^sucrose-phosphate synthase, putative similar to GB:Y11795 from [Craterostigma plantagineum]^	1.18631	1	-1.02342	1	1.14586	1	2.03251	3.66901e-06	1.57526	0.0133227	84.5436	99.2003	99.6853	122.355	208.17	371.623
AT1G04930	^ ^chloroplast^ ^hydroxyproline-rich glycoprotein family protein Common family member: At2g32840 [Arabidopsis thaliana]^	-1.0244	1	1.10719	1	1.48408	1	-1.61161	1	-1.11489	1	1345.29	1290.5	1406.08	1848.04	1384.78	1551.06
AT1G04940	^ ^chloroplast^ ^tic20 family protein similar to Tic20 (GI:3769673) [Pisum sativum]; contains TIGRFAM IGR00994: chloroplast protein import component, Tic20 family^	1.0367	1	-1.16601	1	1.06915	1	-1.11952	1	1.0313	1	385.034	402.838	408.784	415.954	403.035	385.989
AT1G04950	^ ^putative DNA-binding protein;DNA binding activity^ ^TATA box-binding protein-associated factor (TAF) family protein contains Pfam profile: PF02969 TATA box binding protein associated factor^	1.01138	1	-1.03745	1	-1.10524	1	-1.00357	1	1.01476	1	6324.37	6501.89	6157.75	5948.68	5724	5061.87
AT1G04960	^ ^endomembrane system^ ^expressed protein ^	1.05826	1	-1.08653	1	-1.12929	1	-1.09384	1	-1.03396	1	4679.95	4959.83	4410.59	4430.23	4740.08	4854.15
AT1G04970	^ ^BPIP(Bactericidal Permeability-Increasing Protein);endomembrane system^ ^lipid-binding serum glycoprotein family protein low similarity to SP|P17213 Bactericidal permeability-increasing protein precursor (BPI) {Homo sapiens}; contains Pfam profile PF02886: LBP / BPI / CETP family, C-terminal domain^	1.044	1	-1.03104	1	-1.07284	1	1.05834	1	1.09836	1	2936.92	3097.77	3134.36	3038.79	3105.03	2794.34
AT1G04980	^ ^isomerase activity^ ^thioredoxin family protein similar to SP|Q63081 Protein disulfide isomerase A6 precursor (EC 5.3.4.1) {Rattus norvegicus}; contains Pfam profile PF00085: Thioredoxin^	1.39272	1	1.13235	1	-1.25788	1	-1.24822	1	-1.03323	1	1152.16	1550.97	1849.09	1955.36	1680.43	1225.5
AT1G04985	^ ^mitochondrion^ ^expressed protein ^	-1.26911	1	1.0393	1	1.01037	1	-1.06122	1	-1.08305	1	2540.07	2156.17	2689.91	3186.38	2856.53	2645.3
AT1G04990	^ ^C2H2 zinc finger family;nucleic acid binding activity^ ^zinc finger (CCCH-type) family protein contains Pfam domain, PF00642: Zinc finger C-x8-C-x5-C-x3-H type (and similar)^	1.11584	1	-1.15717	1	1.01749	1	-1.18661	1	-1.01576	1	2745.3	2757.51	2457.43	1982.26	1438.95	1552.81
AT1G05000	^ ^protein phosphatase activity^ ^tyrosine specific protein phosphatase family protein contains tyrosine specific protein phosphatases active site, PROSITE:PS00383^	-1.06766	1	1.31986	1	1.1014	1	-1.11386	1	-1.07613	1	181.485	189.822	205.68	217.617	193.217	163.859
AT1G05010	^1-AMINOCYCLOPROPANE-1-CARBOXYLATE OXIDASE^ethylene signaling;cellular_component unknown^ ^1-aminocyclopropane-1-carboxylate oxidase / ACC oxidase / ethylene-forming enzyme (ACO) (EAT1) Identical to 1-aminocyclopropane-1-carboxylate oxidase (ACC oxidase) gb|X66719 (EAT1). ESTs gb|T43073, gb|T5714, gb|R90435, gb|R44023, gb|AA597926, gb|AI099676, gb|AA650810 and gb|29725 come from this gene^	1.29791	1	-1.02311	1	-1.1233	1	-1.13968	1	1.11192	1	786.289	1217.33	1459.09	1328.7	1034.58	1004.61
AT1G05020	^ ^ ^ ^epsin N-terminal homology (ENTH) domain-containing protein / clathrin assembly protein-related Similar to clathrin assembly protein gb|X68878 (AP180) from Rattus norvegicus; contains Pfam PF01417: ENTH domain. ENTH (Epsin N-terminal homology) domain; EST gb|W43552 comes from this gene^	1.2156	1	1.04269	1	-1.07881	1	-1.16647	1	1.01387	1	62.9879	55.2622	75.2666	82.6325	78.5077	72.314
AT1G05030	^ ^SUGAR TRANSPORTERS;MFS(Major Facilitator);Organic Solute Cotransporters;carbohydrate transporter activity^MONOSACCHARIDE-H+ SYMPORTERS;Putative sugar transporter family^hexose transporter, putative similar to hexose transporters from Nicotiana tabacum (GI:8347244), Solanum tuberosum (GI:8347246), Arabidopsis thaliana (GI:8347250); contains Pfam profile PF00083: major facilitator superfamily pr…	1.16162	1	-1.25728	1	-1.07296	1	1.04009	1	-1.30733	1	2109.32	2414.96	2011.61	1988.01	2146.31	1745.72
AT1G05040	^ ^ ^ ^hypothetical protein ^	1.26715	1	1.0076	1	-1.02848	1	1.07659	1	1.34763	1	104.946	132.894	169.959	129.872	110.484	101.07
AT1G05050	AT1G05050_1 putative transcription factor	1.01861	1	1.09204	1	-1.08896	1	-1.02708	1	-1.04535	1	1940.51	2159.39	2280.25	2105.02	1918.23	1902.25
AT1G05060	^ ^ ^ ^expressed protein ^	-1.22615	1	1.0676	1	1.25508	1	-1.24741	1	1.19215	1	1785.06	1545.76	1780.68	2083.1	1881.28	2216.28
AT1G05065	^CLAVATA3/ESR-RELATED 20^protein binding activity^ ^CLE20, putative CLAVATA3/ESR-Related 20 (CLE20)^	-1.14791	1	1.08411	1	-1.06759	1	1.08756	1	1.23715	1	315.82	314.485	337.725	361.9	355.917	445.582
AT1G05070	^ ^endomembrane system^ ^expressed protein ^	-1.15729	1	-1.05052	1	1.02208	1	-1.01871	1	1.21269	1	5765.8	5243.41	4810.07	4880.02	4657.22	4911.53
AT1G05080	^ ^F-box (FBX)^B4^F-box family protein contains F-box domain Pfam:PF00646^	-1.11663	1	-1.3775	1	1.05923	1	-1.0859	1	-1.0682	1	45.6523	39.0092	40.4336	42.7248	41.5596	46.9366
AT1G05100	^ ^Unknown Function Protein Kinase ;MAPKKK;MAP kinase activity^MEKK subfamily^protein kinase family protein contains protein kinase domain, Pfam:PF00069^	1.18123	1	-1.20995	1	-1.1628	1	-1.09735	1	-1.1034	1	3398.48	4817.61	4015.65	3533.04	3569.76	3028.76
AT1G05120	^ ^Chromatin remodeling complex subunit R (SWI2/SNF2 homologs);nucleic acid binding activity^ ^SNF2 domain-containing protein / helicase domain-containing protein / RING finger domain-containing protein similar to SP|P79051 DNA repair protein rhp16 (RAD16 homolog) {Schizosaccharomyces pombe}; contains Pfam profiles PF00271: Helicase conserved C-terminal domain, PF00176: SNF2 family N-terminal dom…	-1.19747	1	1.06258	1	-1.04585	1	-1.21874	1	1.12043	1	695.007	687.129	867.367	745.656	566.149	578.675
AT1G05130	AT1G05130_1 unknown protein EST gb|ATTS1136 comes from this gene	1.12034	1	-1.04728	1	1.08199	1	-1.02542	1	1.03529	1	784.594	788.289	738.673	794.856	733.02	662.968
AT1G05135	At1g05135 expressed protein	-1.14195	1	1.19576	1	1.07012	1	1.00352	1	1.18242	1	6335.05	6177.13	6901.64	6420.73	6436.97	7052.09
AT1G05140	^ ^chloroplast^ ^membrane-associated zinc metalloprotease, putative similar to Hypothetical zinc metalloprotease All3971 (SP:Q8YQ64) [strain PCC 7120] {Anabaena sp.}; Similar to Synechocystis hypothetical protein (gb|D90908);contains Pfam PF00595: PDZ domain (Also known as DHR or GLGF); contains TIGRFAM TIGR00054: membrane-associated zinc metalloprotease, putative^	1.19201	1	-1.15742	1	1.05079	1	1.06079	1	1.02225	1	3716.06	4425.56	4081.56	3869.84	3797.69	3983.32
AT1G05150	^ ^EF-hand containing proteins:Group II;transferase activity^ ^calcium-binding EF hand family protein low similarity to O-linked GlcNAc transferase [Homo sapiens] GI:2266994; contains Pfam profiles PF00036: EF hand, PF00515: TPR Domain^	-1.03445	1	1.13956	1	-1.45013	1	1.03538	1	1.12309	1	7826.58	7165.67	8085.64	6721.06	7427.84	9099.86
AT1G05160	^ ^Cytochrome P450;cytochrome P450 activity^CYP88A^ent-kaurenoic acid hydroxylase (KAO1) / cytochrome P450 88A3, putative (CYP88A3) identical to Cytochrome P450 88A3 (SP:O23051) [Arabidopsis thaliana]; nearly identical to ent-kaurenoic acid hydroxylase (KAO1) GI:13021852 from [Arabidopsis thaliana]^	-1.02087	1	-1.04981	1	1.20911	1	-1.11603	1	1.23204	1	1407.07	1339.2	1332.9	1500.89	1395.56	1631.75
AT1G05170	^ ^Glycosyltransferase Family 31;Glycosyltransferase Gene Families;glycosyltransferase^Glycosyltransferase Family- 31^galactosyltransferase family protein ^	1.53561	1	1.05319	1	1.29093	1	1.50607	1	1.13378	1	878.183	1305.86	1625.61	2563.79	3682.65	3850.7
AT1G05180	^AUXIN RESISTANT 1^auxin and otheres;auxin mediated signaling^E1 RUB-activating enzyme^auxin-resistance protein AXR1 (AXR1) identical to SP|P42744 Auxin-resistance protein AXR1 {Arabidopsis thaliana}; contains Pfam profile PF00899: ThiF family; identical to cDNA ubiquitin activating enzyme E1-related protein (AXR1) GI:304103^	1.04405	1	1.00721	1	-1.07418	1	1.07786	1	-1.44994	1	745.826	673.651	876.187	807.48	707.045	11010.9
AT1G05190	^EMBRYO DEFECTIVE 2394^EMB;structural constituent of ribosome^Embryo Defective^ribosomal protein L6 family protein Similar to Mycobacterium RlpF (gb|Z84395). ESTs gb|T75785,gb|R30580,gb|T04698 come from this gene^	-1.02148	1	-1.12252	1	-1.00912	1	1.22404	1	1.25643	1	12065	12098.4	12280.8	14079.7	15151.6	19333
AT1G05200	^GLR3.4^GIC(The Glutamate-gated Ion Channel);Ion Channel Families;intracellular ligand-gated ion channel activity^Putative ligand-gated ion channel subunit family^glutamate receptor family protein (GLR3.4) plant glutamate receptor family, PMID:11379626^	1.09238	1	-1.07512	1	-1.04559	1	1.08037	1	-1.33536	1	353.234	415.029	384.534	505.71	491.289	391.286
AT1G05205	^ ^ ^ ^expressed protein ^	1.22797	1	-1.15043	1	1.16696	1	1.13158	1	-1.13922	1	8852.2	8531.13	8704.59	10517.5	10579.9	8362.15
AT1G05210	^ ^endomembrane system^ ^expressed protein ^	1.12768	1	-1.07464	1	1.22374	1	-1.0466	1	-1.011	1	6323.79	6383.32	6902.1	7554.48	6953.65	6901.91
AT1G05220	^ ^endomembrane system^ ^expressed protein ; expression supported by MPSS^	1.59719	1	-3.48862	1	1	1	32.5186	1	-100	1	3.78848	6.48216	12.9551	0.9165	10.1994	-3.98417
AT1G05230	^ ^ ^ TF ^HB^HD-Zip IV / HD ZLZ START^homeobox-leucine zipper family protein / lipid-binding START domain-containing protein similar to homeobox 1 (GP:12002853) {Picea abies}; Strong similarity to Phalaenopsis homeobox protein (gb|U34743)^	1.04998	1	1.30351	1	-1.11935	1	-1.06269	1	1.33479	1	1209.81	1322.02	1494.23	1185.37	1375	1310.25
AT1G05240	^ ^Class III peroxidase;endomembrane system^ ^peroxidase, putative similar to peroxidase; peroxidase ATP11a [Arabidopsis thaliana] gi|1546688|emb|CAA67334^	-1.23735	1	-1.11888	1	-1.14127	1	-1.39469	1	1.00925	1	140.756	134.642	130.772	127.421	110.991	137.051
AT1G05260	^RARE COLD INDUCIBLE GENE 3^Class III peroxidase;endomembrane system^ ^peroxidase 3 (PER3) (P3) / rare cold-inducible protein (RCI3A) (PRC) identical to SP|O23044 Peroxidase 3 precursor (EC 1.11.1.7) (Atperox P3) (Rare cold inducible protein) (RCI3A) (ATPRC) {Arabidopsis thalliana}^	3.08908	1	1.90027	1	1	1	-4.64159	1	-1.3818	1
AT1G05270	^ ^ ^ ^TraB family protein contains Pfam domain PF01963: TraB family^	-1.13469	1	1.17659	1	-1.08285	1	-1.17407	1	1.29187	1	1283.33	1271.47	1366.46	1250.54	1058.21	1251.31
AT1G05280	^ ^Glycosyltransferase Family 31;Glycosyltransferase Gene Families;glycosyltransferase^Glycosyltransferase Family- 31^fringe-related protein Similar to hypothetical protein PID|e327464 (gb|Z97338) various hypothetical proteins from Arabidopsis thaliana strong similarity to unknown protein (pir||T13026) similarity to predicted proteins + similar to hypothetical protein GB:AAC23643 [Arabidopsis tha…	1.19896	1	-1.35934	1	-1.0325	1	-1.07744	1	-1.13547	1	107.963	123.877	130.636	146.28	129.246	113.483
AT1G05290	^ ^ ^ TF ^CO-like (Zn)^ ^hypothetical protein ^	-1.07964	1	-1.01189	1	-1.01064	1	1.04366	1	1.03545	1	49.5012	48.3849	43.7804	41.7231	49.5895	51.7003
AT1G05300	^ ^The Zinc (Zn2+)-Iron (Fe2+) Permease (ZIP) Family;Inorganic Solute Cotransporters;inorganic anion transporter activity^Fe(II) transporter isolog family^metal transporter, putative (ZIP5) identical to putative metal transporter ZIP5 [Arabidopsis thaliana] gi|17385784|gb|AAL38432; similar to zinc transporter protein ZIP1 [Glycine max] gi|15418778|gb|AAK37761; member of the Zinc (Zn2+)-Iron (Fe2+…	-1.06646	1	1.26118	1	1.00219	1	-1.00829	1	-1.0312	1	436.596	427.279	455.415	425.446	504.893	621.667
AT1G05310	^ ^Carbohydrate Esterase Family 8;Esterases;Carbohydrate Esterase Gene Families^Pectin methyl esterases;Carbohydrate Esterase Family 8^pectinesterase family protein contains Pfam profile: PF01095 pectinesterase^	1.06236	1	-1.21723	1	-1.02145	1	1.2036	1	-1.06523	1	196.305	172.991	154.033	202.083	221.178	163.004
AT1G05320	^ ^ ^ ^myosin-related similar to non-muscle myosin II heavy chain (GI:19879404) [Loligo pealei]; ESTs gb|AA042402,gb|ATTS1380 come from this gene^	1.24047	1	-1.15553	1	-1.05459	1	1.08493	1	1.28857	1	2429.41	2863.87	2973.24	2457.41	2630.82	3251.43
AT1G05330	^ ^ ^ ^expressed protein ; expression supported by MPSS^	-1.85591	1	-1.22765	1	-1.0895	1	-1.12466	1	-1.14141	1	119.041	88.3551	69.3305	77.3399	75.8279	69.3234
AT1G05340	^ ^chloroplast^ ^expressed protein ^	1.08309	1	1.02642	1	1.09901	1	-1.07191	1	-1.08308	1	322.238	355.456	334.242	378.645	338.667	292.129
AT1G05350	^ ^enzyme activity^ ^thiF family protein low similarity to SP|P30138 Adenylyltransferase thiF (EC 2.7.7.-) {Escherichia coli}; contains Pfam profile PF00899: ThiF family^	1.25786	1	1.07851	1	-1.01275	1	1.11947	1	-1.23897	1	1190.11	1385.98	1311.86	1195.28	1277.43	1009.24
AT1G05360	^ ^ ^ ^expressed protein Similar to Arabidopsis hypothetical protein PID:e326839 (gb|Z97337) contains transmembrane domains^	-1.02929	1	1.26571	1	1.19967	1	1.06053	1	1.03384	1	424.169	428.096	430.718	445.229	435.018	403.788
AT1G05370	^ ^ ^ ^expressed protein ^	-2.14191	1.09035e-10	-1.41944	1	-1.12758	1	-1.72088	1	1.96102	1	1047.72	586.664	436.084	339.682	296.675	567.044
AT1G05380	^ ^PHD finger transcription factor^ ^PHD finger transcription factor, putative ^	1.01632	1	1.13409	1	-1.1078	1	-1.01411	1	-1.14897	1	2539.31	2732.78	2919.42	2595	2627.2	2549.71
AT1G05385	^ ^chloroplast^ ^photosystem II 11 kDa protein-related similar to Photosystem II 11 kDa protein precursor (SP|P74367)[strain PCC 6803] {Synechocystis sp.}^	1.1335	1	-1.22964	1	1.19218	1	1.25961	1	-1.16805	1	1939.58	2506.67	2105.96	2058.72	2472.31	2317.75
AT1G05400	^ ^ ^ ^hypothetical protein contains Pfam profile PF04396: Protein of unknown function, DUF537^	1.14293	1	-1.06913	1	1.1042	1	-1.20289	1	-1.39283	1	259.576	312.54	276.577	245.034	251.826	225.643
AT1G05410	^ ^ ^ ^expressed protein ^	-1.01808	1	1.05538	1	1.00818	1	1.01985	1	1.01733	1	292.759	295.608	314.669	2484.15	2912.52	2529.81
AT1G05420	^ ^chloroplast^ ^ovate protein-related contains TIGRFAM TIGR01568 : uncharacterized plant-specific domain TIGR01568^	-1.30634	0.172926	1.44211	1	1.42577	1	1.09185	1	-1.09121	1	1413.22	1094.48	1656.26	2298.99	1851.83	1692.44
AT1G05430	^ ^ ^ ^expressed protein ^	1.00403	1	1.02977	1	1.06801	1	-1.11118	1	-1.0484	1	4361.01	4257.46	4276.99	4434.79	4752.01	4396.43
AT1G05440	^ ^transporter activity^ ^expressed protein ; expression supported by MPSS^	-1.01341	1	1.05024	1	1.04146	1	1.07245	1	-1.00553	1	4964.34	5023.03	5323.13	4759.95	4832.59	5148.19
AT1G05450	^ ^GPI-anchored protein;Lipid Metabolism Gene Families;mitochondrion^LTPL;Lipid transfer protein family^protease inhibitor/seed storage/lipid transfer protein (LTP)-related similar to geranyl diphosphate synthase large subunit [Mentha x piperita] GI:6449052^	-1.00534	1	1.37705	1	1.01812	1	-1.13387	1	1.08471	1	139.593	106.545	142.741	179.581	150.287	143.425
AT1G05460	^SILENCING DEFECTIVE^Silencing defective;virus induced gene silencing^ ^RNA helicase SDE3 (SDE3) identical to RNA helicase SDE3 [Arabidopsis thaliana] GI:13811296^	-1.00955	1	-1.31682	1	-1.15164	1	1.05402	1	-1.14312	1	3904.88	4501.19	3662.55	3409.8	3651.39	3160.99
AT1G05470	^ ^inositol/phosphatidylinositol phosphatase activity^ ^endonuclease/exonuclease/phosphatase family protein simlar to inositol polyphosphate 5-phosphatase I (GI:10444261) and II (GI:10444263) [Arabidopsis thaliana]; contains Pfam profile PF03372: Endonuclease/Exonuclease/phosphatase family^	3.04877	1	-2.64832	1	-100	1	-1.78604	1	1.49126	1			-3.07558	-25.7131	39.5191	48.7236
AT1G05480	^ ^Orphan family (SNF2/ISWI);nucleic acid binding activity^ ^SNF2 domain-containing protein / helicase domain-containing protein low similarity to SP|Q9U7E0 Transcriptional regulator ATRX homolog {Caenorhabditis elegans}; contains PFam profiles PF00271: Helicase conserved C-terminal domain, PF00176: SNF2 family N-terminal domain^	2.69238	1.4421e-11	1.80857	0.0257702	1.45935	1	1.44516	0.000738932	1.0837	1	319.415	716.943	1148.55	1598.27	2413.69	2618.82
AT1G05490	^ ^Chromatin remodeling complex subunit R (SWI2/SNF2 homologs);mitochondrion^ ^C protein immunoglobulin-A-binding beta antigen-related contains weak similarity to C protein immunoglobulin-A-binding beta antigen [Streptococcus agalactiae] gi|18028989|gb|AAL56250^	1.21696	1	1.51319	1	-1.02623	1	1.33701	1	-1.06014	1	220.128	228.114	287.888	289.825	413.582	457.341
AT1G05500	^ ^endomembrane system^ ^C2 domain-containing protein similar to Ca2+-dependent lipid-binding protein (CLB1) GI:2789434 from [Lycopersicon esculentum]^	1.00476	1	-1.04153	1	-1.04141	1	1.108	1	-1.04085	1	4316.18	4136.12	4389.19	4448.97	4949.93	4839.38
AT1G05510	^ ^ ^ ^expressed protein ^	-1.02012	1	-1.11426	1	-1.02533	1	1.00087	1	-1.07888	1	706.924	682.872	660.916	714.666	684.731	629.359
AT1G05520	^ ^ ^ ^transport protein, putative similar to Swiss-Prot:Q15436 protein transport protein Sec23A [Homo sapiens]^	1.03755	1	1.02631	1	1.1431	1	-1.08924	1	-1.02902	1	8165.8	8223.77	8076.72	8252.27	8197.34	8829.99
AT1G05530	^ ^Glycosyl transferases;Glycosyltransferase Family 1;Glycosyltransferase Gene Families;glycosyltransferase^GT family 1;Glycosyltransferase- Family 1^UDP-glucoronosyl/UDP-glucosyl transferase family protein contains Pfam profile: PF00201 UDP-glucoronosyl and UDP-glucosyl transferase^	1.01136	1	1.06826	1	-1.0545	1	-1.06057	1	-1.27142	1	235.022	241.428	236.687	238.335	241.71	212.194
AT1G05540	^ ^mitochondrion^ ^expressed protein contains Pfam profile PF03478: Protein of unknown function (DUF295)^	1.30527	1	1.89122	1	2.10704	0.0509107	3.3598	1.58679e-07	1.45852	1	59.1784	70.7108	124.089	393.215	1209.78	1906
AT1G05550	^ ^ ^ ^expressed protein contains Pfam profile PF03478: Protein of unknown function (DUF295)^	1.07055	1	-1.112	1	1.1875	1	1.29222	1	1.01036	1	51.7419	52.4634	50.4886	75.0062	77.4222	85.9034
AT1G05560	^UDP-GLUCOSYLTRANSFERASE^Glycosyl transferases;Glycosyltransferase Family 1;Glycosyltransferase Gene Families;glycosyltransferase^GT family 1;Glycosyltransferase- Family 1^UDP-glucose transferase (UGT75B2) similar to UDP-glucose:indole-3-acetate beta-D-glucosyltransferase GI:2149127 from (Arabidopsis thaliana); identical to cDNA UDP-glucosyltransferase (UGT75B2) GI:13661274^	-1.00972	1	-1.53042	1	1.21966	1	1.31911	1	-1.03431	1	2851.59	3036.29	2388.51	3356.6	4691.76	4600.85
AT1G05570	^CALLOSE SYNTHASE 1^ Callose synthase genes;Esterases;Glycosyltransferase Family 48;Glycosyltransferase Gene Families;1,3-beta-glucan synthase activity ^Pectin acetylestereases;Glycosyltransferase Family- 48^callose synthase 1 (CALS1) / 1,3-beta-glucan synthase 1 nearly identical to callose synthase 1 catalytic subunit [Arabidopsis thaliana] GI:13649388^	1.06663	1	-1.11346	1	-1.08464	1	1.33749	1	-1.50612	0.161103	7718.31	8785.46	6873.8	7306.63	12257.9	8942.46
AT1G05575	^ ^endomembrane system^ ^expressed protein ^	1.0717	1	-1.06325	1	-1.13504	1	-1.05095	1	-1.21097	1	356.908	331.383	257.833	224.309	215.217	211.445
AT1G05577	^ ^ ^ ^hypothetical protein ^	1.16516	1	-1.10199	1	1.00844	1	1.56855	1	1.26551	1	48.9182	57.3261	60.7815	77.4371	118.563	144.962
AT1G05580	^CHX2^CPA2(Monovalent Cation:Proton Antiporter-2);Antiporters;sodium:hydrogen antiporter activity^Putative Na+/H+ antiporter family^cation/hydrogen exchanger, putative (CHX23) monovalent cation:proton antiporter family 2 (CPA2) member, PMID:11500563^	1.11018	1	1.34766	1	-1.32169	1	1.03067	1	-1.0648	1	49.2876	44.6911	49.7583	58.8815	65.5497	68.6211
AT1G05590	^ ^Glycoside Hydrolase Family 20;Glycoside Hydrolase Gene Families;endomembrane system^Glycoside Hydrolase Family 20;Glycoside Hydrolase Family 27^glycosyl hydrolase family 20 protein similar to beta-hexosaminidase precursor SP:P43077 from [Candida albicans]^	1.45895	0.25998	-1.13157	1	-1.1741	1	1.04325	1	-1.17966	1	2780.23	3947.65	3594.43	3344.76	3670.36	3258.03
AT1G05600	^ ^mitochondrion^ ^pentatricopeptide (PPR) repeat-containing protein contains Pfam profile: PF01535 PPR repeat^	1.13137	1	-1.13692	1	-1.10044	1	1.03201	1	1.10913	1	860.698	1028.62	1008.38	883.495	874.158	832.423
AT1G05610	^ ^chloroplast^ ^glucose-1-phosphate adenylyltransferase, putative / ADP-glucose pyrophosphorylase, putative (APS2) similar to SP|P52416 from [Vicia faba]; contains Pfam profile PF00483: Nucleotidyl transferase; identical to cDNA GI:31408039^	-1.37893	1	1.03081	1	1.03496	1	-1.20651	1	-1.02894	1	108.327	82.571	74.2758	91.2677	73.3008	62.4358
AT1G05615	^ ^ ^ ^hypothetical protein ^	1.06739	1	1.01018	1	-1.07326	1	-1.13578	1	-1.20248	1	119.866	116.723	118.687	151.175	145.497	127.536
AT1G05620	^ ^ ^ ^inosine-uridine preferring nucleoside hydrolase family protein similar to Chain A, Crystal Structure Of Nucleoside Hydrolase From Leishmania MajorGI:8569431; contains Pfam profile PF01156: Inosine-uridine preferring nucleoside hydrolase^	-1.00263	1	-1.0009	1	1.07906	1	1.08514	1	-1.13316	1	5094.23	5872.86	5267.36	5603.99	5936.07	4948.88
AT1G05630	^ ^Acyl Lipid Metabolism;inositol/phosphatidylinositol phosphatase activity^Type II Phosphoinositide 5-Phosphatase^endonuclease/exonuclease/phosphatase family protein similar to inositol 1,4,5-trisphosphate 5-phosphatase (GI:4688596) [Arabidopsis thaliana]^	1.01872	1	-1.01793	1	-1.1905	1	1.17514	1	-1.06276	1	1674.18	1904.14	1840.07	1646.77	1785.92	1586.13
AT1G05640	^ ^Ankyrin-like protein family^ ^ankyrin repeat family protein contains ankyrin repeat domains, Pfam:PF00023^	1.38215	0.51916	1.11236	1	-1.0662	1	1.17298	1	-1.12716	1	417.533	614.1	734.231	711.625	808.15	602.402
AT1G05650	^ ^Glycoside Hydrolase Family 28;Glycoside Hydrolase Gene Families;endomembrane system^Glycoside Hydrolase Family 28^polygalacturonase, putative / pectinase, putative similar to polygalacturonase 5 [Lycopersicon esculentum] GI:2459817; contains Pfam profile PF00295: Glycosyl hydrolases family 28 (polygalacturonases)^	-1.75725	1	-1.38452	1	-1.067	1	1.01709	1	1.11942	1	25.6958	29.5197	31.6987	37.1679	27.5041	30.6348
AT1G05660	^ ^Glycoside Hydrolase Family 28;Glycoside Hydrolase Gene Families;endomembrane system^Glycoside Hydrolase Family 28^polygalacturonase, putative / pectinase, putative similar to polygalacturonase 5 [Lycopersicon esculentum] GI:2459817; contains Pfam profile PF00295: Glycosyl hydrolases family 28 (polygalacturonases)^	1.17053	1	-1.11386	1	-1.01626	1	1.11105	1	-1.01895	1	127.542	137.859	119.49	122.203	136.298	139.859
AT1G05670	^ ^Glycosyl transferases;Glycosyltransferase Family 1;Glycosyltransferase Gene Families;glycosyltransferase^GT family 1;Glycosyltransferase- Family 1^UDP-glucoronosyl/UDP-glucosyl transferase family protein similar to UDP-glucose:salicylic acid glucosyltransferase [Nicotiana tabacum] GI:7385017; contains Pfam profiles PF00201: UDP-glucoronosyl and UDP-glucosyl transferase, PF01535: PPR repeat^	-1.18482	1	1.08033	1	-1.2272	1	-1.25686	1	1.05134	1	521.151	586.835	472.678	334.332	393.092	480.573
AT1G05680	^ ^Glycosyl transferases;Glycosyltransferase Family 1;Glycosyltransferase Gene Families;glycosyltransferase^GT family 1;Glycosyltransferase- Family 1^UDP-glucoronosyl/UDP-glucosyl transferase family protein contains Pfam profile: PF00201 UDP-glucoronosyl and UDP-glucosyl transferase^	1.07211	1	-1.14507	1	1.14414	1	1.08132	1	1.16169	1	509.634	447.344	326.338	347.656	372.834	435.737
AT1G05690	^ ^Transcriptional Adaptor Zinc Bundle (TAZ) domain family;chloroplast^ ^TAZ zinc finger family protein / BTB/POZ domain-containing protein contains Pfam PF00651 : BTB/POZ domain; contains Pfam PF02135 : TAZ zinc finger; similar to p300/CBP acetyltransferase-related protein (GI:12597461) [Arabidopsis thaliana]; similar to Speckle-type POZ protein (SP:O43791) [Homo sapiens]^	-1.03629	1	-1.01635	1	1.06657	1	-1.19697	1	1.04832	1	233.097	240.415	284.905	336.073	263.681	234.628
AT1G05700	^ ^LRR I ;Receptor kinase-like protein family;kinase activity^ ^leucine-rich repeat protein kinase, putative similar to light repressible receptor protein kinase, gi|2129635; contains leucine rich repeat (LRR) domains, Pfam:PF00560; contains protein kinase domain, Pfam:PF00069^	-1.11345	1	1.56601	1	1.15537	1	-1.05038	1	-1.51152	1	157.49	165.057	267.256	251.418	213.689	138.165
AT1G05710	^ ^ ^ ^ethylene-responsive protein, putative similar to ethylene-inducible ER33 protein [Lycopersicon esculentum] gi|5669656|gb|AAD46413; identical to bHLH transcription factor (bHLH-alpha gene)^	1.12317	1	1.27585	1	-1.06228	1	-1.1123	1	-1.25532	1	8706.48	9278.39	9596.96	10024.6	7818.71	6591.54
AT1G05720	^ ^endomembrane system^ ^selenoprotein family protein contains Prosite PS00190: Cytochrome c family heme-binding site signature; similar to 15 kDa selenoprotein (GI:12314088) {Homo sapiens}^	1.24396	1	1.06709	1	1.04133	1	-1.14017	1	-1.33735	1	1603.07	1788.2	1758.84	1835.9	1606.48	1417.72
AT1G05730	^ ^ ^ ^expressed protein contains Pfam profile PF05811: Eukaryotic protein of unknown function (DUF842)^	1.02755	1	-1.14763	1	-1.15991	1	1.01062	1	-1.28562	1	3219.78	3475.13	3346.9	2986.5	2959.65	2679.9
AT1G05740	^ ^ ^ ^hypothetical protein contains Pfam PF05811: Eukaryotic protein of unknown function (DUF842)^	-1.10074	1	-1.00386	1	-1.15506	1	-1.0396	1	1.00513	1	53.102	55.5428	61.397	62.5137	51.8241	51.482
AT1G05750	^PIGMENT DEFECTIVE 247^EMB;chloroplast^Seed Pigment^pentatricopeptide (PPR) repeat-containing protein contains Pfam profile PF01535: PPR repeat^	1.16258	1	-1.04723	1	1.03066	1	-1.20378	1	-1.19707	1	741.211	814.294	771.094	556.596	587.499	614.285
AT1G05760	^RESTRICTED TEV MOVEMENT 1^sugar binding activity^ ^jacalin lectin family protein (RTM1) identical to gi:6503088 (GB:AAF14583) from [Arabidopsis thaliana] (Proc. Natl. Acad. Sci. U.S.A. 97 (1), 489-494 (2000)); contains Pfam profile PF01419 jacalin-like lectin domain^	-1.58227	7.41219e-10	-1.25017	1	-1.15228	1	-1.28462	1	-1.19586	1	688.43	511.543	483.222	566.391	431.597	315.827
AT1G05770	^ ^ ^ ^jacalin lectin family protein similar to gi:6503088 (GB:AAF14583) from [Arabidopsis thaliana] (Proc. Natl. Acad. Sci. U.S.A. 97 (1), 489-494 (2000)); contains Pfam profile PF01419 jacalin-like lectin domain^	-1.32186	1	-1.11326	1	-1.00266	1	1.04419	1	-1.50687	1	419.08	329.261	267.259	282.398	263.073	240.982
AT1G05780	^ ^endomembrane system^ ^hypothetical protein ^	1.07971	1	-1.10675	1	1.20257	1	1.03154	1	1.03235	1	375.424	418.635	387.366	388.585	395.851	389.5
AT1G05785	^ ^ ^ ^Got1-like family protein contains Pfam PF04178: Got1-like family profile; contains 4 transmembrane domains;^	1.13213	1	-1.11095	1	1.17213	1	-1.12904	1	1.01628	1	1515.17	1728.18	1350.65	1332.93	1353.95	1230.7
AT1G05790	^ ^endomembrane system^ ^lipase class 3 family protein contains Pfam profile PF01764: Lipase^	1.15405	1	-1.10478	1	-1.11035	1	1.23028	1	-1.25563	1	3016.42	3571.94	2992.05	2932.92	3441.53	3100.71
AT1G05800	^ ^Acyl Lipid Metabolism;chloroplast^DAD1-like Acylhydrolase^lipase class 3 family protein similar to DEFECTIVE IN ANTHER DEHISCENCE1 [Arabidopsis thaliana] GI:16215706; contains Pfam profile PF01764: Lipase^	-1.13865	1	1.23232	1	-1.20897	1	1.01568	1	-1.00086	1	59.0911	65.8575	69.2002	62.699	62.5531	64.57
AT1G05805	^ ^BHLH128^ TF ^bHLH^bHLH^basic helix-loop-helix (bHLH) family protein ^	-1.09122	1	-1.07095	1	-1.1549	1	-1.11773	1	1.14523	1	5989.35	6574.38	6201.98	5759.07	5471.94	5536.29
AT1G05810	^ARA-1^small GTPase(RAB);intracellular protein transport^ ^Ras-related protein (ARA-1) (ARA) / small GTP-binding protein, putative nearly identical to SP:P19892 Ras-related protein ARA-1 [Arabidopsis thaliana] (Gene 76:313-319(1989))^	-1.17705	1	-1.00935	1	1.01802	1	1.33971	1	-1.16277	1	863.763	783.188	751.517	764.592	962.059	904.538
AT1G05820	^ ^endomembrane system^ ^protease-associated (PA) domain-containing protein contains weak similarity to protease associated (PA) domain proteins, Pfam:PF02225^	-1.08293	1	1.07086	1	1.00288	1	-1.0502	1	-1.28511	1	1344.38	1372.97	1188.55	1105.11	1059.67	808.778
AT1G05830	^ ^SET-domain transcriptional regulator family;DNA binding activity^ ^trithorax protein, putative / PHD finger family protein / SET domain-containing protein similar to trithorax-like protein 1 [Arabidopsis thaliana] GI:12659210; contains Pfam domain, PF00628: PHD-finger and PF00856: SET domain^	-1.12224	1	-1.06841	1	-1.10822	1	1.03574	1	-1.06576	1	7986.18	6641.09	6468.29	6275.11	6813.29	6373.28
AT1G05840	^ ^GPI-anchored protein;endomembrane system^Aspartyl-Proteases^aspartyl protease family protein contains Pfam PF00026: Eukaryotic aspartyl protease^	1.03267	1	-1.06584	1	-1.01636	1	-1.18662	1	1.28351	1	1897.8	1995.18	1887.04	1737.03	1395.28	1638.46
AT1G05850	^CHITINASE-LIKE PROTEIN 1^Glycoside Hydrolase Family 19;Glycoside Hydrolase Gene Families;endomembrane system^Glycoside Hydrolase Family 19^chitinase-like protein 1 (CTL1) similar to class I chitinase GI:7798656 from [Halimolobos perplexa var. perplexa]; contains Pfam profile PF00182: Chitinase class I; identical to cDNA chitinase-like protein 1 (CTL1) CTL1-ELP1 allele GI:17226328^	1.04021	1	1.14725	1	1.0798	1	1.19105	1	1.01695	1	15501.2	13935.8	15089.8	15404.2	13966.6	13893
AT1G05860	^ ^chloroplast^ ^expressed protein ^	-1.0384	1	1.00184	1	1.0747	1	-1.23015	1	1.07867	1	1341.61	1359.43	1557.21	1729.04	1471	1473.52
AT1G05870	^ ^ ^ ^expressed protein ^	1.33816	1	1.04416	1	1.27735	1	1.20212	1	-1.03464	1	3787.84	4865.04	5591.88	6605.84	6749.33	6506.83
AT1G05880	^ ^Arabidopsis ARIADNE gene family: subfamily B;structural molecule activity^ ^expressed protein ^	-1.15001	1	1.11016	1	-1.17202	1	1.0448	1	-1.07962	1	97.8688	83.723	99.6439	128.575	108.407	110.003
AT1G05890	^ ^Arabidopsis ARIADNE gene family: subfamily B^ ^zinc finger protein-related contains low similarity to zinc finger proteins and Pfam PF01485: IBR domain^	-1.14372	1	-1.2529	1	-1.23732	1	-1.15392	1	1.21782	1	6196.89	6355.19	5938.29	5382.1	5117.08	5193.22
AT1G05900	^ ^chloroplast^ ^endonuclease-related similar to endonuclease III [Homo sapiens] GI:1753174; contains Pfam profile PF00633: Helix-hairpin-helix motif^	1.01784	1	1.30421	1	-1.01726	1	-1.10116	1	1.38559	1	488.377	428.596	485.945	455.788	441.378	520.685
AT1G05910	^ ^Bromodomain proteins;nucleotide binding activity^ ^cell division cycle protein 48-related / CDC48-related similar to SP|P54609 Cell division cycle protein 48 homolog {Arabidopsis thaliana}; contains Pfam profiles PF00004: ATPase AAA family, PF00439: Bromodomain^	1.09059	1	1.16493	1	-1.16045	1	-1.0536	1	-1.08139	1	2347.92	2394.97	2455.94	1917.3	2174.8	2388.74
AT1G05920	^ ^ ^ ^hypothetical protein contains Pfam profile PF03754: Domain of unknown function (DUF313)^	-1.24006	1	-1.06276	1	-1.03802	1	-1.0313	1	1.00183	1	236.845	176.147	200.409	202.686	182.305	204.542
AT1G05930	^ ^ ^ ^hypothetical protein contains Pfam profile PF03754: Domain of unknown function (DUF313)^	1.07304	1	-1.09287	1	-1.07451	1	1.14643	1	-1.25128	1	31.6195	33.7276	37.4041	33.9471	38.5421	33.5336
AT1G05940	^ ^APC(Amino Acid-Polyamine-Organocation);Organic Solute Cotransporters;cationic amino acid transporter activity^Putative cationic amino acid transporter family^amino acid permease family protein low similarity to SP|P30823 High-affinity cationic amino acid transporter-1 (CAT-1) {Rattus norvegicus}; contains Pfam profile PF00324: Amino acid permease^	1.02077	1	1.0685	1	-1.22137	1	-1.25775	1	1.26388	1	4932.9	4811.18	4550.43	4116.64	4612.62	5222.94
AT1G05950	^ ^ ^ ^expressed protein ^	-1.34412	1	1.35592	0.26297	-1.03439	1	-1.0966	1	1.22809	1	1269.81	1181.13	1535.77	1563.06	1417.83	1590
AT1G05960	^ ^mitochondrion^ ^expressed protein similar to hypothetical protein GB:AAF80120 GI:8810459 from [Arabidopsis thaliana ]^	1.04066	1	-1.15045	1	1.00685	1	1.20773	1	-1.06802	1	1089.81	1009.89	936.461	1005.03	1001.72	887.162
AT1G05970	^ ^ ^ ^expressed protein ^	1.10458	1	-1.0123	1	1.04305	1	1.00235	1	-1.18467	1	6228.52	6875.38	6318.27	5965.94	5376.89	4597.98
AT1G05990	^ ^EF-hand containing proteins:Group IV;calcium ion binding activity^ ^calcium-binding protein, putative strong similarity to calcium-binding protein [Lotus japonicus] GI:18413495; contains INTERPRO:IPR002048 calcium-binding EF-hand domain^	-1.02301	1	1.01341	1	1.01783	1	1.0097	1	1.18093	1	80.4018	67.5393	60.9006	59.1206	58.2741	68.2668
AT1G06000	^ ^Glycosyltransferase Family 1;Glycosyltransferase Gene Families;glycosyltransferase^Glycosyltransferase- Family 1^UDP-glucoronosyl/UDP-glucosyl transferase family protein contains similarity to UDPG glucosyltransferase GB:AAB62270 GI:2232354 from [Solanum berthaultii]^	-1.06881	1	1.05964	1	1.03404	1	-1.10386	1	-1.2086	1	8350.22	7912.82	8706.33	7716.81	6687.74	6337.65
AT1G06010	^ ^mitochondrion^ ^expressed protein ^	1.28301	1	-1.21201	1	1.22253	1	-1.06677	1	1.00499	1	2039.98	2057.84	1954.84	2397.81	2181.96	1924.95
AT1G06020	^ ^fructokinase activity;sucrose degradation 1;sucrose biosynthesis^FRUCTOKINASE^pfkB-type carbohydrate kinase family protein similar to fructokinase GI:2102693 from [Lycopersicon esculentum]^	1.11213	1	-1.64051	1	-1.15376	1	1.21091	1	1.17475	1	46.0677	41.0676	31.0603	23.0364	27.2515	26.5566
AT1G06030	^ ^fructokinase activity;sucrose degradation 1;sucrose biosynthesis^FRUCTOKINASE^pfkB-type carbohydrate kinase family protein contains Pfam profile: PF00294 pfkB family carbohydrate kinase^	-1.413	6.20471e-05	-1.24349	1	1.13494	1	-1.251	1	-1.13953	1	1570.56	979.609	947.912	1182.26	822.412	616.861
AT1G06040	^ ^ ^ TF ^CO-like (Zn)^ ^zinc finger (B-box type) family protein / salt-tolerance protein (STO) identical to SP|Q96288 Salt-tolerance protein [Arabidopsis thaliana]; contains Pfam profile PF00643: B-box zinc finger^	1.78275	1	-1.93249	1	1	1	-1.20147	1	-1.60481	1	52.5694	39.0676	11.8295	28.7872	26.977
AT1G06050	^ ^ ^ ^expressed protein ^	-1.03878	1	-1.04982	1	1.02597	1	-1.01048	1	1.39739	1	698.382	727.931	640.67	582.053	506.784	588.02
AT1G06060	^ ^ ^ ^RanBPM-related similar to RANBPM {GI:13194576)[Homo sapiens]^	-1.04355	1	-1.1175	1	1.13268	1	-1.1001	1	-1.0853	1	2477.7	2353.84	1933.08	2163.09	2146.29	1818.25
AT1G06070	^ ^AtbZIP69^ TF ^bZIP^ ^bZIP transcription factor, putative (bZIP69) similar to transcriptional activator RF2a GB:AF005492 GI:2253277 from [Oryza sativa]; contains Pfam profile PF00170: bZIP transcription factor^	1.14461	1	-1.21225	1	1.09009	1	-1.33421	1	1.63226	1	1575.95	1738.68	2154.54	2184.37	1444.85	1721.5
AT1G06080	^DELTA 9 DESATURASE 1^Acyl Lipid Metabolism;Lipid Metabolism Gene Families;endoplasmic reticulum^Acyl-CoA Desaturase-like;Delta 9 desaturase family^delta 9 desaturase (ADS1) identical to delta 9 acyl-lipid desaturase (ADS1) GB:BAA25180 GI:2970034 from [Arabidopsis thaliana]^	1.09582	1	1.13977	1	1.10861	1	-1.15345	1	-1.28161	1	3530.12	4061.76	4293.18	4598.03	4622.83	3846.43
AT1G06090	^ ^Acyl Lipid Metabolism;Lipid Metabolism Gene Families;endoplasmic reticulum^Acyl-CoA Desaturase-like;Delta 9 desaturase family^fatty acid desaturase family protein similar to delta 9 acyl-lipid desaturase GB:BAA25180 GI:2970034 (ADS1) from [Arabidopsis thaliana]^	-1.04038	1	1.0074	1	-1.01634	1	1.07942	1	1.04883	1	200.668	179.918	202.858	200.912	185.119	157.201
AT1G06100	^ ^bZIP transcription factor family;Acyl Lipid Metabolism;Lipid Metabolism Gene Families;endoplasmic reticulum^Acyl-CoA Desaturase-like;Delta 9 desaturase family^fatty acid desaturase family protein similar to delta 9 acyl-lipid desaturase (ADS1) GI:2970034 from [Arabidopsis thaliana]^	-1.47614	0.0702359	1.43151	1	1.42159	1	1.22113	1	1.51217	1	825.385	564.859	634.172	756.466	770.408	1325.52
AT1G06110	^ ^F-box (FBX)^C2^F-box family protein contains similarity to F-box protein FBX3 GI:6103643 from [Homo sapiens] ; similar to SKP1 interacting partner 2 (SKIP2) TIGR_Ath1:At5g67250^	1.13335	1	-1.04881	1	-1.12117	1	1.06149	1	-1.2623	1	6658.98	7343.15	6036.06	5176.02	5571.27	5366.12
AT1G06120	^ ^Acyl Lipid Metabolism;Lipid Metabolism Gene Families;endoplasmic reticulum^Acyl-CoA Desaturase-like;Delta 9 desaturase family^fatty acid desaturase family protein similar to delta 9 acyl-lipid desaturase GB:BAA25180 GI:2970034 (ADS1) from [Arabidopsis thaliana]; supported by cDNA:gi_12083275_gb_AF332434.1_AF332434^	1.01179	1	-1.1258	1	-1.07649	1	1.17522	1	-1.03452	1	100.357	102.712	98.1622	87.3803	91.1332	93.7137
AT1G06130	^ ^chloroplast^ ^hydroxyacylglutathione hydrolase, putative / glyoxalase II, putative similar to glyoxalase II isozyme GB:AAC49865 GI:2570338 from [Arabidopsis thaliana]^	-1.03861	1	-1.12897	1	-1.05791	1	-1.06752	1	1.0392	1	3359.12	3244.77	3145.59	3388.46	3170.97	3347.39
AT1G06140	^ ^mitochondrion^ ^pentatricopeptide (PPR) repeat-containing protein contains INTERPRO:IPR002885 PPR repeats^	1.131	1	-2.12958	1	-100	1	1.40773	1	-6.59439	1	9.64773	22.55	15.578	15.4611	24.6932	8.8141
AT1G06150	^EMBRYO DEFECTIVE 1444^ bHLH,Basic Helix-Loop-Helix family;EMB;transcription factor activity ^Embryo Defective^pentatricopeptide (PPR) repeat-containing protein contains Pfam profile PF01535: PPR repeat^	1.02881	1	-1.35573	1	1.04812	1	1.05265	1	-1.05158	1	2594.16	2397.8	2374.35	3055.89	3336.77	3018.26
AT1G06160	^ ^ ^ TF ^AP2/ERF^ERF-EREBP^ethylene-responsive factor, putative similar to ethylene response factor 1 GB:AAD03544 GI:4128208 from [Arabidopsis thaliana]^	1.28248	1	-1.01851	1	1.62686	1	-1.10379	1	-1.0304	1	33.9433	25.8016	36.8446	46.9802	41.4975	26.5806
AT1G06170	^ ^BHLH089^ TF ^bHLH^bHLH^basic helix-loop-helix (bHLH) family protein contains Pfam profile:PF00010 helix-loop-helix DNA-binding domain^	-1.0382	1	-1.00513	1	-1.03069	1	1.04609	1	1.06378	1	283.214	247.558	201.499	204.872	196.429	213.309
AT1G06180	^ ^AtMYB13^ TF ^MYB-(R1)R2R3^ ^myb family transcription factor identical to GB:CAA90748 GI:1263093 from [Arabidopsis thaliana];contains PFAM profile:PF00249^	-1.04768	1	-1.24729	1	-1.11576	1	-1.1654	1	-1.17954	1	5922.28	6110.45	4944.42	4206.74	4456.45	4353.44
AT1G06190	^ ^chloroplast^ ^expressed protein ^	1.11428	1	-1.34754	1	1.15577	1	1.00381	1	1.23335	1	4108.74	4590.13	3951.51	4280.35	4331.54	4993.6
AT1G06200	^ ^ ^ ^expressed protein ^	1.01879	1	1.01997	1	-1.31047	1	-1.09749	1	1.29097	1	1427.92	1555.56	1598.56	1323.88	1241.04	978.197
AT1G06210	^ ^intracellular protein transport^ ^VHS domain-containing protein / GAT domain-containing protein weak similarity to SP|Q9UJY5 ADP-ribosylation factor binding protein GGA1 {Homo sapiens}; contains Pfam profiles PF00790: VHS domain, PF03127: GAT domain^	1.16617	1	-1.03169	1	1.11108	1	-1.11699	1	1.10262	1	1337.59	1636.06	1792.14	1744.07	1375.38	1454.75
AT1G06220	^ ^EF-hand containing proteins:Group I;translational elongation^ ^elongation factor Tu family protein similar to Cryptosporidium parvum elongation factor-2 GB:U21667 GI:706974 from [Cryptosporidium parvum]^	-1.18183	1	1.0199	1	1.14732	1	-1.06648	1	1.012	1	16612.6	15540.4	16988.8	15014.4	15043.6	14855.8
AT1G06225	^CLAVATA3/ESR-RELATED 3^protein binding activity^ ^Clavata3 / ESR-Related-3 (CLE3) CLAVATA3/ESR-Related 3 (CLE3)^	1.08797	1	-1.04641	1	1.12752	1	1.22708	1	1.13918	1	83.2124	74.5494	66.2917	74.9376	85.7848	89.6419
AT1G06230	^ ^Global transcription factor group E (BDF1-FSH-RING3 homologs)^ ^DNA-binding bromodomain-containing protein contains bromodomain, INTERPRO:IPR001487^	1.7042	1	-1.44954	1	1.04671	1	-1.24636	1	-1.20571	1	42.7422	84.1719	59.0598	30.1496	36.1039	45.8615
AT1G06240	^ ^chloroplast^ ^expressed protein contains Pfam domain, PF04305: Protein of unknown function (DUF455)^	1.10052	1	1.23122	1	-1.61001	1	1.07625	1	-1.55324	1	25.5681	29.6621	32.0054	27.3585	31.8397	27.9989
AT1G06250	^ ^Acyl Lipid Metabolism;lipase activity;glycerol biosynthesis^DAD1-like Acylhydrolase;LIPASE^lipase class 3 family protein similar to lipase GB:AAD01804 GI:4103627 from [Dianthus caryophyllus]; contains Pfam profile PF01764: Lipase^	-1.24469	1	1.40322	1	1.20539	1	1.06963	1	-1.03208	1	309.673	242.503	224.937	327.401	348.131	381.202
AT1G06260	^ ^endomembrane system^ ^cysteine proteinase, putative contains similarity to thiol-protease, pre-pro-TPE4A protein GI:3688528 [Pisum sativum]^	1.09636	1	1.18619	1	1.0517	1	-1.05703	1	-1.41764	1	86.765	77.7219	73.3921	75.5662	88.3638	88.6419
AT1G06270	^ ^mitochondrion^ ^pentatricopeptide (PPR) repeat-containing protein contains Pfam profile PF01535: PPR repeat^	100	1	1.5149	1	-1.34837	1	2.37125	1	1.5441	1	-10.7288	15.8866	25.8943	21.5707	36.0537	45.0042
AT1G06280	^ ^ASL32/LBD2^ TF ^AS2/LOB^Class I^LOB domain family protein / lateral organ boundaries domain family protein (LBD2) nearly identical to SP|Q9LNB9 Putative LOB domain protein 2 {Arabidopsis thaliana}; similar to lateral organ boundaries (LOB) domain-containing proteins from Arabidopsis thaliana^	1.42744	1	-1.20183	1	-1.31583	1	-1.14404	1	1.05327	1	30.0863	38.5784	45.3585	34.0569	29.0729	29.5593
AT1G06290	^ ^Acyl Lipid Metabolism;acyl-CoA oxidase activity^Acyl-CoA Oxidase^acyl-CoA oxidase (ACX3) identical to acyl-CoA oxidase ACX3 [Arabidopsis thaliana] GI:8163758, GI:8515709^	1.01728	1	1.14814	1	-1.47419	1	1.1686	1	1.04582	1	2179.33	2720.91	2483.56	1710.85	1836.83	2281.35
AT1G06310	^ ^Acyl Lipid Metabolism;mitochondrion^Acyl-CoA Oxidase^acyl-CoA oxidase, putative strong similarity to acyl-CoA oxidase ACX3 GI:8163758 from [Arabidopsis thaliana]^	1.12546	1	1.33083	1	-1.64043	1	1.28166	1	1.07716	1	515.744	550.518	519.309	251.621	328.916	350.065
AT1G06320	^ ^ ^ ^hypothetical protein ^	1.14833	1	1.21419	1	-1.04212	1	1.01743	1	-1.08785	1	387.739	438.912	477.565	435.227	434.565	415.985
AT1G06330	^ ^ ^ ^copper-binding family protein similar to copper homeostasis factor gi:3168840 from Arabidopsis thaliana; contains Pfam heavy-metal-associated domain PF00403^	-1.10233	1	1.46967	1	-1.19322	1	-1.17337	1	1.11739	1	34.493	33.206	30.7335	33.3932	36.5006	37.6356
AT1G06340	^ ^ ^ ^agenet domain-containing protein contains Pfam PF05641: Agenet domain^	-1.03539	1	-1.14684	1	-1.00221	1	1.19462	1	1.1285	1	67.9655	62.8531	68.4674	102.341	101.31	89.1322
AT1G06350	^ ^Acyl Lipid Metabolism;Lipid Metabolism Gene Families;endoplasmic reticulum^Acyl-CoA Desaturase-like;Delta 9 desaturase family^fatty acid desaturase family protein similar to delta 9 acyl-lipid desaturase (ADS1) GI:2970034 from [Arabidopsis thaliana]^	-2.84324	3.89557e-21	-1.30521	1	1.51979	0.52922	-1.23271	1	1.37356	1	614.08	375.061	352.143	433.887	381.345	429.323
AT1G06360	^ ^Acyl Lipid Metabolism;Lipid Metabolism Gene Families;endoplasmic reticulum^Acyl-CoA Desaturase-like;Delta 9 desaturase family^fatty acid desaturase family protein similar to delta 9 acyl-lipid desaturase (ADS1) GI:2970034 from [Arabidopsis thaliana]^	-2.96025	3.94343e-06	1.3907	1	1.41037	1	1.43835	1	3.14821	3.52585e-11	793.016	351.78	629.866	1192.53	1311.15	2608.69
AT1G06380	^ ^chloroplast^ ^ribosomal protein-related similar to PBK1 protein (GI:3668141) {Homo sapiens}; weakly similar to 60S ribosomal protein L10a. (SP:Q963B6) [Fall armyworm] {Spodoptera frugiperda}^	-1.00175	1	-1.05039	1	1.15238	1	1.10445	1	1.02568	1	4784.54	5209.9	4111.44	5027.53	6971.83	5985.77
AT1G06390	^GSK3/SHAGGY-LIKE PROTEIN KINASE 1^Abiotic stress--salt and drought;GSK3/Shaggy Like Protein Kinase ;glycogen synthase kinase 3 activity^Overexpression leads to enhanced salt and drought tolerance; induces salt-stress-responsive genes and anthocyanin accumulation^shaggy-related protein kinase iota / ASK-iota (ASK9) (GSK1) identical to shaggy-related protein kinase iota (ASK-iota) [Arabidopsis tha…	1.03353	1	-1.36598	1	-1.13081	1	-1.30597	1	1.9903	0.000485774	7325.39	7980.51	6946.71	5201.46	5666.05	7378.32
AT1G06400	^ARA-2^small GTPase(RAB);two-component signal transduction system (phosphorelay)^ ^Ras-related GTP-binding protein (ARA-2) identical to Ras-related protein ARA-2 SP:P28185 from [Arabidopsis thaliana]^	1.27282	1	1.01148	1	1.05032	1	1.05416	1	1.22584	1	7773.56	9601.07	8724.83	7536.72	8034.85	8781.7
AT1G06410	^ATTPSA^Glycosyltransferase Family 20;Glycosyltransferase Gene Families;Trehalose Biosynthesis Gene Families;glycosyltransferase;trehalose biosynthesis;trehalose anabolism^Glycosyltransferase- Family 20;Class II AtTPS;TREHALOSE-6-PHOSPHATE SYNTHASE^glycosyl transferase family 20 protein / trehalose-phosphatase family protein contains Pfam profile: PF02358 trehalose-phosphatase^	1.10705	1	-1.03953	1	-1.10895	1	1.35579	1	1.10474	1	7736.31	8452.03	8717.07	9342.7	11584.9	10760.4
AT1G06420	^ ^ ^ ^expressed protein ; expression supported by MPSS^	1.76173	0.000173989	1.06641	1	-1.17937	1	1.17324	1	-1.07564	1	873.333	1567.94	1974.5	2361.22	3200.53	3000.7
AT1G06430	^ ^chloroplast^ ^FtsH protease, putative similar to zinc dependent protease GI:7650138 from [Arabidopsis thaliana]^	1.15553	1	-1.08287	1	1.07534	1	1.05347	1	1.07448	1	7906.27	8736.77	7742.24	8145.92	8020.13	7936.8
AT1G06440	^ ^mitochondrion^ ^expressed protein ^	1.39441	1	-1.23045	1	-1.09663	1	-1.03274	1	1.27501	1	324.915	459.813	341.622	280.279	288.495	307.907
AT1G06450	^ ^ ^ ^CCR4-NOT transcription complex protein, putative similar to SWISS-PROT:Q9UFF9 CCR4-NOT transcription complex, subunit 8 (CAF1-like protein, CALIFp) [Homo sapiens]^	1.10964	1	1.16569	1	1.0858	1	-1.12404	1	-1.05225	1	1962.53	1911.31	2044.08	2200.59	2187.01	2293.14
AT1G06460	^ACD31.2^mitochondrion^ ^31.2 kDa small heat shock family protein / hsp20 family protein contains Pfam profile: PF00011 Hsp20/alpha crystallin family^	-1.05795	1	1.29868	1	1.2228	1	-1.14833	1	-1.1388	1	1745.95	2038.38	2022.29	2280.23	2231.17	2551.62
AT1G06470	^ ^endomembrane system^ ^phosphate translocator-related low similarity to SP|P52178 Triose phosphate/phosphate translocator, non-green plastid, chloroplast precursor (CTPT) {Brassica oleracea}, phosphoenolpyruvate/phosphate translocator precursor [Mesembryanthemum crystallinum] GI:9295275^	-1.10597	1	1.0475	1	1.10589	1	1.05601	1	-1.20269	1	3570.91	3937.81	3601.84	3575.04	4871.1	4446.29
AT1G06490	^GLUCAN SYNTHASE-LIKE 7^ Callose synthase genes;Esterases;Glycosyltransferase Family 48;Glycosyltransferase Gene Families;Plant Cell Wall Biosynthesis Families;1,3-beta-glucan synthase activity ^Pectin acetylestereases;Glycosyltransferase Family- 48;Glucan Synthase-like; AtGsl^glycosyl transferase family 48 protein contains Pfam profile: PF02364 1,3-beta-glucan synthase^	-1.06575	1	1.02154	1	-1.03646	1	-1.0786	1	-1.52225	1	683.106	575.827	542.389	447.454	467.994	398.765
AT1G06500	^ ^ATP binding activity^ ^expressed protein ^	-1.1844	1	-1.18312	1	-1.16685	1	1.01635	1	1.15071	1	6384.33	5798.24	5434.65	4930.95	4504.55	4393.24
AT1G06510	^ ^chloroplast^ ^expressed protein ^	-1.17789	1	1.13479	1	-1.13969	1	-1.00578	1	1.34896	1	879.463	843.658	993.447	898.458	883.559	990.03
AT1G06520	^ ^Acyl Lipid Metabolism;mitochondrion^Mitochondrial Glycerol-Phosphate Acyltransferase^phospholipid/glycerol acyltransferase family protein contains Pfam profile PF01553: Acyltransferase^	2.37935	5.68869e-06	-1.08826	1	1.06027	1	1.2827	1	-1.11069	1	82.5971	192.836	222.863	189.476	221.85	157.816
AT1G06530	^ ^ ^ ^myosin heavy chain-related similar to myosin heavy chain (GI:1408194) {Placopecten magellanicus}; similar to Myosin heavy chain, clone 203 (Fragment) (SP:P39922){Hydra attenuata}; contains one transmembrane domain^	-1.21303	1	1.12845	1	1.01662	1	-1.01577	1	-1.38784	1	5131.31	5137.49	5374.8	5386.09	4695.05	4322.53
AT1G06540	^ ^ ^ ^expressed protein ^	1.12906	1	1.19064	1	1.1295	1	1.01024	1	-1.03978	1	151.251	206.936	290.215	343.528	408.31	377.503
AT1G06550	^ ^ ^ ^enoyl-CoA hydratase/isomerase family protein similar to CHY1 [gi:8572760]; contains Pfam profile PF00388 enoyl-CoA hydratase/isomerase family protein^	-1.05225	1	1.2617	1	1.16305	1	-1.0874	1	-1.00462	1	8772.98	9033.35	9381.76	10632.6	10683.7	11086.5
AT1G06560	^ ^RNA binding activity^ ^NOL1/NOP2/sun family protein contains Pfam profile PF01189: NOL1/NOP2/sun family^	-1.01556	1	1.02343	1	-1.07455	1	1.14846	1	-1.07891	1	4087.98	4273.38	3894.95	3563.61	3556.11	3395.7
AT1G06570	^4-HYDROXYPHENYLPYRUVATE DIOXYGENASE^EMB;4-hydroxyphenylpyruvate dioxygenase activity;tyrosine degradation 1^Seed Pigment;4-HYDROXYPHENYLPYRUVATE DIOXYGENASE^4-hydroxyphenylpyruvate dioxygenase (HPD) identical to 4-hydroxyphenylpyruvate dioxygenase (HPD) SP:P93836 [Arabidopsis thaliana (Mouse-ear cress)]^	1.23561	1	1.04353	1	-1.02821	1	-1.01817	1	1.08811	1	500.401	566.336	525.058	434.266	427.478	469.565
AT1G06580	^ ^mitochondrion^ ^pentatricopeptide (PPR) repeat-containing protein contains Pfam profile PF01535: PPR repeat^	1.04548	1	1.12794	1	-1.06134	1	1.00707	1	-1.1525	1	591.44	654.624	680.51	540.772	580.682	583.932
AT1G06590	^ ^ ^ ^expressed protein ^	1.07383	1	1.06912	1	1.19251	1	1.32792	1	-1.00682	1	5058.67	5535.92	5534.29	4735.55	4852.73	4670.32
AT1G06620	^ ^ ^ ^2-oxoglutarate-dependent dioxygenase, putative similar to 2A6 (GI:599622) and tomato ethylene synthesis regulatory protein E8 (SP|P10967); contains Pfam profile: PF00671 Iro scorbate oxidoreductase family^	-1.14305	1	-1.09879	1	1.07061	1	1.03447	1	-1.10593	1	1423.19	1265.9	1129.93	1240.95	1251.52	1305.96
AT1G06630	^ ^F-box (FBX)^B7^F-box family protein contains F-box domain Pfam:PF00646^	-1.14435	1	-1.00815	1	-1.03372	1	-1.1386	1	1.17341	1	2648.17	2408.41	2387.08	2482.77	2200.57	2337.48
AT1G06640	^ ^ ^ ^2-oxoglutarate-dependent dioxygenase, putative similar to 2A6 (GI:599622) and tomato ethylene synthesis regulatory protein E8 (SP|P10967); contains Pfam profile: PF00671 Iro scorbate oxidoreductase family^	-1.36547	1	1.05991	1	1.14107	1	2.67048	0	2.24873	0.26238	241.645	205.416	263.848	286.215	578.232	934.637
AT1G06650	^ ^ ^ ^2-oxoglutarate-dependent dioxygenase, putative similar to 2A6 (GI:599622) and tomato ethylene synthesis regulatory protein E8 (SP|P10967); contains Pfam profile: PF00671 Iro scorbate oxidoreductase family^	-1.08793	1	-1.1906	1	1.0905	1	1.03735	1	1.13623	1	502.061	494.837	444.749	462.932	418.173	414.827
AT1G06660	^ ^ ^ ^expressed protein ^	1.08201	1	1.43916	1	-1.23068	1	1.21398	1	-1.25442	1	1327.3	1445.85	1663.15	1373.67	1416.17	1322.61
AT1G06670	^NUCLEAR DEIH-BOXHELICASE^nucleus^ ^DEIH-box RNA/DNA helicase identical to DEIH-box RNA/DNA helicase GB:BAA84364 GI:5881579 [Arabidopsis thaliana]^	-1.08257	1	1.05158	1	-1.16705	1	-1.17289	1	1.09096	1	5878.44	5435.09	5462.12	5782.61	5727.13	6417.94
AT1G06680	^OXYGEN-EVOLVING ENHANCER PROTEIN 2^ ^ ^photosystem II oxygen-evolving complex 23 (OEC23) JBC 14:211-238 (2002); identical to 23 kDa polypeptide of oxygen-evolving comlex (OEC) GB:CAA66785 GI:1769905 [Arabidopsis thaliana]^	1.06823	1	1.25247	1	1.09189	1	1.00003	1	-1.06082	1	16879.9	18581.8	19703.9	20394.6	19788.3	19893.8
AT1G06690	^ ^VIC-Beta(Voltage Gated K+ Channel b-subunit);chloroplast^ ^aldo/keto reductase family protein contains Pfam profile PF00248: oxidoreductase, aldo/keto reductase family^	1.06386	1	1.05918	1	1.01037	1	-1.12933	1	1.40169	1	2031.64	2347.89	2984.69	3285.6	2960.16	3351.93
AT1G06700	^ ^RLCK VIII ;protein kinase activity^ ^serine/threonine protein kinase, putative similar to Pto kinase interactor 1 (Pti1)[Lycopersicon esculentum] gi|3668069|gb|AAC61805^	-1.10345	1	1.0285	1	-1.05438	1	1.27682	1	1.09779	1	10458.3	9537.39	9385.83	9772.35	10398.3	8701.02
AT1G06710	^ ^acyl-CoA dehydrogenase activity^ ^pentatricopeptide (PPR) repeat-containing protein low similarity to fertility restorer [Petunia x hybrida] GI:22128587; contains Pfam profile PF01535: PPR repeat^	-1.04091	1	1.05184	1	-1.43771	1	1.07526	1	1.14934	1	1160.02	1259.19	1481.75	1156.5	1330.84	1240.5
AT1G06720	^ ^ATP binding activity^ ^expressed protein contains Pfam domain, PF04950: Protein of unknown function (DUF663)^	-1.08909	1	1.01085	1	-1.09	1	1.09302	1	1.04121	1	3959.06	4076.95	4046.82	3365.53	3473.04	3344.1
AT1G06730	^ ^kinase activity;ribose catabolism^RIBOKINASE^pfkB-type carbohydrate kinase family protein contains Pfam profile: PF00294 pfkB family carbohydrate kinase^	1.00624	1	1.0318	1	1.05219	1	-1.10098	1	1.17598	1	1704.67	1811.33	1877.52	1756.53	1548.24	1495.38
AT1G06740	AT1G06740_1 mudrA-like protein similar to Mu transposable element protein mudrA GB AAA21566 GI 540581 from Zea mays	-1.01536	1	-1.0191	1	-1.25803	1	-1.23415	1	1.22677	1	1528.5	1431.59	1424.97	1206.25	1096.87	1153.96
AT1G06750	^ ^mitochondrion^ ^hypothetical protein ^	1.08172	1	-1.09775	1	-1.03205	1	1.0239	1	-1.1505	1	227.165	255.353	268.158	267.511	252.148	241.332
AT1G06760	^ ^Histone H1^ ^histone H1, putative similar to histone H1-1 GB:CAA44312 GI:16314 from [Arabidopsis thaliana]; identical to cDNA H1-1C mRNA for histone H1-1 (partial) GI:732560^	-1.04136	1	1.33549	1	1.11063	1	-1.00181	1	1.09653	1	16685.8	15561.4	18570.7	16923.5	13670	15198.8
AT1G06770	^ ^ ^ ^zinc finger (C3HC4-type RING finger) family protein ^	-1.02955	1	-1.1313	1	1.07157	1	-1.00722	1	1.03218	1	2276.89	2185.48	2278.68	2117.18	1809.03	1870.85
AT1G06780	^ ^Glycosyltransferase Family 8;Glycosyltransferase Gene Families;glycosyltransferase^Glycosyltransferase- Family 8^glycosyl transferase family 8 protein contains Pfam profile: PF01501 glycosyl transferase family 8^	1.1086	1	-1.0167	1	-1.08686	1	1.0017	1	1.12176	1	5298.06	5799.93	5256.96	4939.37	5058.18	5127.98
AT1G06790	^ ^General Transcription^ ^RNA polymerase Rpb7 N-terminal domain-containing protein similar to SP|P35718 DNA-directed RNA polymerase III 25 kDa polypeptide (EC 2.7.7.6) {Saccharomyces cerevisiae}; contains Pfam profile PF03876: RNA polymerase Rpb7, N-terminal domain^	-1.14934	1	-1.05814	1	1.01416	1	-1.03745	1	-1.0482	1	2217.05	1896.08	1675.23	1712.42	1566	1562.12
AT1G06800	^ ^Acyl Lipid Metabolism;lipase activity;glycerol biosynthesis^DAD1-like Acylhydrolase;LIPASE^lipase class 3 family protein similar to DEFECTIVE IN ANTHER DEHISCENCE1 [Arabidopsis thaliana] GI:16215706; contains Pfam profile PF01764: Lipase^	-1.31717	1	1.22763	1	1.10015	1	-1.05217	1	1.11646	1	1039.44	786.368	779.048	764.141	776.831	874.25
AT1G06810	^ ^mitochondrion^ ^hypothetical protein contains Pfam PF04396: Protein of unknown function, DUF537^	-1.0571	1	-1.0871	1	-1.08337	1	-1.01479	1	-1.05185	1	328.988	380.01	310.038	252.83	283.253	244.831
AT1G06820	^CCR2^ ^ ^carotenoid isomerase, putative similar to carotenoid isomerase from Lycopersicon esculentum [gi:19550437]; contains Pfam profile: PF02032 Phytoene dehydrogenase related enzyme^	-1.26587	1	-1.12621	1	1.03218	1	-1.02287	1	1.14673	1	3640.53	3570.2	2838.42	2805.05	2916.02	3250.92
AT1G06830	^ ^glutaredoxin^ ^glutaredoxin family protein contains INTERPRO Domain IPR002109, Glutaredoxin (thioltransferase)^	-1.06004	1	-1.33245	1	-1.04141	1	1.07561	1	-1.0373	1	114.407	119.241	110.39	105.504	104.98	100.107
AT1G06840	^ ^LRR VIII-1 ^ ^leucine-rich repeat transmembrane protein kinase, putative similar to receptor protein kinase GB:BAA11869 GI:1389566 from [Arabidopsis thaliana]^	-1.30852	1	-1.17531	1	-1.44323	1	-1.07427	1	1.18606	1	1573.89	1496.51	1481.7	1107.19	1093.47	1097.52
AT1G06850	^ ^AtbZIP52^ TF ^bZIP^ ^bZIP transcription factor, putative contains Pfam profile: PF00170 bZIP transcription factor^	1.02733	1	-1.31905	1	1.0423	1	1.01083	1	-1.1151	1	1584.52	1662.31	1509.19	1241.09	1203.42	1242.74
AT1G06870	^ ^peptidase activity^ ^signal peptidase, putative similar to chloroplast thylakoidal processing peptidase GB:CAA71502 GI:2769566 from [Arabidopsis thaliana]; contains Pfam profile PF00461: Signal peptidase I^	-1.10402	1	1.28532	0.196347	1.06798	1	-1.35898	1	-1.11765	1	3152.2	3456.51	4014.74	4008.82	3352.84	3394.09
AT1G06890	^ ^endomembrane system^ ^transporter-related low similarity to SP|Q9NTN3 UDP-glucuronic acid/UDP-N-acetylgalactosamine transporter {Homo sapiens}, SP|Q95YI5 UDP-sugar transporter UST74c {Drosophila melanogaster}, SP|Q18779 UDP-sugar transporter sqv-7 {Caenorhabditis elegans}; contains 8 predicted transmembrane domains^	1.08822	1	1.42012	1	1.36875	1	-1.45825	1	1.22678	1	8646.05	7997.24	7701.42	8160.68	7156.69	8230.79
AT1G06900	^ ^metalloendopeptidase activity^ ^peptidase M16 family protein / insulinase family protein contains Pfam domain, PF05193: Peptidase M16 inactive domain; similar to insulin-degrading enzyme (Insulysin, Insulinase, Insulin protease) [Mouse] SWISS-PROT:Q9JHR7^	-1.11863	1	-1.03994	1	-1.14858	1	1.19304	1	1.03962	1	4509.02	4554.43	3985.97	3901.02	4967.65	4658.35
AT1G06910	^ ^MYB domain transcription factor family^ ^myb family transcription factor contains Pfam profile: PF00249 myb-like DNA-binding domain^	1.04727	1	1.05091	1	-1.02015	1	1.21878	1	-1.17188	1	1297.92	1565.22	1760.06	1558.18	1538.06	1213.22
AT1G06920	^ ^mitochondrion^ ^ovate family protein 58% similar to ovate protein (GI:23429649) [Lycopersicon esculentum]; contains TIGRFAM TIGR01568 : uncharacterized plant-specific domain TIGR01568^	1.03782	1	-1.08659	1	1.14127	1	1.17276	1	1.44022	1	67.5878	55.7009	41.9491	48.6724	56.1145	68.485
AT1G06925	^ ^endomembrane system^ ^hypothetical protein contains Pfam profile PF04396: Protein of unknown function, DUF537^	-1.06424	1	1.22692	1	-1.01603	1	1.25663	1	-1.0173	1	411.718	327.862	292.379	240.892	258.281	271.805
AT1G06930	^ ^ ^ ^expressed protein ; expression supported by MPSS^	1.04525	1	-1.09054	1	-1.12201	1	1.04794	1	-1.03847	1	132.648	136.891	128.099	133.194	131.612	131.321
AT1G06950	^ ^Tic110(Chloroplast Envelope Anion Channel-forming);chloroplast^ ^chloroplast inner envelope protein-related similar to chloroplast inner envelope protein GI:1495767 from [Pisum sativum]^	-1.04736	1	1.03615	1	-1.22356	1	1.01197	1	1.17972	1	7287.24	6419.44	7524.6	7403.66	8869.45	11143.4
AT1G06960	^ ^spliceosome complex^ ^small nuclear ribonucleoprotein U2B, putative / spliceosomal protein, putative non-consensus splice donor GC at exon 4; similar to spliceosomal protein (U2B) GI:169588 from [Solanum tuberosum]^	1.0189	1	-1.11998	1	1.10349	1	1.06903	1	-1.03236	1	5125.93	5204.32	5452.66	5853.79	5967.43	5527.8
AT1G06970	^CHX14^CPA2(Monovalent Cation:Proton Antiporter-2);Antiporters;sodium:hydrogen antiporter activity^Putative Na+/H+ antiporter family^cation/hydrogen exchanger, putative (CHX14) monovalent cation:proton antiporter family 2 (CPA2) member, PMID:11500563^	1.12937	1	-1.16387	1	-1.03905	1	-1.00934	1	1.03011	1	89.4337	104.929	89.8192	90.1564	86.4755	83.4904
AT1G06980	^ ^endomembrane system^ ^expressed protein similar to hypothetical protein GI:2347189 from [Arabidopsis thaliana]^	-1.08258	1	1.05293	1	-1.0209	1	-1.12973	1	1.01403	1	798.922	784.606	710.91	709.756	678.496	716.814
AT1G06990	^ ^endomembrane system^ ^GDSL-motif lipase/hydrolase family protein similar to family II lipases EXL3 GI:15054386, EXL1 GI:15054382, EXL2 GI:15054384 from [Arabidopsis thaliana]; contains Pfam profile PF00657: GDSL-like Lipase/Acylhydrolase^	-1.00257	1	-1.06227	1	1.07273	1	-1.00245	1	-1.19072	1	157.74	155.005	159.872	167.003	166.011	149.41
AT1G07000	^ ^exocyst^ ^exocyst subunit EXO70 family protein similar to leucine zipper protein GI:10177020 from [Arabidopsis thaliana] contains Pfam domain PF03081: Exo70 exocyst complex subunit;^	1.31502	1	-1.21349	1	1.04102	1	-1.04776	1	1.05986	1	965.486	1173.25	900.865	800.883	889.769	931.716
AT1G07010	^ ^Serine/Threonine (ST) phosphatases;chloroplast^ ^calcineurin-like phosphoesterase family protein contains Pfam profile: PF00149 calcineurin-like phosphoesterase^	1.01709	1	-1.1248	1	1.07909	1	-1.01444	1	-1.00243	1	3123.48	3490.56	2906.21	2935.24	3146.7	3418.76
AT1G07020	^CALLOSE SYNTHASE 1^MC(Mitochondrial Carrier);Chloroplast and Mitochondria gene families;cell plate^Strong similarity to a mitochondrial carrier protein-Ribes nigrum family^expressed protein ^	1.17049	1	-1.10408	1	1.0406	1	-1.10992	1	-1.20953	1	3616.82	3812.63	3735.05	3896.48	3627.89	3182.67
AT1G07025	^ ^binding activity^ ^mitochondrial substrate carrier family protein contains similarity to mitochondrial carrier proteins^	-1.16143	1	1.16548	1	1.31081	1	1.02922	1	-1.03052	1	49.7885	44.8879	42.1283	60.3147	66.2731	66.6058
AT1G07030	^ ^MC(Mitochondrial Carrier);Chloroplast and Mitochondria gene families;binding activity^Strong similarity to a mitochondrial carrier protein-Ribes nigrum family^mitochondrial substrate carrier family protein contains Pfam profile: PF00153 mitochondrial carrier protein^	-1.07934	1	1.07372	1	1.01804	1	-1.15364	1	1.08052	1	764.602	712.153	848.835	956.408	755.405	708.08
AT1G07040	^ ^chloroplast^ ^expressed protein ^	1.05523	1	1.30554	1	1.11879	1	-1.22314	1	-1.01546	1	2520.53	2716.47	2746.4	3021.93	2817.42	2813.97
AT1G07050	^ ^ ^ ^CONSTANS-like protein-related contains similarity to photoperiod sensitivity quantitative trait locus (Hd1) GI:11094203 from [Oryza sativa]; similar to Zinc finger protein constans-like 15 (SP:Q9FHH8) {Arabidopsis thaliana}^	1.13506	1	1.18151	1	1.08407	1	1.03096	1	1.05266	1	187.722	248.456	236.188	287.357	329.966	341.712
AT1G07060	^ ^mitochondrion^ ^expressed protein ^	1.15599	1	1.0126	1	-1.28269	1	1.08147	1	-1.05066	1	73.5149	82.6273	96.2923	82.9374	91.8245	76.485
AT1G07070	^ ^mitochondrion^ ^60S ribosomal protein L35a (RPL35aA) similar to ribosomal protein L35a GI:57118 from [Rattus norvegicus]^	-1.28468	1	1.10862	1	1.02818	1	-1.03979	1	-1.06968	1	14143	12517.1	14431.6	15394.6	13357.1	11765.7
AT1G07080	^ ^endomembrane system^ ^gamma interferon responsive lysosomal thiol reductase family protein / GILT family protein similar to SP|P13284 Gamma-interferon inducible lysosomal thiol reductase precursor {Homo sapiens}; contains Pfam profile PF03227: Gamma interferon inducible lysosomal thiol reductase (GILT)^	1.05063	1	-1.1852	1	1.01412	1	-1.18486	1	-1.00456	1	13167.3	14260.4	12332.6	11692.1	12374.9	13273.5
AT1G07090	^ ^ ^ ^expressed protein contains Pfam profile PF04852: Protein of unknown function (DUF640)^	2.10255	1	1.04537	1	1.15119	1	1.14691	1	-1.28065	1	425.345	903.851	1005.51	974.957	932.873	687.286
AT1G07110	^ FRUCTOSE-2,6-BISPHOSPHATASE ^enzyme activity;glycolysis^ ^fructose-6-phosphate 2-kinase / fructose-2,6-bisphosphatase (F2KP) identical to fructose-6-phosphate 2-kinase/fructose-2,6-bisphosphatase (F2KP) [Arabidopsis thaliana] GI:13096098^	-1.09635	1	1.0371	1	-1.01191	1	-1.05442	1	1.12539	1	5449.2	5594.78	5525.29	5658.44	5812.91	6256.32
AT1G07120	^ ^ ^ ^expressed protein ^	1.01516	1	-1.1595	1	1.04629	1	1.04334	1	-1.0064	1	94.385	89.1895	88.3853	82.8389	84.767	69.809
AT1G07130	^ ^mitochondrion^ ^OB-fold nucleic acid binding domain-containing protein contains InterPro entry IPR004365: OB-fold nucleic acid binding domain^	1.16905	1	-1.07511	1	1.12349	1	-1.04957	1	-1.06659	1	932.819	1023.68	1113.01	1281.41	1095.04	979.576
AT1G07135	^ ^GPI-anchored protein;mitochondrion^Unknown/hypothetical^glycine-rich protein ^	-1.4422	1	-1.32227	1	-1.17098	1	1.69086	1	1.4795	1	731.454	462.149	436.197	334.412	520.902	817.32
AT1G07140	^RAN-BINDING PROTEIN SIRANBP^ ^ ^Ran-binding protein 1a (RanBP1a) identical to Ran-binding protein (atranbp1a) GI:2058282 from [Arabidopsis thaliana]^	1.01152	1	-1.00393	1	-1.0334	1	1.00556	1	-1.13177	1	13911.8	13655.8	12539.2	13341.2	15600.7	15012.1
AT1G07150	^ ^Unknown Function Protein Kinase ;MAPKKK;chloroplast^MEKK subfamily^protein kinase family protein contains eukaryotic protein kinase domain, INTERPRO:IPR000719^	-1.0922	1	1.13929	1	-1.07059	1	1.12421	1	-1.2028	1	262.064	273.957	353.117	343.786	375.158	332.502
AT1G07160	^ ^PP2C (Protein Phosphatase 2C) Phosphatases;chloroplast^ ^protein phosphatase 2C, putative / PP2C, putative similar to protein phosphatase 2C GI:2582800 from [Medicago sativa]^	1.07	1	-1.20694	1	-1.04192	1	-1.0438	1	1.31444	1	310.294	305.125	386.968	306.035	281.074	284.745
AT1G07170	^ ^ ^ ^expressed protein contains Pfam domain PF03660: Uncharacterised protein family (UPF0123)^	-1.12655	1	-1.0492	1	1.2305	1	1.04747	1	-1.38061	0.52402	5051.33	4883.32	4662.19	5278.92	5386.7	4633.75
AT1G07180	^ ^mitochondrion^ ^pyridine nucleotide-disulphide oxidoreductase family protein contains similarity to alternative NADH-dehydrogenase GI:3718005 from [Yarrowia lipolytica], SP|P32340 Rotenone-insensitive NADH-ubiquinone oxidoreductase, mitochondrial precursor (EC 1.6.5.3) (Internal NADH dehydrogenase) {Saccharomyces cerevisiae} ; contains Pfam profile PF00070: Pyridine nucleotide-disulphide oxido…	1.11281	1	1.12147	1	1.22692	1	1.14301	1	-1.04428	1	66.9092	67.2558	75.9377	69.8884	66.264	63.5792
AT1G07190	^ ^ ^ ^hypothetical protein ^	-1.02298	1	1.03541	1	1.00988	1	-1.02105	1	-1.01725	1	50.5448	55.7928	73.2709	94.0443	83.1475	82.0503
AT1G07200	^ ^ ^ ^ATP-dependent Clp protease ClpB protein-related similar to ATP-dependent Clp protease, ATP-binding subunit ClpB (GI:24982014) [Pseudomonas putida KT2440]; similar to ClpB protein (SP:Q9RA63){Thermus thermophilus}^	1.20931	1	-1.09481	1	-1.08847	1	1.24733	1	-1.06326	1	1893.45	2280.85	2207.78	2351.77	2561.59	2648.2
AT1G07210	^ ^mitochondrion^ ^30S ribosomal protein S18 family contains Pfam profile: PF01084 ribosomal protein S18; similar to 30S ribosomal protein S18 (SP:P80382) {Thermus thermophilus}^	-1.02742	1	-1.17431	1	-1.06478	1	1.20833	1	1.16326	1	7212.81	7510.57	7835.34	6800.76	7272.83	6754.22
AT1G07220	^ ^mitochondrion^ ^expressed protein ^	1.14936	1	-1.01232	1	1.03556	1	1.02856	1	1.17068	1	3966.34	4090.79	4231.87	3784.67	3069.27	3388.87
AT1G07230	^ ^Acyl Lipid Metabolism;endomembrane system^Non specific Phospholipase C^phosphoesterase family protein low similarity to SP|P95246 Phospholipase C 2 precursor (EC 3.1.4.3) {Mycobacterium tuberculosis}; contains Pfam profile PF04185: Phosphoesterase family^	1.03907	1	-1.13378	1	-1.17816	1	-1.0715	1	-1.12088	1	9696.32	9388.68	8966.33	7692.01	6988.9	6800.35
AT1G07240	^ ^Glycosyl transferases;Glycosyltransferase Gene Families;glycosyltransferase^GT family 1;Glycosyltransferase- Family 1^UDP-glucoronosyl/UDP-glucosyl transferase family protein contains Pfam profile: PF00201 UDP-glucoronosyl and UDP-glucosyl transferase^	-1.84083	1.06297e-05	-1.19984	1	1.07156	1	-1.13533	1	-1.2545	1	2247.3	1474.23	988	925.709	777.34	766.761
AT1G07250	^ ^Glycosyltransferase Family 1;Glycosyltransferase Gene Families;glycosyltransferase^Glycosyltransferase- Family 1^UDP-glucoronosyl/UDP-glucosyl transferase family protein similar to UDP-glucose glucosyltransferase GI:453245 from [Manihot esculenta]^	-1.02143	1	1.07271	1	1.17012	1	-1.04214	1	1.00558	1	2468.8	2388	2570.57	2707.99	2561.79	2458.98
AT1G07260	^ ^Glycosyl transferases;Glycosyltransferase Family 1;Glycosyltransferase Gene Families;glycosyltransferase^GT family 1;Glycosyltransferase- Family 1^UDP-glucoronosyl/UDP-glucosyl transferase family protein contains Pfam profile: PF00201 UDP-glucoronosyl and UDP-glucosyl transferase^	-1.06988	1	-1.13656	1	-1.28643	1	-1.55068	1.03927e-08	-1.04585	1	1803.02	1773.6	1403.11	1106.9	673.553	583.302
AT1G07270	^ ^chloroplast^ ^cell division control protein CDC6b, putative (CDC6b) identical to CDC6b protein (GI:18056482) {Arabidopsis thaliana}; contains Prosite PS00017: ATP/GTP-binding site motif A (P-loop); identical to cDNA CDC6b GI:18056481^	1.00907	1	1.18656	1	-1.67866	0.000198379	1.19971	1	1.45588	1	222.907	318.001	432.772	366.495	445.432	460.89
AT1G07280	^ ^endomembrane system^ ^expressed protein ^	-1.62616	1	1.14001	1	1.12313	1	1.03096	1	1.016	1	5984.9	4147.51	4252.63	4360.87	4076.24	4337.05
AT1G07290	^ ^Organic Solute Cotransporters;nucleotide-sugar transporter activity^Putative nucleotide-sugar transporter family^nucleotide-sugar transporter family protein similar to SP|Q941R4 GDP-mannose transporter {Arabidopsis thaliana}^	-1.04527	1	1.12074	1	-1.0843	1	-1.02941	1	-1.16718	1	495.76	484.721	460.307	454.085	487.146	454.565
AT1G07300	^ ^mitochondrion^ ^josephin protein-related similar to Josephin-like protein (Swiss-Prot:O82391) [Arabidopsis thaliana]^	1.02872	1	-1.03082	1	-1.11871	1	-1.11572	1	1.0159	1	634.857	630.626	520.04	462.367	416.636	417.613
AT1G07310	^ ^ ^ ^C2 domain-containing protein contains similarity to shock protein SRC2 [Glycine max] gi|2055230|dbj|BAA19769 ; contains Pfam profile PF00168:C2 domain^	-1.00666	1	1.19685	1	1.018	1	-1.13609	1	1.04881	1	1883.64	1994.48	2342.54	2553.99	1824.61	2360.52
AT1G07320	^RIBOSOMAL PROTEIN L4^protein biosynthesis^ ^50S ribosomal protein L4, chloroplast (CL4) identical to SP:O50061 from [Arabidopsis thaliana]^	1.03126	1	1.09153	1	1.13895	1	1.07628	1	1.40961	1	4998.61	5536.38	5917.54	6088.18	5846.87	7043.67
AT1G07330	^ ^ ^ ^hypothetical protein ^	-1.32537	1	1.0967	1	-1.23186	1	-1.16256	1	1.1334	1	45.1451	41.0365	48.2372	48.4572	43.5749	45.229
AT1G07340	^ ^SUGAR TRANSPORTERS;MFS(Major Facilitator);Organic Solute Cotransporters;carbohydrate transporter activity^MONOSACCHARIDE-H+ SYMPORTERS;Putative sugar transporter family^hexose transporter, putative similar to hexose transporter [Lycopersicon esculentum] GI:5734440; contains Pfam profile PF00083: major facilitator superfamily protein^	1.13918	1	1.09814	1	1.09205	1	-1.1367	1	1.12069	1	2976.67	3427.12	3015.89	3104.76	2900.81	2725.18
AT1G07350	^ ^chloroplast^ ^transformer serine/arginine-rich ribonucleoprotein, putative similar to GB:Y09506 from [Nicotiana tabacum] (Plant Mol. Biol. 35 (3), 261-269 (1997))^	1.60699	0.25998	1.07543	1	1.20232	1	1.01168	1	-1.1988	1	1020.33	1336.63	1441.55	1599.12	1498.04	1139.31
AT1G07360	^ ^ ^ ^zinc finger (CCCH-type) family protein / RNA recognition motif (RRM)-containing protein similar to SP|O59800 Cell cycle control protein cwf5 {Schizosaccharomyces pombe}, RNA Binding Protein 47 [Nicotiana plumbaginifolia] GI:9663769; contains Pfam profile: PF00076 RNA recognition motif (aka RRM, RBD, or RNP domain)^	-1.07797	1	1.23542	1	1.17899	1	-1.01376	1	1.00329	1	5570.5	4939.65	5148.23	5849.44	4894.82	4472.65
AT1G07370	^PROLIFERATING CELLULAR NUCLEAR ANTIGEN^putative DNA-binding protein;DNA binding activity^ ^proliferating cell nuclear antigen 1 (PCNA1) identical to SP|Q9M7Q7 Proliferating cellular nuclear antigen 1 (PCNA 1) {Arabidopsis thaliana}; nearly identical to SP|Q43124 Proliferating cell nuclear antigen (PCNA) {Brassica napus}; contains Pfam profiles PF00705: Proliferating cell nuclear antigen N-termin…	1.14467	1	1.42134	1	1.02797	1	1.06897	1	-1.21169	1	11038.5	12235.8	14323.3	12959.6	13470.8	12393
AT1G07380	^ ^endomembrane system^ ^ceramidase family protein contains similarity to mitochondrial ceramidase [Homo sapiens] gi|9246993|gb|AAF86240^	-1.02833	1	1.05968	1	-1.24693	1	-1.15223	1	1.08613	1	89.0036	89.2435	104.313	55.8224	45.9176	43.9257
AT1G07390	^ ^ ^ ^leucine-rich repeat family protein contains leucine rich-repeat (LRR) domains Pfam:PF00560, INTERPRO:IPR001611; contains similarity to Hcr2-5D [Lycopersicon esculentum] gi|3894393|gb|AAC78596^	1.01217	1	1.08345	1	-1.14901	1	-1.04553	1	1.0388	1	285.217	290.015	313.29	197.09	240.063	266.411
AT1G07400	^ ^ ^ ^17.8 kDa class I heat shock protein (HSP17.8-CI) similar to 17.5 kDa class I heat shock protein SP:P04793 from [Glycine max]; contains Pfam PF00011: Hsp20/alpha crystallin family^	-1.0378	1	-1.16259	1	1.28595	1	1.2006	1	1.06027	1	335.927	372.029	381.16	444.912	426.53	399.491
AT1G07410	^ ^small GTPase(RAB);two-component signal transduction system (phosphorelay)^ ^Ras-related GTP-binding protein, putative similar to GTP-binding protein RAB11C GI:1370146 from [Lotus japonicus]^	-1.04214	1	-1.27779	1	1.01631	1	-1.03317	1	-1.3205	1	1032	1017.84	879.496	899.694	762.023	613.647
AT1G07420	^ATSMO1^Lipid Metabolism Gene Families;endomembrane system^Putative C-4 sterol methyl oxidase family^sterol 4-alpha-methyl-oxidase 2 (SMO2) identical to sterol 4-alpha-methyl-oxidase GI:16973471 from [Arabidopsis thaliana]; identical to cDNA sterol 4-alpha-methyl-oxidase GI:16973470^	-1.07178	1	1.06083	1	1.1307	1	-1.17015	1	1.18769	1	7500.57	6149.24	5912.25	4307.89	4147.66	6027.21
AT1G07430	^ ^PP2C (Protein Phosphatase 2C) Phosphatases;protein amino acid dephosphorylation^ ^protein phosphatase 2C, putative / PP2C, putative similar to GB:CAB90633 from [Fagus sylvatica]^	1.35035	1	-1.10441	1	-1.21574	1	1.24869	1	2.00955	1.35611e-09	149.786	207.22	166.89	164.629	227.564	459.821
AT1G07440	^ ^SDRs (short-chain dehydrogenase/reductase family);Putative tropinone reductase family;metabolism^ ^tropinone reductase, putative / tropine dehydrogenase, putative similar to tropinone reductase SP:P50165 from [Datura stramonium]^	1.18639	1	1.04426	1	1.21826	1	1.30295	1	1.23187	1	2278.9	2596.61	2873.94	3380.91	3843.91	4306.78
AT1G07450	^ ^SDRs (short-chain dehydrogenase/reductase family);transport^ ^tropinone reductase, putative / tropine dehydrogenase, putative similar to tropinone reductase SP:P50165 from [Datura stramonium]^	-1.04351	1	1.01654	1	1.33692	1	1.01566	1	-1.06184	1	862.974	845.353	968.923	1292.14	1271.82	1334.98
AT1G07460	^ ^GPI-anchored protein;lectin^Receptor like (Lectin like)^legume lectin family protein contains Legume lectins beta-chain signature, PROSITE:PS00307^	-1.19854	1	1.15718	1	1.17067	1	-1.07438	1	-1.12675	1	296.728	257.956	279.101	294.126	257.829	259.009
AT1G07470	^ ^General Transcription;transcription factor activity^ ^transcription factor IIA large subunit, putative / TFIIA large subunit, putative nearly identical to transcription factor IIA large subunit GI:2826884 from [Arabidopsis thaliana]; contains Pfam profile: PF03153 transcription factor IIA, alpha/beta subunit^	-1.06401	1	-1.07276	1	-1.05358	1	-1.07571	1	1.01529	1	8417.22	7762.71	7365.21	6659.71	6909.72	7091.75
AT1G07473	^ ^chloroplast^ ^hypothetical protein ^	-1.6162	1	1.03465	1	1.1872	1	-1.11687	1	2.71748	0.0295534	120.795	80.7582	87.2682	109.505	87.9473	291.734
AT1G07476	^ ^chloroplast^ ^hypothetical protein ^	-1.33183	1	-1.47296	1	1.00774	1	1.08431	1	-1.08712	1	181.586	147.105	146.561	199.992	163.52	119.333
AT1G07480	^ ^General Transcription;transcription factor activity^ ^transcription factor IIA large subunit / TFIIA large subunit (TFIIA-L) identical to transcription factor IIA large subunit GI:2826884 from [Arabidopsis thaliana]^	1.02112	1	-1.20449	1	-1.10996	1	-1.03753	1	1.02624	1	1248.98	1259.5	1310.17	1152.11	1153.3	1138.7
AT1G07490	^ ^ ^ ^expressed protein ^	-1.00074	1	-1.12026	1	-1.01881	1	-1.24177	0.26246	-1.33161	1	514.541	513.066	569.596	533.732	412.836	323.708
AT1G07500	^ ^ ^ ^expressed protein ; expression supported by MPSS^	1.45917	3.48761e-12	1.28088	1	-1.02262	1	-1.37907	0.52438	-1.54609	0.191216	641.544	890.569	1157.43	1014.8	597.381	404.582
AT1G07510	^ ^mitochondrion^ ^FtsH protease, putative similar to AAA-metalloprotease FtsH [Pisum sativum] GI:15021761; contains Pfam profiles PF01434: Peptidase family M41, PF00004: ATPase AAA family^	1.19576	1	-1.16393	1	-1.14007	1	1.13211	1	-1.10757	1	7632.87	7735.31	7311.35	6559.81	6417.58	4926.06
AT1G07520	^ ^SCL31^ TF ^GRAS^ ^scarecrow transcription factor family protein similar to GB:AAD24412 from [Arabidopsis thaliana] (Plant J. 18 (1), 111-119 (1999)); contains Pfam profile: PF03514 GRAS family transcription factor^	1.07079	1	1.02857	1	-1.00347	1	-1.25476	1	1.01671	1	1146.35	1247.16	1294.07	1326.55	1234.65	1183.43
AT1G07530	^ ^SCL14^ TF ^GRAS^ ^scarecrow-like transcription factor 14 (SCL14) identical to GB:AAD24412 from [Arabidopsis thaliana] (Plant J. 18 (1), 111-119 (1999))^	1.15988	1	1.15187	1	-1.28935	1	1.2685	1	1.04487	1	2958.8	3580.89	3232.2	2804.95	3839.56	3265.44
AT1G07540	^ ^ ^ TF ^MYB-related^BPF-1 type^telomere-binding protein, putative similar to telomere binding protein TBP1 [Nicotiana glutinosa] gi|23664357|gb|AAN39330^	-1.23184	1	-1.27959	1	1.03684	1	-1.08356	1	1.06304	1	409.561	378.058	431.914	465.863	424.912	388.808
AT1G07550	^ ^LRR I ;Receptor kinase-like protein family;kinase activity^ ^leucine-rich repeat protein kinase, putative similar to light repressible receptor protein kinase [Arabidopsis thaliana] gi|1321686|emb|CAA66376; contains leucine rich repeat (LRR) domains, Pfam:PF00560; contains protein kinase domain, Pfam:PF00069^	-1.01659	1	1.03123	1	-1.03751	1	-1.02011	1	1.16377	1	254.198	268.987	276.397	236.674	216.361	216.555
AT1G07560	^ ^LRR I ;Receptor kinase-like protein family;kinase activity^ ^leucine-rich repeat protein kinase, putative similar to light repressible receptor protein kinase [Arabidopsis thaliana] gi|1321686|emb|CAA66376; contains leucine rich repeat (LRR) domains, Pfam:PF00560; contains protein kinase domain, Pfam:PF00069^	1.18598	1	1.04556	1	1.1604	1	1.30584	1	-1.10528	1	702.454	660.009	701.298	829.244	955.785	924.191
AT1G07590	^ATMT-2^ putative DNA-binding protein, pentatricopeptide (PPR) repeat-containing ;DNA binding activity ^ ^pentatricopeptide (PPR) repeat-containing protein low similarity to DNA-binding protein [Triticum aestivum] GI:6958202; contains Pfam profile PF01535: PPR repeat^	1.11589	1	-1.36216	1	-1.3	1	-1.06582	1	1.05075	1	255.665	283.559	264.575	238.487	226.44	205.93
AT1G07600	^ATMT-2^metal ion binding activity^ ^metallothionein-like protein 1A (MT-1A) (MT-Q) (MT-2) identical to Metallothionein-like protein 1A (MT-1A) (MT-Q) (MT-2) SP:P43392 from (Arabidopsis thaliana)^	-1.36973	1	-2.1416	2.13667e-09	-1.09871	1	-1.1544	1	-1.40841	1	4345.57	2917.23	1954.3	1990.27	1909.51	1968.11
AT1G07610	^ ^chloroplast^ ^metallothionein-like protein 1C (MT-1C) identical to Metallothionein-like protein 1C (MT-1C). (SP:Q38804) (Arabidopsis thaliana)^	-1.87683	1	-2.1291	1	-1.0916	1	-1.25554	1	-1.70588	1	11679.1	6210.77	3422.5	3033.01	2895.28	3526.11
AT1G07620	^ ^GTP binding activity^ ^GTP1/OBG family protein similar to SP|P20964 Spo0B-associated GTP-binding protein {Bacillus subtilis}; contains Pfam profile PF01018: GTP1/OBG family^	1.09466	1	1.00919	1	1.02107	1	-1.07466	1	-1.19264	1	3028.96	3323.69	2976.92	2812.92	2747.2	2673.61
AT1G07630	^ ^PP2C (Protein Phosphatase 2C) Phosphatases;enzyme activity^ ^protein phosphatase 2C family protein / PP2C family protein similar to protein phosphatase-2c (GI:3608412) [Mesembryanthemum crystallinum]; contains Pfam PF00481 : Protein phosphatase 2C domain^	-1.33112	1	1.0233	1	-1.0507	1	-1.06913	1	1.11475	1	1315.99	1087.48	1013.48	830.986	707.064	838.799
AT1G07640	^ ^ ^ TF ^Dof (Zn)^ ^Dof-type zinc finger domain-containing protein identical to zinc finger protein OBP2 GI:5059394 from [Arabidopsis thaliana]^	1.07941	1	-1.1075	1	-1.0161	1	-1.12948	1	1.01099	1	443.924	472.397	425.022	426.057	350.426	3422.81
AT1G07650	^ ^S-Domain Kinase (Type 1) ;Receptor kinase-like protein family;kinase activity^ ^leucine-rich repeat transmembrane protein kinase, putative similar to GB:AAC50043 from [Arabidopsis thaliana] (Plant Mol. Biol. 37 (4), 587-596 (1998))^	-1.09354	1	1.03214	1	-1.0309	1	1.17539	1	-1.01292	1	494.613	482.181	544.688	574.507	726.707	842.621
AT1G07670	^ ^Primary Pumps (ATPases) Gene Families;calcium-transporting ATPase activity^Endoplasmic reticulum-type Ca-ATPase (ECA) family^calcium-transporting ATPase 4, endoplasmic reticulum-type (ECA4) identical to SP|Q9XES1 Calcium-transporting ATPase 4, endoplasmic reticulum-type (EC 3.6.3.8) {Arabidopsis thaliana); contains InterPro Accession IPR006069: Cation transporting ATPase^	1.06918	1	-1.15285	1	-1.17367	1	1.03968	1	1.15476	1	7549.74	7841.17	9753.88	8554.69	8264.07	8347.83
AT1G07680	^ ^endomembrane system^ ^hypothetical protein ^	1.21436	1	-1.16574	1	-1.10115	1	-1.25662	1	-1.08277	1	44.4389	50.8492	43.0022	33.9774	32.699	36.9676
AT1G07690	^ ^endomembrane system^ ^hypothetical protein ^	1.0302	1	-1.06411	1	-1.03831	1	-1.12439	1	1.11686	1	570.59	589.451	673.867	646.458	560.715	558.759
AT1G07700	^ ^chloroplast^ ^thioredoxin family protein low similarity to thioredoxin [Gallus gallus] GI:212766; contains Pfam profile: PF00085 Thioredoxin^	-1.04569	1	-1.03808	1	-1.08931	1	1.03293	1	-1.2395	1	5696.06	5960.41	6233.34	6557.45	7788.7	6779.25
AT1G07705	^ ^chloroplast^ ^NOT2/NOT3/NOT5 family protein contains Pfam PF04153: NOT2 / NOT3 / NOT5 family; similar to Rga (GI:1658504) [Drosophila melanogaster]^	-1.0822	1	1.04268	1	-1.12156	1	1.1656	1	1.22939	1	3691.52	3285.76	4220.44	3266.49	3176.64	3499.05
AT1G07710	^ ^Ankyrin-like protein family^ ^ankyrin repeat family protein contains ankyrin repeat domains, Pfam:PF00023^	1.24283	1	1.02342	1	-1.044	1	-1.05982	1	-1.14372	1	618.699	727.576	683.207	586.816	616.563	546.375
AT1G07720	^ ^Acyl Lipid Metabolism;endomembrane system^Ketoacyl-CoA Synthase^beta-ketoacyl-CoA synthase family protein similar to GB:AAC99312 from [Arabidopsis thaliana] (Plant J. (1999) In press)^	1.12561	1	-1.36475	1	-1.01422	1	1.12848	1	1.40602	1	661.451	770.152	653.075	704.148	884.6	1257.56
AT1G07725	^ ^metabolism^ ^exocyst subunit EXO70 family protein contains Pfam domain PF03081: Exo70 exocyst complex subunit;^	-1.03898	1	1.11315	1	1.00436	1	1.03639	1	1.06172	1	84.7794	94.68	106.035	99.315	85.5684	77.5376
AT1G07730	^ ^ ^ ^disease resistance-responsive family protein contains Pfam PF03018: Plant disease resistance response protein^	1.06697	1	1.1301	1	1.1761	1	1.01576	1	-1.01933	1	676.13	818.387	674.685	550.283	562.319	540.741
AT1G07745	^ ^putative DNA-binding protein;DNA binding activity^ ^DNA repair family protein contains similarity to Swiss-Prot:O75771 DNA repair protein RAD51 homolog 4 (R51H3) (TRAD) [Homo sapiens]^	-1.0375	1	1.04182	1	1.00489	1	-1.02848	1	1.07506	1	1492.02	1478.08	1539.36	1466.63	1293.34	1389.92
AT1G07750	^ ^ ^ ^cupin family protein similar to legumin (11S-globulin) from Ginkgo biloba [GI:949869], 11S globulin from Avena sativa [GI:472867]^	1.01454	1	1.0618	1	-1.02704	1	-1.50202	0.000267791	-1.00409	1	2503.56	2759.58	2428.28	2487.8	1740.72	1704
AT1G07770	^RIBOSOMAL PROTEIN S15A^cytosolic ribosome (sensu Eukarya)^ ^40S ribosomal protein S15A (RPS15aA) identical to GB:AAA61608 from [Arabidopsis thaliana] (Plant Physiol. 106 (1), 401-402 (1994))^	-1.32597	1	-1.00429	1	-1.15421	1	-1.13702	1	-1.03519	1	19185.5	17981.4	20917.7	18087.2	17346.7	15323
AT1G07780	^PHOSPHORIBOSYLANTHRANILATE ISOMERASE 1^tryptophan biosynthesis^PHOSPHORIBOSYLANTHRANILATE ISOMERASE^phosphoribosylanthranilate isomerase 1 (PAI1) identical to gi:619751^	1.2481	1	-1.06875	1	1.02786	1	1.13349	1	-1.16234	1	7819.81	8713.67	8038.91	9710.18	10624.5	9745.23
AT1G07790	^ ^Histone H2B;DNA binding activity^ ^histone H2B, putative strong similarity to histone H2B Arabidopsis thaliana GI:2407802, Gossypium hirsutum SP|O22582, Lycopersicon esculentum GI:3021489, Capsicum annuum SP|O49118; contains Pfam profile PF00125 Core histone H2A/H2B/H3/H4^	-1.19031	1	1.4028	1	1.16743	1	1.01942	1	-1.2081	1	15900.4	13837	18174.2	21299.9	19013.9	19468
AT1G07795	^ ^ ^ ^expressed protein ^	1.03505	1	-1.01857	1	-1.0045	1	1.06299	1	1.11223	1	211.165	249.369	240.966	247.064	276.966	284.528
AT1G07810	^ER-TYPE CA2+-ATPASE 3^autoinhibited calcium ATPase (ACA);endoplasmic reticulum [ER]-type calcium ATPase (ECA);Primary Pumps (ATPases) Gene Families;endoplasmic reticulum^Endoplasmic reticulum-type Ca-ATPase (ECA) family^calcium-transporting ATPase 1, endoplasmic reticulum-type (ECA1) identical to SP|P92939 Calcium-transporting ATPase 1, endoplasmic reticulum-type (EC 3.6.3.8) {Arabidopsis thalia…	1.05835	1	1.03499	1	-1.06846	1	1.15179	1	-1.05396	1	12647.9	12733.7	12166.3	10212.8	9966.48	9603.28
AT1G07820	^ ^Histone H4;DNA binding activity^ ^histone H4 identical to histone H4 from Lycopersicon esculentum GI:297150, Lolium temulentum SP|P02308, Acropora formosa GI:455652, Citrus jambhiri GI:16797797^	-1.49033	1	1.62914	1	1.06836	1	-1.06145	1	1.31483	1	17393.2	15617.9	18990.8	15657.7	11967.8	11850.8
AT1G07830	^ ^structural constituent of ribosome^ ^ribosomal protein L29 family protein similar to GB:CAA83057 from [Saccharomyces cerevisiae]^	1.04458	1	-1.11624	1	-1.00746	1	-1.00849	1	-1.00337	1	3719.24	3509.37	3409.18	3151.7	3139.59	3272.72
AT1G07840	^ ^ ^ ^leucine zipper factor-related similar to charged amino acid rich leucine zipper factor-1 (GI:12061569) {Mus musculus}^	-1.1777	1	1.22017	0.26297	1.0513	1	-1.08375	1	1.23303	1	1927.12	1700.49	1743.46	1884.88	1496.19	1669.46
AT1G07850	^ ^Glycosyltransferase Family 31;Glycosyltransferase Gene Families;glycosyltransferase^Glycosyltransferase Family- 31^fringe-related protein + weak similarity to Fringe [Schistocerca gregaria](GI:6573138);Fringe encodes an extracellular protein that regulates Notch signalling.^	-1.01752	1	-1.02133	1	1.16038	1	1.02128	1	1.17412	1	40.9363	39.2103	35.7403	45.5113	43.7588	41.2817
AT1G07860	^ ^ ^ ^expressed protein ^	-1.07425	1	-1.27542	1	-1.11038	1	1.01033	1	-1.04301	1	77.6014	73.0203	62.329	93.0126	96.8848	95.2784
AT1G07870	^ ^RLCK VII ;protein kinase activity^ ^protein kinase family protein contains protein kinase domain, Pfam:PF00069^	-1.0887	1	1.06907	1	-1.21635	1	-1.06099	1	1.41363	1	2091.07	2321.69	2625.64	1804.9	1832.02	1675.21
AT1G07880	^ ^Mitogen Activated Protein Kinase (MAPK) ;MAP Kinase^ ^mitogen-activated protein kinase, putative / MAPK, putative (MPK13) mitogen-activated protein kinase (MAPK)(AtMPK13), PMID:12119167; similar to GB:CAB37188 from [Medicago sativa]^	1.41672	1	-1.15945	1	-1.18131	1	-1.00406	1	1.11711	1	310.054	464.688	553.71	412.377	408.691	413.787
AT1G07890	^ASCORBATE PEROXIDASE^L-ascorbate peroxidase activity^ ^L-ascorbate peroxidase 1, cytosolic (APX1) identical to SP|Q05431 L-ascorbate peroxidase, cytosolic (EC 1.11.1.11) (AP) {Arabidopsis thaliana}, L-ascorbate peroxidase [Arabidopsis thaliana] gi|16173|emb|CAA42168; strong similarity to cytosolic ascorbate peroxidase [Spinacia oleracea] gi|1384110|dbj|BAA12890^	-1.65656	1	-1.03038	1	1.43986	1	1.16619	1	1.34944	1	23572.6	19952.8	23534	26722.2	20678.4	23809.6
AT1G07900	^ ^ASL8/LBD1^ TF ^AS2/LOB^Class I^LOB domain protein 1 / lateral organ boundaries domain protein 1 (LBD1) identical to SP|Q9LQR0 LOB domain protein 1 {Arabidopsis thaliana}^	-2.43429	1	1.31311	1	-2.52559	1	-2.93341	1	-2.75526	1		14.7348	19.1751
AT1G07910	^ ^translation elongation factor activity^ ^expressed protein identical to GB:AAB07881 AT.I.24-9 gene product from [Arabidopsis thaliana] (Mol. Gen. Genet. 219 (1-2), 106-112 (1989))^	1.04287	1	1.01668	1	-1.0097	1	1.00556	1	-1.00861	1	728.228	749.298	870.701	710.385	810.371	857.851
AT1G07920	^ ^Protein synthesis factors;EF-1alpha;translational elongation^EF1A - elongation factor 1A^elongation factor 1-alpha / EF-1-alpha identical to GB:CAA34456 from [Arabidopsis thaliana] (Plant Mol. Biol. 14 (1), 107-110 (1990))^	-1.31855	1	-1.55056	1	1.36833	1	-1.27771	1	2.46456	1	11802.7	11676.8	15686.2	17738.5	13619.1	11787
AT1G07930	^ ^Protein synthesis factors;EF-1alpha;translational elongation^EF1A - elongation factor 1A^elongation factor 1-alpha / EF-1-alpha identical to GB:CAA34456 from [Arabidopsis thaliana] (Plant Mol. Biol. 14 (1), 107-110 (1990))^	-1.24726	1	1.11708	1	-1.10033	1	-1.23829	1	-1.09979	1	10639.3	7216.79	13057.9	13187.3	10585.7	13924.4
AT1G07940	^ ^Protein synthesis factors;EF-1alpha;translational elongation^EF1A - elongation factor 1A^elongation factor 1-alpha / EF-1-alpha identical to GB:CAA34456 from [Arabidopsis thaliana] (Plant Mol. Biol. 14 (1), 107-110 (1990))^	-1.48184	1	1.2719	1	1.4554	1	-1.13836	1	-1.19849	1	14847.1	9485.95	13778.4	18881.9	16872.9	15671
AT1G07950	^ ^ ^ ^surfeit locus protein 5 family protein / SURF5 family protein similar to Surfeit locus protein 5 (SP:Q15528) {Homo sapiens}^	1.00203	1	-1.1009	1	-1.1597	1	1.10003	1	1.40019	1	811.812	811.535	1047.56	952.96	875.049	885.918
AT1G07960	^ ^endomembrane system^ ^thioredoxin family protein low similarity to protein disulfide isomerase 4 [Giardia intestinalis] GI:13489047; contains Pfam profile PF00085: Thioredoxin^	1.07983	1	1.02794	1	-1.04143	1	-1.0193	1	-1.14004	1	608.398	608.482	533.968	616.807	665.3	592.086
AT1G07970	^ ^chloroplast^ ^expressed protein ^	-1.05348	1	1.22611	1	-1.05751	1	1.00734	1	-1.06354	1	2617.03	2453.38	2999.41	2853.83	2560.72	2664.46
AT1G07980	^ ^ ^ TF ^CCAAT-box binding factor^HAP5^histone-like transcription factor (CBF/NF-Y) family protein contains Pfam profile PF00808: Histone-like transcription factor (CBF/NF-Y) and archaeal histone; similar to Chromatin accessibility complex protein 1 (CHRAC-1) (CHRAC-15) (HuCHRAC15) (DNA polymerase epsilon subunit p15) (SP:Q9NRG0) {Homo sapiens}^	1.13077	1	-1.02885	1	-1.01932	1	1.01481	1	-1.02239	1	3785.36	4256.54	3560.64	3704.03	3536.95	3210.25
AT1G07990	^ ^chloroplast^ ^SIT4 phosphatase-associated family protein contains Pfam profile: PF04499 SIT4 phosphatase-associated protein^	1.10225	1	1.03602	1	-1.13571	1	1.03076	1	-1.07729	1	3797.61	4027.39	3961.97	3916.03	3995.83	3823.68
AT1G08000	^ ^ ^ TF ^GATA (Zn)^ ^zinc finger (GATA type) family protein similar to PIR:T05288 from [Arabidopsis thaliana]^	-1.06758	1	1.0884	1	1.34102	1	-1.23976	1	1.0985	1	3133.25	2770.04	3475.68	4289.99	3723.5	3845.12
AT1G08010	^ ^ ^ TF ^GATA (Zn)^ ^zinc finger (GATA type) family protein similar to PIR:T05288 from [Arabidopsis thaliana]^	1.00333	1	1.15203	1	1.13688	1	1.00519	1	1.05781	1	655.221	607.194	732.627	780.579	680.893	708.417
AT1G08020	^ ^ ^ ^expressed protein ^	1.07568	1	1.01937	1	1.03967	1	1.19406	1	-1.12745	1	3838.35	4119.06	3949.44	3684.02	3835.1	3449.55
AT1G08030	^ ^mitochondrion^ ^expressed protein ^	-1.00891	1	-1.0388	1	-1.23072	1	1.01418	1	-1.08665	1	2039.6	2128.17	2306.41	2151.18	2360.09	2398.93
AT1G08035	^ ^ ^ ^expressed protein ; expression supported by MPSS^	1.22522	1	1.07332	1	1.12839	1	1.03298	1	1.32681	1	237.009	300.977	281.711	260.324	272.093	375.409
AT1G08040	^ ^storage protein^ ^expressed protein contains Pfam profile PF05212: Protein of unknown function (DUF707)^	-1.02059	1	-1.10778	1	-1.06849	1	1.22743	1	1.15068	1	3435.65	3203.72	2561.8	2746.5	2831.57	3081.21
AT1G08050	^ ^chloroplast^ ^zinc finger (C3HC4-type RING finger) family protein low similarity to SP|P79263 Inter-alpha-trypsin inhibitor heavy chain H4 precursor {Sus scrofa}; contains Pfam profiles PF00097: Zinc finger, C3HC4 type (RING finger), PF00092: von Willebrand factor type A domain^	1.03164	1	1.13756	1	1.07084	1	1.07175	1	1.01456	1	157.495	179.037	190.442	222.573	239.432	197.797
AT1G08060	^MORPHEUS MOLECULE^Chromatin remodeling complex subunit R (SWI2/SNF2 homologs);storage protein^ ^MOM1 identical to MOM1 (mutation in a 'Morpheus molecule') [Arabidopsis thaliana] gi|8132770|gb|AAF73381.1|^	-1.09398	1	1.22672	1	1.07117	1	-1.04847	1	1.00888	1	2197.28	2247.72	2295.32	2719.91	2712.56	2560.79
AT1G08065	^ ^carbonate dehydratase activity^ ^carbonic anhydrase family protein similar to storage protein (dioscorin) [Dioscorea cayenensis] GI:433463; contains Pfam profile PF00194: Eukaryotic-type carbonic anhydrase^	-1.11094	1	1.10847	1	-1.01911	1	-1.0175	1	-1.04696	1	404.877	315.837	374.741	376.476	291.692	257.226
AT1G08070	^ ^chloroplast^ ^pentatricopeptide (PPR) repeat-containing protein contains Pfam profile PF01535: PPR repeat^	-1.01227	1	-1.00634	1	-1.08837	1	-1.05501	1	-1.02223	1	423.558	414.917	414.392	301.088	285.442	300.404
AT1G08080	^ ^storage protein^ ^carbonic anhydrase family protein similar to storage protein (dioscorin) [Dioscorea cayenensis] GI:433463; contains Pfam profile PF00194: Eukaryotic-type carbonic anhydrase^	-1.08689	1	1.09196	1	1.17228	1	-1.19873	1	1.38495	1	70.8541	60.4232	72.2622	115.16	81.6057	81.0947
AT1G08090	^LATERAL ROOT INITIATION 1^MFS(Major Facilitator);Inorganic Solute Cotransporters;nitrate transport^High affinity nitrate transporter family^high-affinity nitrate transporter (ACH1) identical to trans-membrane nitrate transporter protein AtNRT2:1 [Arabidopsis thaliana] GI:3747058, high-affinity nitrate transporter ACH1 [Arabidopsis thaliana] GI:3608362^	-1.09939	1	-1.01262	1	1.02797	1	1.00332	1	1.28142	1	27.9412	31.8904	34.5309	40.1368	34.6493	35.9474
AT1G08100	^NITRATE TRANSPORTER 2^MFS(Major Facilitator);Inorganic Solute Cotransporters;nitrate transporter activity^High affinity nitrate transporter family^high-affinity nitrate transporter (ACH2) identical to high-affinity nitrate transporter ACH2 [Arabidopsis thaliana] GI:3608364^	1.13024	1	1.08536	1	-1.19036	1	-1.13643	1	1.00356	1	327.935	310.07	333.22	378.826	340.325	320.829
AT1G08105	At1g08105 Ac-related transposase	1.23819	1	-1.05434	1	-1.24314	1	1.13883	1	-1.0919	1	44.7543	45.0346	48.333	42.3893	47.1927	47.9121
AT1G08110	^ ^Single gene-encoded CBPs;carbohydrate metabolism^ ^lactoylglutathione lyase, putative / glyoxalase I, putative similar to lactoylglutathione lyase SP:O04885 from [Brassica juncea]^	-1.11365	1	-1.01901	1	1.07893	1	1.04771	1	-1.02552	1	534.563	570.801	1934.8	1893.63	581.693	740.46
AT1G08120	^ ^protein kinase activity^ ^hypothetical protein ^	-1.01052	1	1.01276	1	1.03239	1	-1.02401	1	1.0495	1	167.157	148.624	149.325	145.542	144.278	145.433
AT1G08130	^ ^DNA ligase activity^ ^DNA ligase / polydeoxyribonucleotide synthase [ATP] identical to SP|Q42572 DNA ligase (EC 6.5.1.1) (Polydeoxyribonucleotide synthase [ATP]) {Arabidopsis thaliana}; contains Pfam profiles: PF01068 ATP dependent DNA ligase domain, PF04679 ATP dependent DNA ligase C terminal region, PF04675 DNA ligase N terminus^	-1.01873	1	-1.09395	1	-1.14888	1	1.07397	1	-1.14234	1	14408.3	13795.6	14213.9	13231.8	13922.1	13357.9
AT1G08140	^ ^CPA2(Monovalent Cation:Proton Antiporter-2);Antiporters;sodium:hydrogen antiporter activity^Putative Na+/H+ antiporter family^cation/hydrogen exchanger (CHX6a) Note: CHX6a and CHX6b were originally 1 gene but were split pased on alignments with other family members; may be a pseudogene and requires futher investigation; monovalent cation:proton antiporter family 2 (CPA2) member, PMID:11500563^	1.12538	1	-1.00126	1	-1.1083	1	1.202	1	-1.05158	1	73.283	71.9759	72.715	69.1674	74.0343	71.0168
AT1G08150	^CHX5^CPA2(Monovalent Cation:Proton Antiporter-2);Antiporters;sodium:hydrogen antiporter activity^Putative Na+/H+ antiporter family^sodium/hydrogen exchanger family protein contains InterPro entry IPR006153: Sodium/hydrogen exchanger^	1.20134	1	1.12458	1	1.04356	1	1.12851	1	-1.13155	1	120.065	129.273	142.03	146.188	147.999	130.15
AT1G08160	^ ^ ^ ^harpin-induced protein-related / HIN1-related / harpin-responsive protein-related weak similarity to hin1 [Nicotiana tabacum] GI:1619321^	-1.38715	0.25998	1.11609	1	-1.01108	1	-1.20907	1	-1.08295	1	1000.46	813.161	909.381	997.02	716.397	675.949
AT1G08170	^ ^Histone H2B;DNA binding activity^ ^histone H2B family protein similar to histone H2B from Chlamydomonas reinhardtii [SP|P54347, SP|P54346, SP|P50565], Volvox carteri [SP|P16867, SP|P16868]; contains Pfam profile PF00125 Core histone H2A/H2B/H3/H4^	-1.001	1	1.34121	1	1.19705	1	1.04318	1	-1.13544	1	356.446	377.233	587.581	721.324	723.505	684.872
AT1G08180	^ ^ ^ ^expressed protein ^	1.41193	2.63926e-06	-1.42521	0.26297	1.16649	1	1.2279	1	1.04629	1	2000.61	2611.6	2192.93	2403.09	2490.5	2012.71
AT1G08190	^ ^ ^ ^vacuolar assembly protein, putative (VPS41) 99.8% identical to Vacuolar assembly protein VPS41 homolog (SP:P93043) [Arabidopsis thaliana]; similar to vacuolar assembly protein vps41 GI:1835787 from [Lycopersicon esculentum]^	1.11575	1	1.0674	1	-1.13699	1	-1.00615	1	-1.21534	1	887.051	1096.59	1113.95	884.997	1077.21	969.184
AT1G08200	^UDP-D-APIOSE/UDP-D-XYLOSE SYNTHASE 2^dTDP-rhamnose biosynthesis^DTDP-GLUCOSE 4-6-DEHYDRATASE^expressed protein ^	1.05667	1	-1.08557	1	1.04982	1	-1.01306	1	1.00075	1	7493.41	7247.32	7334.5	7374.24	6510.59	5875.13
AT1G08210	^ ^GPI-anchored protein;endomembrane system^Aspartyl-Proteases^aspartyl protease family protein contains Pfam profile PF00026: Eukaryotic aspartyl protease; similar to CND41, chloroplast nucleoid DNA binding protein (GI:2541876) {Nicotiana tabacum}^	1.06314	1	-1.23503	1	-1.09553	1	-1.04327	1	-1.12672	1	9517.97	9836.03	7555.86	7111.78	8044.82	7742.93
AT1G08220	^ ^mitochondrion^ ^expressed protein ^	1.0061	1	1.03357	1	1.116	1	1.07047	1	-1.07422	1	2641.22	2852.41	2957.02	2826.58	2609.61	2342.96
AT1G08230	^ ^AAAP(Amino Acid/Auxin Permease);Organic Solute Cotransporters;AAAP family;amino acid permease activity^Amino acid permease family^amino acid transporter family protein low similarity to amino acid permease [Oryza sativa] GI:7415521; contains Pfam profile PF01490: Transmembrane amino acid transporter protein^	-1.47219	1	-1.12049	1	-1.00894	1	1.52872	1	1.5679	1	6051.49	4730.47	3431.89	3839.15	5250.87	6175
AT1G08250	^ ^ chloroplast;phenylalanine biosynthesis, Bacillus subtilis ^PREPHENATE DEHYDRATASE^prephenate dehydratase family protein contains similarity to prephenate dehydratase GI:1008717 from [Amycolatopsis methanolica]^	-1.00507	1	1.06014	1	1.20002	1	-1.25548	1	1.06039	1	1190.49	1255.1	1360.56	1513.96	1204.29	1583.15
AT1G08260	^EMBRYO DEFECTIVE 2284^putative DNA-binding protein;EMB;DNA binding activity^Embryo Defective^DNA-directed DNA polymerase epsilon catalytic subunit, putative similar to SP|Q07864 DNA polymerase epsilon, catalytic subunit A (EC 2.7.7.7) (DNA polymerase II subunit A) {Homo sapiens}; contains Pfam profiles: PF03175 DNA polymerase type B, organellar and viral, PF00136 DNA polymerase family B, PF03104…	-1.36706	1	1.64963	1	-2.80306	1	1.69275	1	1.14228	1	108.745	93.9219	153.426	91.0818	95.205	60.5905
AT1G08270	^ ^ ^ ^expressed protein low similarity to SP|P46467 SKD1 protein (Vacuolar sorting protein 4b) {Mus musculus}^	1.01632	1	-1.0683	1	-1.10787	1	1.01464	1	-1.11307	1	267.935	272.026	320.562	318.736	336.564	296.891
AT1G08280	^ ^Glycosyltransferase Family 29;protein amino acid glycosylation^ ^glycosyl transferase family 29 protein / sialyltransferase family protein contains Pfam profile: PF00777 sialyltransferase (Glycosyltransferase family 29)^	1.0141	1	1.27376	1	1.14248	1	-1.26026	1	-1.21878	1	690.853	759.895	909.639	928.827	833.359	781.683
AT1G08290	^ ^ ^ TF ^C2H2 (Zn)^ ^zinc finger (C2H2 type) protein (WIP3) identical to WIP3 protein [Arabidopsis thaliana] gi|18027014|gb|AAL55723; contains Pfam domain, PF00096: Zinc finger, C2H2 type^	-1.18337	1	-1.06212	1	-1.23306	1	-1.04233	1	-1.15803	1	88.7163	79.2585	82.3837	60.4694	62.0069	57.1582
AT1G08300	^ ^endomembrane system^ ^expressed protein ^	-1.02363	1	-1.30106	1	-1.32365	1	-1.05232	1	1.03737	1	107.771	126.754	148.76	117.768	150.211	121.118
AT1G08310	^ ^enzyme activity^ ^esterase/lipase/thioesterase family protein contains Interpro entry IPR000379^	1.14036	1	2.81496	2.76588e-05	1.35095	1	1.50241	3.0798e-05	1.10624	1	117.698	147.871	486.225	477.705	597.922	555.574
AT1G08320	^ ^AtbZIP21^ TF ^bZIP^ ^bZIP family transcription factor contains Pfam profile: PF00170 bZIP transcription factor^	-1.09581	1	1.10856	1	1.26588	1	1.14353	1	1.62444	1.95861e-08	556.667	519.99	650.944	948.779	1306.19	1933.28
AT1G08340	^ ^ ^ ^rac GTPase activating protein, putative similar to rac GTPase activating protein 1 GI:3695059 from [Lotus japonicus]; contains Pfam profile PF00620: RhoGAP domain^	-1.09644	1	1.01199	1	1.1053	1	-1.02693	1	1.04516	1	247.052	248.271	350.812	343.74	334.174	288.597
AT1G08350	^ ^Putative endosomal protein family^ ^endomembrane protein 70 family protein KNOLLE; similar to putative endosomal protein GB:AAD20090 GI:4406780 from [Arabidopsis thaliana]^	-1.0333	1	1.14157	1	1.09174	1	-1.01023	1	-1.19252	1	2144.51	2225.64	2233.64	2326.02	1864.5	1828.1
AT1G08360	^ ^structural constituent of ribosome^ ^60S ribosomal protein L10A (RPL10aA) similar to 60S ribosomal protein L10A GB:AAC73045 GI:3860277 from [Arabidopsis thaliana]^	-1.40066	1	-1.11574	1	-1.11685	1	-1.29011	1	1.29649	1	2306.18	1809.32	2347.8	2348.62	2115.62	1694.75
AT1G08370	^ ^putative transcription regulator^ ^hydroxyproline-rich glycoprotein family protein contains proline-rich extensin domains, INTERPRO:IPR002965; contains some similarity to transcription factor [Danio rerio] gi|15617376|emb|CAC69871^	1.07226	1	-1.10991	1	1.05345	1	-1.04949	1	1.01848	1	10268.9	11273.8	8568.93	8480.64	9089.98	9347.79
AT1G08380	^ ^chloroplast^ ^expressed protein ^	-1.97557	1	1	1	-100	1	1	1	-1.27777	1			15.4801	5.9313	25.9271	25.749
AT1G08390	^ ^ ^ ^expressed protein ^	-1.01256	1	1.06009	1	-1.1459	1	1.09927	1	-1.1409	1	5390.35	5646.83	6032.81	5173.94	5291.54	4587.16
AT1G08400	^ ^ ^ ^chromosome structural maintenance protein-related contains weak similarity to RAD50-interacting protein 1 [Homo sapiens] gi|11967435|gb|AAG42101^	1.01324	1	1.36378	0.0925166	1.00529	1	1.06932	1	-1.1068	1	2747.71	2966.39	3784.99	3911.85	3565.82	3629.73
AT1G08410	^ ^ATP binding activity^ ^GTP-binding family protein contains Pfam domain, PF01926: GTPase of unknown function^	-1.03034	1	1.79715	2.6863e-05	-1.41118	1	-1.39608	1	1.23802	1	895.843	940.037	1152.22	926.187	837.579	975.096
AT1G08420	^ ^Serine/Threonine (ST) phosphatases;protein serine/threonine phosphatase activity^ ^kelch repeat-containing protein / serine/threonine phosphoesterase family protein contains Pfam profiles: PF00149 calcineurin-like phosphoesterase, PF01344 kelch motif^	-1.03688	1	1.0073	1	-1.03854	1	1.15826	1	-1.09816	1	4582.61	4729.27	5121.99	4550.31	4490.67	3853.45
AT1G08430	^ ^Bax inhibitor-1 / TEGT protein homolog family^ ^expressed protein contains Pfam profile PF01027: Uncharacterized protein family UPF0005^	1.02676	1	1.19559	1	-1.27091	1	1.00433	1	-1.00558	1	69.2596	67.0245	71.4929	62.3506	59.8995	52.5533
AT1G08440	^ ^Bax inhibitor-1 / TEGT protein homolog family;subtilase activity^ ^hypothetical protein contains Pfam profile PF01027: Uncharacterized protein family UPF0005^	-1.17733	1	-1.06706	1	1.12555	1	-1.02663	1	1.14595	1	224.936	216.559	183.407	188.525	204.251	190.613
AT1G08450	^CALRETICULIN 3^calcium ion storage activity^ ^calreticulin 3 (CRT3) identical to similar to SP|O04153 Calreticulin 3 precursor {Arabidopsis thaliana}^	1.03808	1	1.00875	1	1.10829	1	1.03784	1	-1.07711	1	2442.94	2692.22	2529.29	2178.64	2048.8	1937.85
AT1G08460	^ ^Histone deacetylases (RPD3/HDA1 superfamily)^ ^histone deacetylase family protein (HDA8) identical to HDA8 [Arabidopsis thaliana] GI:21360988low similarity to SP|Q9Z2V5 Histone deacetylase 6 (HD6) (Histone deacetylase mHDA2) {Mus musculus}; contains Pfam profile PF00850: Histone deacetylase family; supporting cDNA gi|21360987|gb|AF510167.1|^	-1.09214	1	-1.21132	1	-1.01904	1	-1.0235	1	-1.04359	1	2890.55	3204.35	2613	2333.04	2310.47	2253.46
AT1G08470	^ ^endomembrane system^ ^strictosidine synthase family protein similar to strictosidine synthase [Rauvolfia serpentina][SP|P15324]^	-1.22514	1	-1.01515	1	1.09524	1	1.09121	1	1.05264	1	1877.85	1530.64	1723.45	1859.16	1710.52	2156.5
AT1G08480	^ ^ ^ ^expressed protein ^	1.05788	1	1.24431	1	1.05639	1	-1.16433	1	-1.28708	1	8644.41	8679.57	8814	9679.29	9852.78	8054.22
AT1G08490	^ ^chloroplast^ ^cysteine desulfurase, putative similar to nitrogen fixation protein (nifS) GB:D64004 GI:1001701 from [Synechocystis sp]; contains TIGRFAM TIGR01364: phosphoserine aminotransferase; contains Pfam PF00266: aminotransferase, class V^	-1.01925	1	1.17028	1	1.13078	1	-1.01176	1	1.21404	1	4464.57	4038.49	3496.95	3490.17	3673.53	4091.48
AT1G08500	^ ^GPI-anchored protein;endomembrane system^Early nodulin like Phytocyanins^plastocyanin-like domain-containing protein ^	1	1	100	1	1	1	1	1	1	1		-6.01696	15.0674
AT1G08510	^ ^Acyl Lipid Metabolism;acyl carrier activity^Acyl-ACP Thioesterase FatB^acyl-[acyl carrier protein] thioesterase / acyl-ACP thioesterase / oleoyl-[acyl-carrier protein] hydrolase / S-acyl fatty acid synthase thioesterase identical to acyl-(acyl carrier protein) thioesterase [Arabidopsis thaliana] GI:804948^	1.15418	1	-1.11836	1	-1.13317	1	-1.01497	1	1.29723	0.78471	7682.86	7290.77	7454.25	8181.29	10052.3	11029.1
AT1G08520	^PIGMENT DEFECTIVE 166^EMB;biosynthesis of chlorophyll^Seed Pigment;Mg chelatase;Mg Chelatase^magnesium-chelatase subunit chlD, chloroplast, putative / Mg-protoporphyrin IX chelatase, putative (CHLD) similar to Mg-chelatase SP|O24133 from Nicotiana tabacum, GB:AF014399 GI:2318116 from [Pisum sativum]^	-1.26852	1	1.10864	1	-1.43785	1	1.10047	1	1.33894	1	1649.51	1405.95	1420.16	1311.76	1306.86	1842.95
AT1G08530	^ ^ ^ ^expressed protein ^	-1.06746	1	-1.0251	1	1.09862	1	-1.00859	1	-1.10861	1	2706.74	2619.84	2459.59	2431.81	2259.55	2233.71
AT1G08540	^SIGMA FACTOR B^General Transcription;sigma factor activity^ ^RNA polymerase sigma subunit SigB (sigB) / sigma factor 2 (SIG2) identical to sigma factor SigB [Arabidopsis thaliana] GI:5478446, plastid RNA polymerase sigma-subunit [Arabidopsis thaliana] GI:2879922, sigma factor [Arabidopsis thaliana] GI:2597831, sigma factor 2 (SIG2) [Arabidopsis thaliana] GI:2353173; contains Pfam profiles PF0454…	1.04119	1	-1.08174	1	-1.0053	1	1.02146	1	1.20951	1	1109.44	1091.32	1100.51	1141.12	1022.07	1108.72
AT1G08550	^NON-PHOTOCHEMICAL QUENCHING 1^violaxanthin de-epoxidase activity;carotenoid biosynthesis^VIOLAXANTHIN DE-EPOXIDASE^violaxanthin de-epoxidase precursor, putative (AVDE1) similar to EST gb|N37612^	-1.08366	1	1.11557	1	1.00502	1	1.0214	1	1.18089	1	2869.03	2914.22	2738.39	2510.25	2571.11	2862.47
AT1G08560	^KNOLLE^EMB;Syntaxin;phragmoplast^Embryo Defective;SYP11 Gene Family^syntaxin-related protein KNOLLE (KN) / syntaxin 111 (SYP111) identical to SP|Q42374 Syntaxin-related protein KNOLLE (Syntaxin 111) (AtSYP111) {Arabidopsis thaliana}; BAC F22O13 has a deletion of a cytosine at position 7887^	-1.04812	1	1.15241	1	1.10296	1	1.10641	1	1.09186	1	15735	15259.4	18317.1	17651.1	16780	17091.2
AT1G08570	^ ^thioredoxin^ ^thioredoxin family protein contains Pfam profile: PF00085 Thioredoxin; similar to ESTs gb|T46281, gb|R83933, gb|N65879, emb|F14466, gb|N96726, gb|AA042340, and emb|Z18150^	-1.0398	1	1.08705	1	-1.04528	1	-1.33402	1	1.11999	1	9385.3	7964.88	9564.03	9793.62	7595.67	10229.3
AT1G08580	^ ^ ^ ^expressed protein ^	-1.02998	1	1.00068	1	-1.09652	1	-1.02189	1	-1.24729	1	16635.8	16620.2	15882.4	13342.1	13959.6	13928.9
AT1G08590	^ ^LRR XI & LRR XII ;Receptor kinase-like protein family;kinase activity^ ^CLAVATA1 receptor kinase (CLV1) similar to receptor-like protein kinase (Ipomoea nil) (U77888)^	-1.2483	1	1.15093	1	1.27226	1	-1.15543	1	-1.23486	1	76.7765	54.1057	48.9483	49.8249	59.2501	61.3257
AT1G08600	^ ^Chromatin remodeling complex subunit R (SWI2/SNF2 homologs);nucleic acid binding activity^ ^SNF2 domain-containing protein / helicase domain-containing protein similar to SP|P46100 Transcriptional regulator ATRX {Homo sapiens}; contains PFam profiles PF00271: Helicase conserved C-terminal domain, PF00176: SNF2 family N-terminal domain; non-consensus GC donor splice site at exon boundary 28614^	-1.02248	1	1.10448	1	-1.30495	1	-1.11804	1	1.40337	1	3729.23	3816.86	4040.82	2802.07	3096.56	3401.82
AT1G08610	^ ^ ^ ^pentatricopeptide (PPR) repeat-containing protein contains Pfam profile PF01535: PPR repeat^	-6.44326	1	-100	1	-1.57603	1	2.48389	1	2.95197	1	23.0027	5.05568	9.01003	10.8136
AT1G08620	^ ^ ^ TF ^Jumonji^ ^transcription factor jumonji (jmj) family protein / zinc finger (C5HC2 type) family protein contains Pfam domains, PF02375: jmjN domain, PF02373: jmjC domain and PF02928: C5HC2 zinc finger^	1.01834	1	1.03784	1	-1.111	1	1.00731	1	-1.10298	1	2284.44	2223.67	2167.48	2120.4	2030.16	1866.13
AT1G08630	^ ^ ^ ^L-allo-threonine aldolase-related similar to L-allo-threonine aldolase (EC 4.1.2.-) (L-allo-TA) (L-allo-threonine acetaldehyde-lyase) (SP:O07051) {Aeromonas jandaei}; similar to ESTs gb|R30517, gb|T42772, gb|R90493, and gb|R90493^	-1.08072	1	-1.05791	1	1.10013	1	1.0592	1	-1.07677	1	2643.44	2666.68	3053.13	2998.1	2904.15	2799.95
AT1G08640	^ ^chloroplast^ ^expressed protein ^	-1.04669	1	1.00046	1	1.02903	1	-1.03409	1	1.09468	1	7198.4	7893.25	6985.25	7146.68	7860.93	8168.35
AT1G08650	^ ^Phosphoenolpyruvate Carboxylase Kinase (PPCK) ;protein kinase activity^ ^phosphoenolpyruvate carboxylase kinase identical to phosphoenolpyruvate carboxylase kinase [Arabidopsis thaliana] gi|6318613|gb|AAF06968; contains protein kinase domain, Pfam:PF00069^	1.08122	1	1.69261	9.70533e-09	1.452	1	-1.12611	1	-1.14507	1	1676.23	2059.29	3417.76	3306.07	3144.39	3874.69
AT1G08660	^ ^Glycosyltransferase Family 29;Glycosyltransferase Gene Families;glycosyltransferase^Glycosyltransferase Family- 29^glycosyl transferase family 29 protein / sialyltransferase family protein contains Pfam profile: PF00777 sialyltransferase (Glycosyltransferase family 29)^	1.02521	1	-1.11832	1	1.02723	1	1.0068	1	1.09407	1	654.843	655.376	628.185	693.654	678.996	680.917
AT1G08670	^ ^ ^ ^epsin N-terminal homology (ENTH) domain-containing protein / clathrin assembly protein-related contains Pfam PF01417: ENTH domain. ENTH (Epsin N-terminal homology) domain;similar to epsin 2b (GI:3894397) [Homo sapiens]^	1.09706	1	-1.50342	1	1.56095	1	1.32285	1	1.13541	1	20.3217	23.4571	20.5534	22.6871	19.9073	22.3026
AT1G08690	AT1G08690_1 unknown protein similar to ESTs gb|T20593 and emb|Z35049	1.13302	1	1.04212	1	1.11039	1	-1.13222	1	-1.00176	1	2502.28	2627.69	2965.15	2767.52	2396.68	2787.16
AT1G08700	^ ^Putative presenilin homolog family;endomembrane system^ ^presenilin family protein similar to SP|P52166 Presenilin sel-12 {Caenorhabditis elegans}; contains Pfam profile PF01080: Presenilin^	1.1986	1	1.14846	1	1.02006	1	1.19647	1	-1.42244	1	8731.15	9672.53	7951.87	8293.36	8385.41	7150.83
AT1G08710	^ ^ ^ ^F-box family protein similar to ESTs gb|T22270 and gb|T76886 ; similar to SKP1 interacting partner 2 (SKIP2) TIGR_Ath1:At5g67250^	-1.06555	1	1.07399	1	1.17008	1	-1.10574	1	-1.17252	1	1165.19	1225.32	1344.24	1467.88	1253.07	1132.3
AT1G08720	^ENHANCED DISEASE RESISTANCE 1^Disease Resistance;CTR1/EDR1-like Protein Kinase ;MAPKKK;mitochondrion^MAPKK;Raf subfamily^mitogen-activated protein kinase kinase kinase (MAPKKK) (EDR1) identical to EDR1, a MAP kinase kinase kinase [Arabidopsis thaliana] gi|11127925|gb|AAG31143^	-1.26355	0.77709	1.09418	1	-1.234	1	1.00037	1	1.15265	1	2606	2125.96	2587.55	2710	2893.57	2986.55
AT1G08730	^ATXIC^Myosin;motor activity^Myosin-like proteins^myosin heavy chain (PCR43) identical to myosin heavy chain PCR43 (PIR:T00727) [Arabidopsis thaliana]; similar to ESTs gb|R30087 and gb|AA394762^	-1.01404	1	1.09404	1	-1.04624	1	-1.005	1	1.03123	1	353.328	379.18	397.491	384.342	361.395	340.167
AT1G08740	^ ^mitochondrion^ ^Ulp1 protease family protein contains Pfam profile PF02902: Ulp1 protease family, C-terminal catalytic domain; similar to At1g21020, At3g26530, At1g08760, At2g29240, At1g35650, At1g21030^	-1.0344	1	1.05841	1	-1.02111	1	1.07313	1	-1.11717	1	182.814	177.348	177.917	184.964	202.273	196.868
AT1G08750	^ ^Glycosylphosphatidylinositol (GPI)-anchored proteins;GPI-anchor transamidase activity^ ^GPI-anchor transamidase, putative similar to SP|P49018 GPI-anchor transamidase (EC 3.-.-.-) (GPI transamidase) {Saccharomyces cerevisiae}; contains Pfam profile PF01650: Peptidase C13 family^	1.01323	1	1.1151	1	1.07141	1	1.03367	1	1.03691	1	3111.3	3697.09	3990.71	3439.11	3579.04	4100.01
AT1G08760	^ ^ ^ ^expressed protein similar to At1g21030, At5g44890, At2g29240, At1g08740; similar to EST gb|N96641^	1.17698	1	1.02916	1	-1.166	1	-1.08864	1	-1.24513	1	2046.08	2421.62	2836.15	2448.02	2371.21	2038.24
AT1G08770	^ ^chloroplast^ ^prenylated rab acceptor (PRA1) family protein weak similarity to prenylated Rab acceptor 1 (PRA1) [Homo sapiens] GI:4877285; contains Pfam profile PF03208: Prenylated rab acceptor (PRA1)^	-1.12296	1	-1.0347	1	1.13177	1	-1.1805	1	-1.06091	1	4829.94	4792.64	3982.7	3916.75	3875.55	3966.81
AT1G08780	^ ^ ^ ^prefoldin, putative similar to Swiss-Prot:Q9NQP4 prefoldin subunit 4 (Protein C-1) [Homo sapiens]^	1.15411	1	-1.1103	1	1.08558	1	1.12933	1	-1.04713	1	10935.2	11461	11878.2	12211	10573.2	8686.94
AT1G08790	^ ^ ^ ^hypothetical protein ^	-1.00279	1	1.12298	1	-1.12283	1	-1.07659	1	-1.07342	1	39.4902	32.7497	37.2514	32.1298	30.6507	21.3489
AT1G08800	^ ^endomembrane system^ ^expressed protein weak similarity to SP|Q02455 Myosin-like protein MLP1 {Saccharomyces cerevisiae}; contains Pfam profile PF04576: Protein of unknown function, DUF593^	-1.01024	1	-1.40642	0.136673	-1.48515	1	-1.28421	1	-1.10548	1	871.107	961.794	805.527	557.899	553.696	413.525
AT1G08810	^ ^AtMYB60^ TF ^MYB-(R1)R2R3^ ^myb family transcription factor (MYB60) ^	-1.082	1	1.16368	1	1.22249	1	1.28559	1	1.39318	1	70.9968	78.7943	113.635	99.0832	103.023	138.698
AT1G08820	^VAMP/SYNAPTOBREVIN-ASSOCIATED PROTEIN 27-2^structural molecule activity^ ^vesicle-associated membrane family protein / VAMP family protein similar to VAP27 GI:6688926 [Nicotiana plumbaginifolia]^	1.01441	1	1.0389	1	-1.00511	1	-1.18123	1	-1.08848	1	4355.77	4228.25	3990.44	4543.24	3952.67	3774.43
AT1G08830	^ ^ copper, zinc superoxide dismutase activity ^ ^superoxide dismutase [Cu-Zn] (SODCC) / copper/zinc superoxide dismutase (CSD1) identical to SWISS-PROT: P24704^	-1.75641	1	1.52085	1	-1.08724	1	1.27594	1	1.15586	1	17712.8	13234.3	19450.4	16304.8	11887.3	12925.5
AT1G08840	^EMBRYO DEFECTIVE 2411^EMB;chloroplast^Embryo Defective^DNA replication helicase, putative similar to helicase [Xenopus laevis] gi|18845092|gb|AAL79550^	1.05868	1	1.29838	1	-2.22951	1	1.52629	1	1.00536	1	168.58	195.085	266.84	111.26	161.483	141.856
AT1G08845	^ ^ ^ ^expressed protein ^	-1.03731	1	1.02853	1	1.07053	1	1.12218	1	-1.14781	1	2835.68	2780.72	2818.84	3193.02	3295.43	2956.8
AT1G08860	^BONZAI 3^ ^ ^copine, putative Similar to BONZAI1 [Arabidopsis thaliana] GI:15487382; contains Pfam profile PF00168: C2 domain^	1.13837	1	1.03405	1	-1.08687	1	-1.03112	1	-1.30005	1	1152.74	1371.83	1423.97	1245.64	1054.14	877.185
AT1G08880	^ ^Histone H2A;chloroplast^ ^histone H2A, putative Strong similarity to histone H2A Cicer arietinum SP|O65759, Picea abies SP|P35063; contains Pfam profile PF00125 Core histone H2A/H2B/H3/H4; ESTs gb|ATTS3874,gb|T46627,gb|T14194 come from this gene^	-1.68478	1	-9.52708	1	-5.91067	1	23.411	1	-10.4814	1	19.6605	23.8198	12.3692	14.7839	21.6379	17.6639
AT1G08890	^ ^C2H2 zinc finger family;SUGAR TRANSPORTERS;MFS(Major Facilitator);Organic Solute Cotransporters;carbohydrate transporter activity^MONOSACCHARIDE-H+ SYMPORTERS;Putative sugar transporter family^sugar transporter family protein similar to sugar-porter family proteins 1 and 2 [Arabidopsis thaliana] GI:14585699, GI:14585701; contains Pfam profile PF00083: major facilitator superfamily protein^	1.46764	1	1.2076	1	-1.06041	1	1.03447	1	1.57213	1	42.7942	50.6726	57.536	61.3334	63.1696	71.7267
AT1G08900	^ ^C2H2 zinc finger family;SUGAR TRANSPORTERS;MFS(Major Facilitator);Organic Solute Cotransporters;carbohydrate transporter activity^MONOSACCHARIDE-H+ SYMPORTERS;Putative sugar transporter family^sugar transporter-related contains similarity to sugar-porter family protein 2 GI:14585701 from [Arabidopsis thaliana]^	-1.09182	1	1.06119	1	-1.04428	1	1.04558	1	-1.03253	1	1101.49	1082.65	1175.51	1270.52	1312.79	1296.14
AT1G08910	^ ^ ^ ^zinc finger (MIZ type) family protein similar to putative variable cytadhesin protein (GI:7677312) {Mycoplasma gallisepticum}; contains Pfam PF02891: MIZ zinc finger domain^	-1.00922	1	1.04815	1	-1.14442	1	-1.06749	1	-1.11759	1	2111.97	1998.13	1953.11	2051.33	1896.01	1993.66
AT1G08920	^ ^SUGAR TRANSPORTERS;MFS(Major Facilitator);Organic Solute Cotransporters;carbohydrate transporter activity^MONOSACCHARIDE-H+ SYMPORTERS;Putative sugar transporter family^sugar transporter, putative similar to ERD6 protein {Arabidopsis thaliana} GI:3123712, sugar-porter family proteins 1 and 2 [Arabidopsis thaliana] GI:14585699, GI:14585701; contains Pfam profile PF00083: major facilitator super…	-1.17122	1	-1.11105	1	1.35402	1	1.27974	1	1.1995	1	313.349	252.543	203.536	223.071	281.574	346.859
AT1G08930	^ERD6^C2H2 zinc finger family;SUGAR TRANSPORTERS;MFS(Major Facilitator);Organic Solute Cotransporters;carbohydrate transporter activity^MONOSACCHARIDE-H+ SYMPORTERS;Putative sugar transporter family^early-responsive to dehydration stress protein (ERD6) / sugar transporter family protein identical to ERD6 protein {Arabidopsis thaliana} GI:3123712; contains Pfam profile PF00083: major facilitator s…	-2.11778	2.30081e-07	-1.62759	0.26297	1.08349	1	-1.10323	1	1.07427	1	2029.56	882.383	425.97	496.644	461.242	562.381
AT1G08940	^ ^enzyme activity^ ^phosphoglycerate/bisphosphoglycerate mutase family protein contains Pfam profile PF00300: phosphoglycerate mutase family^	-1.38919	1	1.21236	1	1.03237	1	-1.00585	1	-1.27718	1	502.235	396.493	463.424	452.584	393.656	303.758
AT1G08960	^ATCAX11^CaCA( Ca2+:Cation Antiporter);Antiporters;calcium:sodium antiporter activity^Potassium-dependent sodium-calcium exchanger like-family^cation exchanger, putative (CAX11) similar to sodium/calcium exchanger protein [Mus musculus] gi|13925661|gb|AAK49407; Ca2+:Cation Antiporter (CaCA) Family member PMID:11500563^	-1.04129	1	1.23297	1	1.56035	0.0013432	1.16392	1	1.17928	1	810.83	842.751	1019.56	1137.48	1120.52	993.263
AT1G08970	^ ^ ^ TF ^CCAAT-box binding factor^HAP5^CCAAT-box binding transcription factor Hap5a, putative ^	1.01096	1	1.03953	1	-1.05396	1	1.09219	1	-1.01234	1	7099.69	7007.1	8211.97	8271.63	7941.99	7299.74
AT1G08980	^AMIDASE-LIKE PROTEIN 1^Acyl Lipid Metabolism;amidase activity^Fatty Acid Amide Hydrolase ^amidase family protein similar to component of chloroplast outer membrane translocon Toc64 [Pisum sativum] GI:7453538; contains Pfam profile PF01425: Amidase; supporting cDNA gi|11493701|gb|AF202077.1|AF202077^	1.26248	1	-1.0972	1	-1.08861	1	-1.06274	1	1.18308	1	1653.45	1901.3	1580.54	1344.88	1497.11	1613.94
AT1G08985	^ ^ ^ ^expressed protein ^	1.03128	1	1.25164	1	1.13329	1	-1.0493	1	-1.03582	1	50.5017	48.7301	50.5873	61.9307	66.3091	63.5348
AT1G08990	^ ^Glycosyltransferase Family 8;Glycosyltransferase Gene Families;glycosyltransferase^Glycosyltransferase- Family 8^glycogenin glucosyltransferase (glycogenin)-related low similarity to glycogenin-1 from Mus musculus [SP|Q9R062], Rattus norvegicus [SP|O08730], Oryctolagus cuniculus [SP|P13280]^	1.02815	1	-1.0405	1	-1.06435	1	-1.03502	1	-1.03287	1	156.386	135.274	154.854	174.176	190.534	195.963
AT1G09000	^NPK1-RELATED PROTEIN KINASE 1S^MAP3K ;MAPKKK;protein kinase activity^MEKK subfamily^NPK1-related protein kinase, putative (ANP1) similar to protein kinase [Nicotiana tabacum] gi|456309|dbj|BAA05648; identical to cDNA NPK1-related protein kinase 1S GI:2342422^	-1.17538	1	1.4437	1	-1.38	1	-1.12772	1	-1.11246	1	2289.39	1900.88	1884.33	1697.9	1639.59	1592.86
AT1G09010	^ ^Glycoside Hydrolase Family 2;Glycoside Hydrolase Gene Families^Glycoside Hydrolase Family 1;Glycoside Hydrolase Family 2^glycoside hydrolase family 2 protein low similarity to mannosidase [gi:5359712] from Cellulomonas fimi^	-1.09139	1	1.01073	1	-1.0897	1	-1.01592	1	1.12226	1	1523.18	1613.93	1643.23	1293.84	1526.71	1390.99
AT1G09020	^PUTATIVE ACTIVATOR SUBUNIT OF SNF1-RELATED PROTEIN KINASE SNF4^mitochondrion^ ^protein kinase, putative similar to protein kinase AKINbetagamma-2 [Zea mays] GI:11139548, AKINbetagamma-1 [Zea mays] GI:11139546; contains Pfam profile PF00571: CBS domain^	-1.08108	1	1.26545	1	1.19873	1	1.03883	1	-1.00584	1	1960.95	1975.31	1877.69	1455.61	1868.31	2284.68
AT1G09030	^ ^ ^ TF ^CCAAT-box binding factor^HAP3^histone-like transcription factor (CBF/NF-Y) family protein contains Pfam PF00808 : Histone-like transcription factor (CBF/NF-Y) and archaeal histone; similar to CAAT-box DNA binding protein subunit B (NF-YB) (GI:22380) [Zea mays]^	-1.02066	1	1.0524	1	-1.11711	1	-1.00762	1	1.01499	1	115.107	125.013	136.659	137.359	132.535	130.41
AT1G09040	^ ^ ^ ^expressed protein ^	-1.07282	1	-1.00022	1	-1.18995	1	1.07067	1	-1.03794	1	109.326	112.439	132.86	146.042	144.854	117.716
AT1G09050	^ ^ ^ ^expressed protein ^	-1.45439	0.10302	-1.33313	1	1.31084	1	-1.06954	1	1.07802	1	371.729	255.296	206.508	266.291	225.797	193.935
AT1G09060	^ ^ ^ TF ^GRF/ENBP (C3H-type 2; Zn)^ENBP-like^transcription factor jumonji (jmjC) domain-containing protein contains Pfam domain, PF02373: jmjC domain^	1.01319	1	1.03827	1	-1.12412	1	-1.07658	1	-1.00565	1	6924.2	7003.34	6703.05	6056.6	5466.85	5483.07
AT1G09070	^ ^ ^ ^C2 domain-containing protein / src2-like protein, putative similar to cold-regulated gene SRC2 [Glycine max] GI:2055230; contains Pfam profile PF00168: C2 domain; identical to cDNA src2-like protein GI:3426059^	-1.02115	1	1.24947	1	1.29385	1	-1.0559	1	1.17704	1	5002.82	4645.25	5541.39	5809.19	5234.95	5691.55
AT1G09080	^ ^ ^ ^luminal binding protein 3 (BiP-3) (BP3) Similar to Arabidopsis luminal binding protein (gb|D89342); contains Pfam domain PF00012: dnaK protein^	1.01576	1	-1.31919	1	-1.07259	1	1.01428	1	-1.08873	1	1103.36	1142.22	1004.99	1121.22	1142.67	1105.94
AT1G09090	^ ^CytB-H+(Cytochrome b558 (CytB) H+-channel);EF-hand containing proteins:Group VI;Respiratory burst oxidase family^ ^respiratory burst oxidase protein B (RbohB) / NADPH oxidase identical to respiratory burst oxidase protein B from Arabidopsis thaliana [gi:3242783]^	-1.15666	1	1.005	1	-1.00307	1	1.01883	1	-1.01852	1	229.238	171.36	192.483	167.246	214.838	214.66
AT1G09100	^ ^ ^ ^26S protease regulatory subunit 6A, putative identical to SP:O04019 from [Arabidopsis thaliana]^	1.05714	1	1.04939	1	-1.1085	1	1.06438	1	-1.25665	0.78471	2181.03	2378.15	2832.25	2932.65	2951.92	2337.42
AT1G09130	^ ^ ^ ^ATP-dependent Clp protease proteolytic subunit, putative similar to nClpP5 GI:5360595 from [Arabidopsis thaliana]^	-1.17944	1	1.56153	1	-1.16672	1	-1.36497	1	-1.08408	1	2051.17	1846.33	2445.04	3019.79	2567.6	2666.74
AT1G09140	^ATSRP30^mRNA splice site selection^ ^SF2/ASF-like splicing modulator (SRP30) nearly identical to SF2/ASF-like splicing modulator Srp30 [Arabidopsis thaliana] GI:4775270^	1.33977	1	-1.0832	1	-1.0295	1	-1.06518	1	-1.05904	1	2584.94	3132.85	3298.25	3407.51	2752.49	2530.7
AT1G09150	^ ^RNA binding activity^ ^pseudouridine synthase and archaeosine transglycosylase (PUA) domain-containing protein similar to MCT-1 (putative oncogene) [Homo sapiens] GI:6177738; contains Pfam profile PF01472: PUA domain^	-1.0188	1	-1.10948	1	1.11082	1	-1.11962	1	1.05121	1	1155.38	1142.16	1077.58	1196.48	1177.18	1230.92
AT1G09155	^ATPP2-B15^endomembrane system^ ^SKP1 interacting partner 3-related low similarity to SKP1 interacting partner 3 [Arabidopsis thaliana] GI:10716951^	-1.05997	1	1.04306	1	1.02206	1	-1.10612	1	-1.01318	1	291.792	298.935	306.122	289.771	236.706	203.594
AT1G09160	^ ^PP2C (Protein Phosphatase 2C) Phosphatases;mitochondrion^ ^protein phosphatase 2C-related / PP2C-related similar to GB:AAC16260^	1.07177	1	1.20327	1	1.12432	1	-1.09727	1	1.10682	1	1287.3	1231.75	1325.21	1392.74	1190.91	1233.44
AT1G09170	^ ^Kinesins;microtubule associated complex^Kinesin-like proteins^kinesin motor protein-related similar to GB:AAB61066^	1.14792	1	1.1331	1	-1.22601	1	-1.27634	1	-1.19385	1	554.373	641.455	457.117	426.519	441.142	344.065
AT1G09180	^ ^small GTPase(ARF);endomembrane system^ ^GTP-binding protein, putative strong similarity to SP:Q01474 GTP-binding protein SAR1B and SP:O04834 GTP-binding protein SAR1A [Arabidopsis thaliana]^	-1.1046	1	-1.15393	1	-1.11228	1	-1.01466	1	-1.21462	1	3678.74	3101.99	2610.71	2263.3	1860.26	1487.86
AT1G09190	^ ^chloroplast^ ^pentatricopeptide (PPR) repeat-containing protein contains Pfam profile PF01535: PPR repeat^	1.0349	1	1.00071	1	-1.12938	1	1.00754	1	-1.01876	1	999.214	1130.46	1108.33	940.523	949.829	890.973
AT1G09200	^ ^Histone H3;chloroplast^ ^histone H3 identical to histone H3 from Zea mays SP|P05203, Medicago sativa GI:166384, Encephalartos altensteinii SP|P08903, Pisum sativum SP|P02300; contains Pfam profile PF00125 Core histone H2A/H2B/H3/H4^	-1.82779	1	1.94552	1	1.27374	1	2.39975	1	1.08366	1	13546.3	9585	17302.1	12501.7	9904.93	7899.5
AT1G09210	^ ^endomembrane system^ ^calreticulin 2 (CRT2) identical to SP|Q38858 Calreticulin 2 precursor {Arabidopsis thaliana}^	-1.12837	1	1.07747	1	-1.18773	1	-1.01631	1	1.28675	1	15124.6	14419.5	15080.4	13919.2	11068.9	11661.4
AT1G09220	^ ^ ^ ^pentatricopeptide (PPR) repeat-containing protein contains Pfam profile PF01535: PPR repeat^	1.05832	1	-1.19481	1	1.00563	1	1.08236	1	-1.13265	1	769.017	963.859	838.734	849.447	869.772	772.428
AT1G09230	^ ^nucleic acid binding activity^ ^RNA recognition motif (RRM)-containing protein contains INTERPRO:IPR000504 RNA-binding region RNP-1 (RNA recognition motif) domain^	1.128	1	-1.12354	1	-1.03363	1	-1.00991	1	1.02408	1	3186.94	3554.51	3494.75	4156.64	4600.71	4100.88
AT1G09240	^ ^Nitrate Metabolism^NO3resp-NS^nicotianamine synthase, putative similar to nicotianamine synthase [Lycopersicon esculentum][GI:4753801], nicotianamine synthase 2 [Hordeum vulgare][GI:4894912]^	-1.19994	1	-1.13252	1	-1.0852	1	-1.1518	1	-1.0001	1	143.446	132.596	127.153	119.333	123.824	138.253
AT1G09245	^ ^ ^ ^expressed protein ^	-1.05655	1	1.14113	1	1.11315	1	1.07695	1	1.0144	1	292.208	212.321	216.286	194.903	186.815	189.032
AT1G09250	^ ^BHLH149^ TF ^bHLH^(-b)HLH^expressed protein ^	-1.0154	1	-1.12873	1	1.21179	1	1.03941	1	1.11533	1	2856.13	2629.45	2385.28	3225.73	2983.27	2752.39
AT1G09260	^ ^ ^ ^DNAJ heat shock N-terminal domain-containing protein low similarity to similar to SP|Q9QYI4 DnaJ homolog subfamily B member 12 Mus musculus; contains Pfam profile PF00226 DnaJ domain^	1	1	-67.1771	1	1	1	1.26422	1	1.29836	1		28.2038	20.0043	30.6812	22.8957	6.47355
AT1G09270	^ ^protein-nucleus import^ ^importin alpha-1 subunit, putative (IMPA4) similar to importin alpha-1 subunit (Karyopherin alpha-1 subunit, KAP alpha) [Arabidopsis thaliana] SWISS-PROT:Q96321^	-1.13945	1	-1.12217	1	-1.34665	1	-1.04162	1	1.1902	1	10405.5	10315.9	9622.82	7919.2	9690.24	9894.19
AT1G09280	^ ^ ^ ^expressed protein contains Pfam profile: PF03959 domain of unknown function (DUF341)^	1.04087	1	-1.06236	1	-1.05265	1	-1.13545	1	1.04946	1	1699.26	1781.37	1606.8	1548.01	1453.6	1782.21
AT1G09290	^ ^ ^ ^expressed protein This gene is continued on the 5' end of BAC T12M14^	-1.04802	1	1.00308	1	1.02626	1	-1.11829	1	1.12371	1	1318.43	1471.73	1583.22	1346.13	1195.75	1275.01
AT1G09300	^ ^proteolysis and peptidolysis^ ^metallopeptidase M24 family protein similar to SP|P15034 Xaa-Pro aminopeptidase (EC 3.4.11.9) (X-Pro aminopeptidase) (Aminopeptidase P II) (Aminoacylproline aminopeptidase) {Escherichia coli}; contains Pfam profiles PF00557: metallopeptidase family M24, PF05195: Aminopeptidase P, N-terminal domain^	-1.05046	1	1.01626	1	-1.03387	1	1.0244	1	-1.3115	1	3742.44	3976.82	3383.54	3005.34	3248.55	2800.16
AT1G09310	^ ^ ^ ^expressed protein contains Pfam profile PF04398: Protein of unknown function, DUF538^	-2.63352	2.79804e-14	1.07191	1	1.94559	1.50787e-08	-1.02208	1	-1.09305	1	12038.5	5803.21	5556.34	7128.97	5367.79	4553.15
AT1G09320	^ ^mitochondrion^ ^agenet domain-containing protein contains Pfam PF05641: Agenet domain^	-100	1	1	1	1.62388	1	1	1	100	1	1.52442	-3.42447	19.571	21.42	-14.9069	11.0844
AT1G09330	^ ^ ^ ^expressed protein contains 3 transmembrane domains; contains Pfam profile PF05832: Eukaryotic protein of unknown function^	1.03271	1	1.24493	1	1.04847	1	-1.0669	1	-1.60995	1	7432.58	7742.71	5549.39	6554	6292.57	5159.02
AT1G09340	^ ^ ^ ^expressed protein ^	1.122	1	-1.02999	1	1.08594	1	1.28709	1	1.74881	2.65255e-06	9663.01	10422	10679.4	11274.5	10147.8	13704.8
AT1G09350	^ ^Glycosyltransferase Family 8;glycosyltransferase^ ^galactinol synthase, putative contains Pfam profile: PF01501 glycosyl transferase family 8^	-1.08654	1	1.57217	1	-1.53016	1	-1.07746	1	1.08817	1	38.5286	31.3231	32.1232	30.5384	34.5721	30.2249
AT1G09360	^ ^ ^ ^invertase/pectin methylesterase inhibitor family protein contains Pfam profile PF04043: Plant invertase/pectin methylesterase inhibitor^	-1.2313	1	1.26758	1	1.03897	1	-1.13488	1	1.05379	1	35.4742	33.5988	51.7809	51.25	41.4007	43.4248
AT1G09370	^ ^ ^ ^pectinesterase inhibitor domain-containing protein ^	1	1	-6.85181	1	1.33724	1	1	1	1	1		20.2871	15.9324	27.6035
AT1G09380	^ ^DMT(The Drug/Metabolite Transporter);Nodulin-like protein family;endomembrane system^ ^integral membrane family protein / nodulin MtN21-related similar to MtN21 GI:2598575 (root nodule development) from [Medicago truncatula]^	1.13757	1	-1.01881	1	1.00128	1	-1.06875	1	-1.15522	1	98.0076	94.8815	91.8929	88.9318	93.3892	95.7183
AT1G09390	^ ^lipase activity;glycerol biosynthesis^LIPASE^GDSL-motif lipase/hydrolase family protein Similar to early nodulin ENOD8 [Medicago sativa] GI:304037, lanatoside 15'-O-acetylesterase [Digitalis lanata] GI:3688284, elicitor-induced glycoprotein iEP4 [Daucus carota] GI:1911765; contains InterPro Entry IPR001087 Lipolytic enzyme, G-D-S-L family^	-1.95318	1.12754e-10	-1.21975	1	1.09745	1	-1.43699	0.00275111	1.2922	1	1061.4	611.446	592.792	703.402	495.894	558.85
AT1G09400	^ ^Acyl Lipid Metabolism;JA;mitochondrion;jasmonic acid biosynthesis^ Oxo-Phytodienoic Acid Reductase (OPR) ;Involved in JA synthesis, putative 12-oxophytodienoic acid reductase;12-OXOPHYTODIENOATE REDUCTASE ^12-oxophytodienoate reductase, putative similar to OPR1 [GI:3882355] and OPR2 [GI:3882356]^	1.01782	1	1.41667	1	1.07468	1	1.09077	1	1.19374	1	29.1429	35.1562	39.3726	35.3744	35.6738	32.6425
AT1G09410	^ ^mitochondrion^ ^pentatricopeptide (PPR) repeat-containing protein contains INTERPRO:IPR002885 PPR repeats^	1.10986	1	1.10125	1	-1.10707	1	1.07039	1	-1.00297	1	402.884	483.036	419.6	323.565	358.218	379.278
AT1G09415	^ ^ ^ ^NPR1/NIM1-interacting protein 3 (NIMIN-3) identical to NIMIN-3 protein [Arabidopsis thaliana] GI:12057158, cDNA NIMIN-3 protein (nimin-3 gene)GI:12057157^	-1.03014	1	-1.44279	6.45366e-09	1.0412	1	-1.21163	1	1.13031	1	4181.36	4821.23	3317.05	3121.87	2889.79	2916.19
AT1G09420	^ ^ pentose-phosphate shunt, oxidative branch;oxidative branch of the pentose phosphate pathway ^GLUCOSE-6-PHOSPHATE DEHYDROGENASE^glucose-6-phosphate 1-dehydrogenase, putative / G6PD, putative similar to SP|Q43839 Glucose-6-phosphate 1-dehydrogenase, chloroplast precursor (EC 1.1.1.49) (G6PD) {Solanum tuberosum}; contains Pfam profiles PF02781: Glucose-6-phosphate dehydrogenase C-terminal, PF004…	-1.02711	1	-1.06419	1	-1.21805	1	-1.14316	1	1.05422	1	6157.11	6514.29	5312.28	4712.77	5084.21	5106.82
AT1G09430	^ ^Acyl Lipid Metabolism^ATP Citrate Lyase^ATP-citrate synthase (ATP-citrate (pro-S-)-lyase/citrate cleavage enzyme), putative similar to ATP-citrate-lyase (GI:16648642) [Arabidopsis thaliana]; similar to ATP-citrate (pro-S-)-lyase (EC 4.1.3.8) (Citrate cleavage enzyme)(SP:Q91V92) {Mus musculus}; Location of EST gb|Z34587^	-1.01048	1	-1.20587	1	-1.02092	1	1.12262	1	1.01895	1	4711.66	4809.39	4423.74	4748.07	5888.62	5145.83
AT1G09440	^ ^RLCK V ;kinase activity^ ^protein kinase family protein contains protein kinase domain, Pfam:PF00069^	-1.00532	1	1.09224	1	1.03253	1	1.12629	1	1.14508	1	755.802	828.682	830.388	776.733	868.609	808.458
AT1G09450	^ ^mitochondrion^ ^haspin-related similar to haspin (GI:9229937) {Mus musculus} and haploid germ cell-specific nuclear protein kinase (GI:13561418) {Mus musculus}^	-1.24845	1	1.4165	1	-1.46056	1	-1.12646	1	2.2476	1	5479.19	4298.1	4499.96	2887.06	2926.4	3642.75
AT1G09460	^ ^endomembrane system^ ^glucan endo-1,3-beta-glucosidase-related similar to glucan endo-1,3-beta-glucosidase precursor SP:P52409 from [Triticum aestivum]^	-1.08569	1	1.02936	1	1.49536	0.0344903	1.09508	1	-1.0592	1	464.952	428.11	496.815	674.354	634.557	700.233
AT1G09470	^ ^ ^ ^expressed protein ; expression supported by MPSS^	1.00151	1	1.2168	1	1.17953	1	1.1443	1	1.13079	1	3347.74	3362.13	4010.26	4810.51	5862.56	6489.73
AT1G09480	^ ^ ^ ^cinnamyl-alcohol dehydrogenase family / CAD family similar to cinnamyl alcohol dehydrogenase, Eucalyptus gunnii [gi:1143445], CPRD14 protein, Vigna unguiculata [gi:1854445]^	-1.05051	1	1.20787	1	1.2218	1	-1.01717	1	-1.01399	1	1160.94	1124.29	1143.18	1514.81	1432.4	1241.38
AT1G09483	^ ^ ^ ^hypothetical protein ^	1.01703	1	1.11197	1	-1.09874	1	1.1237	1	1.12182	1	307.58	262.978	252.32	261.561	283.803	280.252
AT1G09486	AT1G09486_1 similar to putative 60S ribosomal protein L21 temporary automated functional assignment	-1.50897	1	1.14847	1	-1.16999	1	1.44914	1	-1.37033	1	15795.6	12693.9	15409.8	14498.3	8903.58	11062
AT1G09490	^ ^endomembrane system^ ^cinnamyl-alcohol dehydrogenase family / CAD family similar to cinnamyl alcohol dehydrogenase, Eucalyptus gunnii [gi:1143445], CPRD14 protein, Vigna unguiculata [gi:1854445]; Location of EST gb|H37170, gb|H77227 and gb|AA605565^	-1.12711	1	1.13633	1	-1.2517	1	1.07559	1	-1.24692	1	9777.92	9565.33	10278	9613.86	10348.5	8524.24
AT1G09500	^ ^endomembrane system^ ^cinnamyl-alcohol dehydrogenase family / CAD family similar to cinnamyl alcohol dehydrogenase, Eucalyptus gunnii [gi:1143445], CPRD14 protein, Vigna unguiculata [gi:1854445]^	-1.52851	0.0530398	1.03431	1	1.04753	1	1.21594	1	1.03552	1	425.048	271.255	264.312	293.137	320.883	315.314
AT1G09510	^ ^Cinnamyl alcohol dehydrogenase family;cinnamyl-alcohol dehydrogenase activity^ ^cinnamyl-alcohol dehydrogenase family / CAD family similar to cinnamyl alcohol dehydrogenase, Eucalyptus gunnii [gi:1143445], CPRD14 protein, Vigna unguiculata [gi:1854445]^	1.05481	1	-1.11816	1	1.01506	1	1.07544	1	1.27061	1	91.9697	90.4129	135.261	172.528	174.96	200.163
AT1G09520	^ ^chloroplast^ ^expressed protein ^	-1.0119	1	-1.02052	1	-1.10336	1	-1.07327	1	1.25493	1	6466.19	6136.82	6205.83	7069.22	6923.07	7744.28
AT1G09530	^PHYTOCHROME INTERACTING FACTOR 3^BHLH008^ TF ^bHLH^bHLH^phytochrome interacting factor 3 (PIF3) identical to phytochrome interacting factor 3 (PIF3) GI:3929585 from [Arabidopsis thaliana]^	-1.0048	1	1.01076	1	-1.12683	1	-1.10189	1	1.10204	1	1679.1	1721.08	1572.71	1390.02	1434.52	1555.26
AT1G09540	^ ^AtMYB61^ TF ^MYB-(R1)R2R3^ ^myb family transcription factor (MYB61) contains PFAM profile: myb DNA-binding domain PF00249^	1.02392	1	1.0433	1	1.1707	1	-1.03564	1	-1.14597	1	55.6692	51.3037	41.9864	41.4275	39.5461	39.4644
AT1G09550	^ ^Carbohydrate Esterase Family 13;Carbohydrate Esterase Gene Families;endomembrane system^Carbohydrate Esterase Family 13^pectinacetylesterase, putative similar to pectinacetylesterase precursor GI:1431629 from [Vigna radiata]^	1.0544	1	-1.20147	1	1.09526	1	1.29889	1	1.04739	1	325.077	278.18	222.175	333.428	371.518	315.816
AT1G09560	^GERMIN-LIKE PROTEIN 5^endomembrane system^ ^germin-like protein (GLP4) (GLP5) identical to Arabidopsis germin-like protein subfamily 2 member 1 [SP|P94014]; Location of EST 180L10T7, gi|906417^	-1.01387	1	1.28523	1	1.18041	1	-1.07342	1	-1.05771	1	3423.56	2951.53	3229.2	4418.39	3725.81	3942.43
AT1G09570	^ELONGATED HYPOCOTYL 8^Protein Kinase (Other);Histidine Kinase;cytoplasm^ ^phytochrome A (PHYA) identical to SP|P14712 Phytochrome A {Arabidopsis thaliana}^	1.81687	5.3106e-09	1.21446	1	-1.15313	1	1.01777	1	-1.06586	1	4472.3	7722.22	9952.37	8639.5	8109.23	7005.55
AT1G09575	^ ^mitochondrion^ ^expressed protein contains Pfam domain, PF04678: Protein of unknown function, DUF607^	1.11481	1	1.12183	1	-1.06575	1	1.12455	1	1.23128	1	344.57	453.091	589.051	592.996	620.6	635.704
AT1G09580	^ ^Vesicle trafficking;endomembrane system^ ^emp24/gp25L/p24 family protein similar to SP|P49755 Transmembrane protein Tmp21 precursor (21 kDa Transmembrane trafficking protein) {Homo sapiens}; contains Pfam profile PF01105: emp24/gp25L/p24 family^	1.12449	1	-1.21564	1	-1.03695	1	1.03249	1	1.08556	1	4226.89	4138.18	4711.74	4430.26	4126.83	3964.55
AT1G09590	^ ^structural constituent of ribosome^ ^60S ribosomal protein L21 (RPL21A) Similar to L21 family of ribosomal protein; amino acid sequence is identical to F21M12.8^	-1.34509	1	-1.21482	1	-1.06776	1	-1.19452	1	1.20574	1	15254.9	13860.5	16323.4	18580.4	11557.1	9507.18
AT1G09600	^ ^CDC2 Kinase ;protein kinase activity^ ^protein kinase family protein contains Pfam domain, PF00069: Protein kinase domain^	1.1048	1	1.21825	1	-1.00399	1	1.14116	1	-1.01844	1	1362.36	1436.18	1472.82	1620.51	1838.4	1823.13
AT1G09610	^ ^endomembrane system^ ^expressed protein contains Pfam profile PF04669: Protein of unknown function (DUF579)^	1.01889	1	-1.03735	1	1.02316	1	1.06701	1	1.02042	1	291.001	212.054	254.487	277.278	249.856	229.955
AT1G09620	^ ^tRNA ligase activity^ ^tRNA synthetase class I (I, L, M and V) family protein similar to cytosolic leucyl-tRNA synthetase [Candida albicans] GI:9858190; contains Pfam profile PF00133: tRNA synthetases class I (I, L, M and V)^	1.05982	1	1.22097	1	-1.31939	1	1.02425	1	1.12222	1	7996.29	8326.64	9103.25	6703.07	7675.37	7567.68
AT1G09630	^RAS-RELATED SMALL GTPASE^small GTPase(RAB);two-component signal transduction system (phosphorelay)^ ^Ras-related GTP-binding protein, putative similar to GTP-binding protein GI:1370146 from [Lotus japonicus]^	-1.09694	1	1.00055	1	-1.02043	1	-1.00299	1	1.04781	1	5157.99	4814.31	5477.72	5124.88	5047.12	4905.47
AT1G09640	^ ^Protein synthesis factors;eukaryotic translation elongation factor 1 complex^EF1Bgamma - elongation factor 1Bgamma^elongation factor 1B-gamma, putative / eEF-1B gamma, putative Similar to elongation factor 1-gamma (gb|EF1G_XENLA). ESTs gb|T20564,gb|T45940,gb|T04527 come from this gene^	-1.52137	1	1.39126	1	-1.22591	1	-1.29083	1	-1.01754	1	7988.26	5150.9	7745.87	11023.3	11107.6	15924.5
AT1G09645	^ ^ ^ ^expressed protein ^	-1.27659	1	-1.0517	1	1.04732	1	1.15503	1	-1.17539	1	3560.67	2989.27	2940.03	3820.26	3535.44	3224.79
AT1G09650	^ ^F-box (FBX)^A3^F-box family protein contains Pfam PF00646: F-box domain; contains TIGRFAM TIGR01640 : F-box protein interaction domain^	-1.13319	1	-1.11678	1	1.07481	1	1.01364	1	1.0049	1	1111.12	1102.52	1071.7	1151.95	1237.63	1408.01
AT1G09660	^ ^ ^ ^KH domain-containing quaking protein, putative similar to GB:AAC67357^	-1.02536	1	1.08579	1	1.26656	1	1.10005	1	-1.07638	1	4572.47	4686.18	5092.55	5892	5485.12	6123.36
AT1G09665	^ ^transmembrane receptor activity^ ^Toll-Interleukin-Resistance (TIR) domain-containing protein domain signature TIR exists, suggestive of a disease resistance protein.^	-1.14354	1	-1.40318	1	1.29101	1	-1.08518	1	1.15228	1	24.8026	23.0656	22.403	25.7236	25.6309	25.3388
AT1G09680	^ ^mitochondrion^ ^pentatricopeptide (PPR) repeat-containing protein contains Pfam profile PF01535: PPR repeat^	-1.15437	1	1.24731	1	-1.21301	1	1.00901	1	1.01694	1	255.585	322.234	478.282	393.34	408.201	321.043
AT1G09690	^ ^structural constituent of ribosome^ ^60S ribosomal protein L21 (RPL21C) Similar to ribosomal protein L21 (gb|L38826). ESTs gb|AA395597,gb|ATTS5197 come from this gene^	-1.93943	1	1.11836	1	-1.00877	1	1.05635	1	1.09871	1	18556.5	17048.1	17848.9	19850.8	16789.1	15688.2
AT1G09700	^HYPONASTIC LEAVES 1^ABA;response to abscisic acid stimulus^Negative regulator?^double-stranded RNA-binding domain (DsRBD)-containing protein contains Pfam profile PF00035: Double-stranded RNA binding motif; supporting cDNA gi|12247456|gb|AF276440.1|AF276440^	-1.00054	1	1.04899	1	-1.05176	1	-1.09171	1	1.07389	1	8029.25	7540.78	7402.55	7096.21	6882.67	6891.84
AT1G09710	^ ^MYB domain transcription factor family;nucleus^ ^myb family transcription factor contains Pfam profile: PF00249 myb-like DNA-binding domain^	1.10964	1	-1.07755	1	-1.05635	1	-1.01984	1	-1.06187	1	514.859	536.228	494.331	437.361	386.43	420.864
AT1G09720	^ ^mitochondrion^ ^kinase interacting family protein similar to kinase interacting protein 1 (GI:13936326) [Petunia integrifolia]^	1.03642	1	1.01464	1	-1.03453	1	1.06598	1	-1.08293	1	127.622	113.814	92.4523	121.687	123.544	124.258
AT1G09730	^ ^peptidase activity^ ^Ulp1 protease family protein low similarity to SP|Q9GZR1 SUMO-1-specific protease 1 (EC 3.4.22.-) (Sentrin-specific protease SENP6) (Protease FKSG6) {Homo sapiens}; contains Pfam profile PF02902: Ulp1 protease family, C-terminal catalytic domain^	-1.02752	1	-1.04875	1	-1.09993	1	-1.11863	1	1.32962	1	478.175	442.481	452.453	384.5	366.535	459.112
AT1G09740	^ ^putative DNA-binding protein;DNA binding activity^ ^ethylene-responsive protein, putative similar to ER6 protein [Lycopersicon esculentum] GI:5669654; contains Pfam profile PF00582: universal stress protein family^	-1.45557	1	-1.18707	1	1.55481	1	1.17779	1	1.1299	1	1006.39	774.906	675.228	780.728	1002.42	1108.94
AT1G09750	^ ^endomembrane system^ ^chloroplast nucleoid DNA-binding protein-related contains Pfam profile PF00026: Eukaryotic aspartyl protease;b similar to CND41, chloroplast nucleoid DNA binding protein (GI:2541876) [Nicotiana tabacum]^	-2.08293	2.29105e-05	-1.14544	1	1.4502	0.0781927	1.46985	1	1.22049	1	12811.7	6792.8	6799.74	7861.68	8806.39	11026
AT1G09760	^U2A'^small nuclear ribonucleoprotein^ ^U2 small nuclear ribonucleoprotein A, putative identical to U2 small nuclear ribonucleoprotein A' (U2 snRNP-A') [Arabidopsis thaliana] SWISS-PROT:P43333; supported by cDNA:gi_16649064_gb_AY059902.1_^	-1.01022	1	1.01003	1	1.02139	1	1.20779	1	-1.0008	1	18412.6	17179.2	15849.6	15680	15827.8	13453.7
AT1G09770	^ ^ ^ TF ^MYB-related^ ^myb family transcription factor contains Pfam profile: PF00249 myb-like DNA-binding domain^	1.09273	1	-1.15685	1	-1.25909	1	1.37331	1	1.13714	1	14356.6	16246.2	14122.4	13286.7	16027.3	14323.6
AT1G09780	^ ^phosphoglycerate mutase activity;serine-isocitrate lyase pathway;gluconeogenesis;glyceraldehyde 3-phosphate catabolism;glycolysis;aerobic glycerol catabolism^PHOSPHOGLYCERATE MUTASE^2,3-biphosphoglycerate-independent phosphoglycerate mutase, putative / phosphoglyceromutase, putative strong similarity to SP|Q42908 2,3-bisphosphoglycerate-independent phosphoglycerate mutase (EC 5.4.2.1) (Phospho…	1.1638	1	-1.01763	1	-1.14112	1	1.10043	1	-1.00457	1	12637.6	14363.6	17271.8	14348	15264.2	11906
AT1G09790	^ ^GPI-anchored protein;Arabidopsis COBRA subfamily1;chloroplast^COBRA^phytochelatin synthetase-related contains Pfam profile PF04833: Phytochelatin synthetase-like conserved region^	1.02934	1	1.2585	1	1.08272	1	1.04586	1	-1.06263	1	197.467	170.02	185.786	246.691	226.349	255.256
AT1G09795	^ ^chloroplast^ ^ATP phosphoribosyl transferase 2 (ATP-PRT2) identical to ATP phosphoribosyl transferase (AtATP-PRT2) [Arabidopsis thaliana] GI:6683619; supporting cDNA gi|6683618|dbj|AB025250.1|^	-1.01321	1	-1.04738	1	-1.0891	1	1.15435	1	-1.04816	1	1717.45	1809.93	1762.73	1694.73	1896.69	1769.33
AT1G09800	^ ^ ^ ^tRNA pseudouridine synthase family protein contains Pfam profile PF01416: tRNA pseudouridine synthase^	-1.04488	1	1.09151	1	-1.01909	1	-1.01491	1	-1.17481	1	1090.88	1089.84	1044.8	975.003	873.727	883.781
AT1G09810	^ ^ ^ ^expressed protein contains Pfam profile PF04146: YT521-B-like family^	1.05729	1	-1.10026	1	-1.04783	1	-1.08967	1	1.12211	1	2796	3011.29	3094.99	3034.52	2940.87	3434.99
AT1G09812	^ ^ ^ ^expressed protein ; expression supported by MPSS^	-1.75916	4.12331e-11	-1.2448	1	-1.13605	1	-1.40691	1	-1.01371	1	2677.25	1908.57	1413.75	1161.04	837.02	783.613
AT1G09815	^ ^ ^ ^DNA polymerase delta subunit 4 family contains similarity to Swiss-Prot:Q9HCU8 DNA polymerase delta subunit 4 (DNA polymerase delta subunit p12) [Homo sapiens]^	-1.02676	1	1.07918	1	-1.11398	1	1.12	1	1.2522	1	10855.6	10668.2	8635.37	10311.3	11141.5	9971.33
AT1G09820	^ ^chloroplast^ ^pentatricopeptide (PPR) repeat-containing protein contains Pfam profile PF01535: PPR repeat^	1.09333	1	-1.14766	1	-1.32509	1	-1.19083	1	1.00595	1	815.372	874.938	1019.53	913.049	859.206	881.003
AT1G09830	^ ^chloroplast;purine biosynthesis^PHOSPHORIBOSYLGLYCINAMIDE SYNTHETASE A^phosphoribosylamine--glycine ligase (PUR2) Identical to phosphoribosylamine--glycine ligase, chloroplast [precursor] SP:P52420 from [Arabidopsis thaliana]^	1.12727	1	-1.07315	1	1.07579	1	-1.07215	1	1.09354	1	2292.34	2905.91	2451.19	2867.82	2972.2	2352.1
AT1G09840	^ ^GSK3-like genes;GSK3/Shaggy Like Protein Kinase ;chloroplast^ ^shaggy-related protein kinase kappa / ASK-kappa (ASK10) identical to shaggy-related protein kinase kappa SP:Q39019 GI:717180 from [Arabidopsis thaliana]^	1.1725	1	-1.01729	1	-1.02305	1	1.18286	1	-1.24133	1	7182.19	8357.3	7613.76	7499.22	6094.08	5347.27
AT1G09850	^ ^endomembrane system^ ^cysteine protease, papain-like (XBCP3) identical to papain-like cysteine peptidase XBCP3 GI:14600257 from [Arabidopsis thaliana]; contains Pfam profiles PF00112: Papain family cysteine protease and PF00396: Granulin^	1.03476	1	-1.07172	1	1.05777	1	-1.02987	1	-1.20975	1	2002.02	2380.18	2375.93	2610.83	2831.61	2730.33
AT1G09860	^ ^DMT(The Drug/Metabolite Transporter);Organic Solute Cotransporters;purine transporter activity^Purine permease family^purine permease-related low similarity to purine permease [Arabidopsis thaliana] GI:7620007; contains Pfam profile PF03151: Domain of unknown function, DUF250^	1.04039	1	-1.05483	1	-1.01486	1	1.08159	1	1.0525	1	756.741	737.035	691.318	680.513	649.228	592.013
AT1G09870	^ ^endomembrane system^ ^histidine acid phosphatase family protein contains Pfam profile PF00328: Histidine acid phosphatase; similar to multiple inositol polyphosphate phosphatase (GI:4105496)[Mus musculus]; EST gb|R64758 comes from this gene^	1.04828	1	1.06452	1	1.06769	1	1.03655	1	-1.2057	1	7153.94	7106.33	7762.03	7289.86	6820.92	6244.17
AT1G09880	^ ^Lyases;Polysaccharide Lyase Family 4;Polysaccharide Lyase Gene Families;lyase activity^Pectate and pectin Lyases;Polysaccharide Lyase Family 4^hypothetical protein ^	-1.12357	1	1.35458	1	1.40682	1	1.30451	1	-1.04949	1	632.713	516.05	681.652	916.567	1337.7	1417.63
AT1G09890	^ ^Lyases;Polysaccharide Lyase Family 4;Polysaccharide Lyase Gene Families;lyase activity^Pectate and pectin Lyases;Polysaccharide Lyase Family 4^expressed protein ; expression supported by MPSS^	-1.38703	1	-1.1714	1	1.17851	1	1.08459	1	-1.40635	1	233.207	175.006	163.669	211.835	254.009	188.117
AT1G09900	^ ^ATP binding activity^ ^pentatricopeptide (PPR) repeat-containing protein contains Pfam profile PF01535: PPR repeat^	1.02983	1	1.0109	1	-1.14896	1	1.02723	1	1.09883	1	1678.23	1990.09	2024.97	2303.13	2559.89	2771.98
AT1G09910	^ ^Lyases;Polysaccharide Lyase Family 4;Polysaccharide Lyase Gene Families;lyase activity^Pectate and pectin Lyases;Polysaccharide Lyase Family 4^expressed protein ^	1.07578	1	-1.2345	1	-1.38947	1	-1.31725	1	1.07745	1	854.186	965.724	839.292	708.568	612.597	554.979
AT1G09920	^ ^ ^ ^TRAF-type zinc finger-related contains Pfam PF02176: TRAF-type zinc finger; similar to TNF receptor associated factor 4 (GI:7274404) [Mus musculus] (GI:7274404); similar to Cysteine rich motif Associated to Ring and Traf domains protein (mCART1)(GI:1041446) [Mus musculus]^	1.07473	1	1.03533	1	1.1437	1	-1.01229	1	-1.09893	1	1277.02	1213.59	1322.22	1551.66	1532.6	1348.71
AT1G09930	^ ^OPT(Oligopeptide Transporter);Organic Solute Cotransporters;oligopeptide transporter activity^Putative oligopeptide transporter ISP4-like family^oligopeptide transporter OPT family protein similar to SP|P40900 Sexual differentiation process protein isp4 {Schizosaccharomyces pombe}; contains Pfam profile PF03169: OPT oligopeptide transporter protein^	1.23406	1	-1.04462	1	1.07988	1	-1.02825	1	-1.12535	1	114.263	125.981	117.369	125.885	137.518	125.006
AT1G09932	^ ^ ^ ^phosphoglycerate/bisphosphoglycerate mutase-related weak hit to Pfam profile PF00300: phosphoglycerate mutase family^	-1.00204	1	1.04166	1	-1.0409	1	-1.03746	1	-1.16001	1	308.481	273.906	283.831	314.534	329.486	302.342
AT1G09935	^ ^enzyme activity^ ^phosphoglycerate/bisphosphoglycerate mutase family protein contains Pfam profile PF00300: phosphoglycerate mutase family^	1.20871	1	1.08294	1	1.34965	1	1.12915	1	-1.2303	1	35.6175	37.3986	38.2527	52.4074	60.699	53.8042
AT1G09940	^ ^biosynthesis of chlorophyll;biosynthesis of proto- and siroheme^GLUTAMYL-TRNA REDUCTASE^glutamyl-tRNA reductase 2 / GluTR (HEMA2) identical to glutamyl-tRNA reductase 2, chloroplast [SP|P49294]^	-1.08322	1	1.19077	1	-1.15378	1	-1.0791	1	1.32584	1	157.167	143.921	147.177	132.518	155.107	198.623
AT1G09950	^ ^endomembrane system^ ^transcription factor-related low similarity to tumor-related protein [Nicotiana glauca x Nicotiana langsdorffii] GI:688423, SP|P23923 Transcription factor HBP-1b {Triticum aestivum}^	-1.28629	1	1.02922	1	-1.01615	1	-1.02932	1	-1.20657	1	483.047	424.474	497.473	397.183	302.143	287.231
AT1G09960	^SUCROSE TRANSPORTER 4^SUGAR TRANSPORTERS;GPH-S(Glycoside-Pentoside-Hexuronide (GPH) Symporter);Organic Solute Cotransporters;sucrose transporter activity^DISACCHARIDE-H+ (SUCROSE) SYMPORTERS;Sucrose-proton symporter family^sucrose transporter / sucrose-proton symporter (SUT4) nearly identical to sucrose transporter SUT4 [Arabidopsis thaliana] GI:9957053^	-1.46794	0.222134	1.08934	1	1.01201	1	-1.04769	1	-1.02308	1	7533.69	5674.34	5033.75	4465.98	4666.83	4966.27
AT1G09970	^ ^LRR XI & LRR XII ;Receptor kinase-like protein family;kinase activity^ ^leucine-rich repeat transmembrane protein kinase, putative Similar to A. thaliana receptor-like protein kinase (gb|RLK5_ARATH). ESTs gb|ATTS0475,gb|ATTS4362 come from this gene isoform contains a TG acceptor site at intron.^	-1.74063	1	-1.75084	0.00788955	-1.46743	1	-1.16513	1	1.38583	1	5335.23	4393.92	3916.4	3185.13	3384.5	3541.6
AT1G09980	^ ^nucleic acid binding activity^ ^expressed protein contains Pfam profile PF05057: Protein of unknown function (DUF676); non-consensus GC donor splice site at exon boundary 144764^	1.06079	1	-1.02894	1	1.10322	1	1.29624	1	1.07058	1	160.356	136.467	156.732	165.205	174.199	164.506
AT1G09990	AT1G09990_1 unknown protein	-1.31301	1	1.20666	1	-2.70725	0.019807	-1.15729	1	1.13696	1	1346.33	1241.06	1341.83	883.222	1142.29	1380.19
AT1G09995	^ ^ ^ ^expressed protein ^	1.0643	1	1.12324	1	1.06343	1	-1.11245	1	-1.20903	1	119.8	121.269	113.147	140.116	98.4618	78.2656
AT1G10000	^ ^mitochondrion^ ^expressed protein ^	1.24681	1	-1.11549	1	-1.03577	1	-1.04162	1	1.13603	1	156.36	168.534	203.906	217.148	159.683	168.081
AT1G10010	^ ^AAAP(Amino Acid/Auxin Permease);Organic Solute Cotransporters;AAAP family;amino acid permease activity^Amino acid permease family^amino acid permease, putative similar to amino acid permease I GI:22641 from [Arabidopsis thaliana]; GC splice site at position 1256 is predicted from alignment and not confirmed experimentally^	1.21281	1	-1.02415	1	-1.02253	1	1.04322	1	1.12698	1	109.586	118.548	122.7	151.664	146.771	158.835
AT1G10020	^ ^ ^ ^expressed protein ^	-1.04129	1	-1.03556	1	1.09968	1	-1.03028	1	1.1069	1	3171.78	3244.92	3239.04	3177.33	3237.65	3765.92
AT1G10030	^ ^endomembrane system^ ^integral membrane family protein contains Pfam PF03694: Erg28 like protein^	1.05443	1	-1.03258	1	1.05951	1	-1.0684	1	-1.19158	1	11193	10707.2	10299.7	10884.4	10321.7	9189.17
AT1G10040	^ ^enzyme activity^ ^expressed protein non-consensus GC donor splice site at exon boundary 21576^	1.12792	1	-1.46588	1	-1.03989	1	1.13238	1	1.08744	1	763.033	899.352	915.471	775.761	735.975	719.276
AT1G10050	^ ^Carbohydrate-Binding Module Family 22;Glycoside Hydrolase Gene Families;carbohydrate metabolism^Glycoside Hydrolase Family 10^glycosyl hydrolase family 10 protein / carbohydrate-binding domain-containing protein similar to GB:AAD27896 to endoxylanases gi|1255238 (Thermoanaerobacterium thermosulfurigenes), gi|1813595 (Hordeum vulgare) and others ; contains Pfam profiles PF00331: Glycosyl hydrol…	1.10417	1	1.03501	1	-1.19194	1	1.10202	1	-1.01022	1	1265.68	1466.02	1405.29	1093.83	1115.37	984.509
AT1G10060	^ ^mitochondrion^ ^branched-chain amino acid aminotransferase 1 / branched-chain amino acid transaminase 1 (BCAT1) nearly identical to SP|Q93Y32 Branched-chain amino acid aminotransferase 1, mitochondrial precursor (EC 2.6.1.42) (Atbcat-1) {Arabidopsis thaliana}; contains Pfam profile: PF01063 aminotransferase class IV^	1.06413	1	2.33956	0	1.67877	9.26802e-11	1.33834	1	1.08981	1	899.985	1063.65	2015.99	2923.87	3693.8	3769.46
AT1G10070	^ ^mitochondrion^ ^branched-chain amino acid aminotransferase 2 / branched-chain amino acid transaminase 2 (BCAT2) identical to SP|Q9M439 Branched-chain amino acid aminotransferase 2, chloroplast precursor (EC 2.6.1.42) (Atbcat-2) {Arabidopsis thaliana}; contains Pfam profile: PF01063 aminotransferase class IV^	-1.43023	1	-1.27457	1	-1.06147	1	-1.19633	1	1.01801	1	404.966	401.16	375.327	362.427	292.78	325.16
AT1G10080	AT1G10080_1 hypothetical protein similar to hypothetical protein GB S51583	-1.04609	1	-1.41787	1	-1.51495	1	-1.24621	1	1.69936	0.091043	381.047	462.592	744.147	349.669	397.222	326.417
AT1G10100	^ ^F-box (FBX);mitochondrion^C5^hypothetical protein ^	1.02295	1	-1.03267	1	-1.031	1	1.00277	1	-1.0138	1	81.4026	81.0645	77.9564	109.52	103.765	95.7163
AT1G10110	^ ^F-box (FBX)^C5^F-box family protein contains Pfam PF00646: F-box domain; similar to F-box protein family, AtFBX7 (GI:20197899) [Arabidopsis thaliana]^	-1.00455	1	1.21892	1	1.10525	1	-1.10972	1	1.25537	1	2158.95	2270.93	2107.03	2132.66	2073.43	2133.29
AT1G10120	^ ^BHLH074^ TF ^bHLH^bHLH^basic helix-loop-helix (bHLH) family protein contains Pfam domain, PF00010: Helix-loop-helix DNA-binding domain^	1.09367	1	-1.01994	1	-1.01196	1	-1.369	1	1.2123	1	1825.9	1978	1946.52	1886.08	1489.35	1568.64
AT1G10130	^ENDOPLASMIC RETICULUM-TYPE CALCIUM-TRANSPORTING ATPASE 3^endoplasmic reticulum [ER]-type calcium ATPase (ECA);Primary Pumps (ATPases) Gene Families;ACA;calcium-transporting ATPase activity^Endoplasmic reticulum-type Ca-ATPase (ECA) family^calcium-transporting ATPase 3, endoplasmic reticulum-type (ACA6) (ECA3) nearly identical to SP|Q9SY55 Calcium-transporting ATPase 3, endoplasmic reticulum-type…	1.04562	1	1.00656	1	1.05577	1	-1.01893	1	1.04351	1	773.524	745.02	832.962	896.022	847.654	909.437
AT1G10140	^ ^mitochondrion^ ^expressed protein similar to EST gb|AA598098^	-1.06767	1	-1.0991	1	-1.03595	1	-1.01246	1	-1.1007	1	198.471	204.326	259.311	333.516	319.659	279.06
AT1G10150	^ATPP2-A10^mitochondrion^ ^expressed protein similar to ESTs gb|T20511, gb|T45308, gb|H36493, and gb|AA651176^	-1.04376	1	1.05245	1	1.07158	1	1.07977	1	-1.11586	1	2582.97	2799.39	3469.75	3867.33	3604.51	3216.04
AT1G10155	^ ^ ^ ^hypothetical protein ^	-1.08633	1	-1.34082	1	-1.07655	1	-1.18673	1	-1.03455	1	79.9028	78.7111	80.8093	77.2895	65.6557	52.6887
AT1G10160	AT1G10160_1 putative reverse transcriptase similar to GB AAC78274	-1.139	1	-1.14221	1	1.07016	1	-1.04009	1	1.16105	1	155.065	123.953	136.865	188.924	159.977	154.944
AT1G10170	^ ^putative transcription regulator;chloroplast^ ^NF-X1 type zinc finger family protein contains Pfam PF01422: NF-X1 type zinc finger; similar to transcriptional repressor NF-X1 (SP:Q12986) [Homo sapiens]; similar to EST gb|T21002^	1.0858	1	-1.0283	1	-1.24387	1	-1.00778	1	1.27423	1	1150.54	1233.29	1355.82	1451.25	1484.03	1492.63
AT1G10180	^ ^ ^ ^expressed protein ^	-1.04064	1	1.02465	1	-1.14533	1	-1.20104	1	1.56501	1	3130.84	3013.11	3443.91	2778.77	2688.3	3160.99
AT1G10190	^ ^endomembrane system^ ^expressed protein similar to hypothetical protein GB:CAB10284 contains Pfam profile PF03080: Arabidopsis proteins of unknown function^	1.02055	1	1.0148	1	-1.09022	1	-1.05059	1	-1.11218	1	93.637	153.344	168.978	110.646	115.512	131.507
AT1G10200	^ ^ ^ TF ^NtLIM1-like (Zn)^ ^transcription factor LIM, putative strong similarity to transcription factor Ntlim1 [Nicotiana tabacum] GI:5689136, LIM domain protein WLIM-1 [Helianthus annuus] GI:5070280; contains Pfam profile PF00412: LIM domain^	1.14896	1	1.29253	1	1.32082	1	-1.17105	1	1.12249	1	8102.74	8433.04	9929.39	10535.7	9040.51	9466.54
AT1G10210	^MITOGEN-ACTIVATED PROTEIN KINASE 1^MAP Kinase^ ^mitogen-activated protein kinase, putative / MAPK, putative (MPK1) identical to mitogen-activated protein kinase homolog 1 (AtMPK1)[Arabidopsis thaliana] SWISS-PROT:Q39021; PMID:12119167^	1.19325	1	-1.20157	1	-1.12374	1	1.22513	1	-1.13466	1	3876.1	4189.32	2977.29	2783.52	2811.41	2481.25
AT1G10220	^ ^mitochondrion^ ^hypothetical protein ^	1.24581	1	-1.23675	1	1.05307	1	1.17376	1	-1.20565	1	50.4965	64.1697	82.5243	83.525	86.8871	68.6693
AT1G10230	^ARABIDOPSIS SKP1-LIKE 18^chloroplast^ ^E3 ubiquitin ligase SCF complex subunit SKP1/ASK1 (At18), putative E3 ubiquitin ligase; similar to Skp1 homolog Skp1a GI:3068807 [Arabidopsis thaliana]^	-1.04379	1	1.00748	1	1.05074	1	-1.04894	1	1.1441	1	6401.48	6495.19	6494.27	6660.56	6464.39	6808.2
AT1G10240	^ ^ ^ ^far-red impaired responsive protein, putative similar to far-red impaired response protein FAR1 [Arabidopsis thaliana] gi|5764395|gb|AAD51282; contains Pfam:PF03101 domain: FAR1 family^	-1.03217	1	1.02675	1	-1.02509	1	-1.06107	1	-1.01702	1	963.456	984.087	1070.46	980.565	833.702	900.816
AT1G10250	^ ^ ^ ^expressed protein weak similarity to transcription co-repressor Sin3 [Xenopus laevis] GI:4960210^	1.05867	1	1.10138	1	-1.22209	1	1.09513	1	-1.20804	1	2133.85	2090.26	2529.06	2399.21	2425.75	2198.09
AT1G10260	At1g10260 lectin receptor kinase -related	1.39217	1	1.03858	1	-1.12748	1	1.1084	1	1.16904	1	69.2495	78.8191	76.4282	65.8195	63.3317	69.7466
AT1G10270	^ ^mitochondrion^ ^pentatricopeptide (PPR) repeat-containing protein contains Pfam profile: PF01535 PPR repeat; similar to ESTs gb|R30192 and gb|AA651017^	1.02927	1	1.1248	1	-1.04587	1	-1.11741	1	-1.00311	1	6029.77	5604.95	5636.79	6030.03	5120.19	5135.04
AT1G10280	^ ^ ^ ^expressed protein contains Pfam profile PF03267: Arabidopsis protein of unknown function, DUF266^	1.05905	1	1.01694	1	1.19329	1	-1.22419	1	-1.014	1	1727.64	1827.77	1633.29	1545.59	1413.88	1634.33
AT1G10290	^DYNAMIN-LIKE PROTEIN 6^Golgi apparatus^ ^dynamin-like protein 6 (ADL6) identical to dynamin-like protein 6 (ADL6) [Arabidopsis thaliana] GI:6651399; contains Pfam profiles PF01031: Dynamin central region, PF00350: Dynamin family, PF02212: Dynamin GTPase effector domain, PF00169: PH domain^	1.05177	1	1.14782	1	-1.00308	1	1.02468	1	-1.08319	1	3155.86	2976.81	3368.64	2717.24	3037.09	3403.23
AT1G10300	^ ^ATP binding activity^ ^GTP-binding protein-related contains similarity to nucleolar GTP-binding protein 1 SP: Q9BZE4 from [Homo sapiens];^	1.10615	1	-1.02806	1	-1.07596	1	1.11628	1	-1.08603	1	1190.19	1315.55	1224.58	1117.93	1206.31	1207.54
AT1G10310	^ ^SDRs (short-chain dehydrogenase/reductase family);chloroplast^ ^short-chain dehydrogenase/reductase (SDR) family protein contains INTERPRO family IPR002198 short-chain dehydrogenase/reductase (SDR) superfamily^	-1.01006	1	-1.05936	1	1.037	1	-1.02489	1	1.03502	1	6015.6	6145.55	5303.93	4926.9	5084.56	4828.87
AT1G10320	^ ^ ^ ^U2 snRNP auxiliary factor-related similar to U2 small nuclear ribonucleoprotein auxiliary factor 35 kD subunit related protein 1 (sp|Q15695)^	1.02484	1	-1.10926	1	1.29983	1	-1.06213	1	1.16286	1	3321.11	3181.36	3001.84	3117.37	2347.34	2966
AT1G10330	^ ^endomembrane system^ ^pentatricopeptide (PPR) repeat-containing protein contains Pfam profile PF01535: PPR repeat^	1.3851	1	-1.1463	1	-1.12036	1	-1.05709	1	1.02251	1	822.397	1134.13	950.383	836.238	885.829	804.213
AT1G10340	^ ^Ankyrin-like protein family;ATP binding activity^ ^ankyrin repeat family protein contains ankyrin repeat domains, Pfam:PF00023^	-1.65776	1	-1.35577	1	1.24941	1	-1.11459	1	1.34151	1	247.928	134.297	91.7258	116.92	99.7599	136.526
AT1G10350	^ ^chaperone activity^ ^DNAJ heat shock protein, putative similar to SP|Q9QYJ3 DnaJ homolog subfamily B member 1 (Heat shock 40 kDa protein 1) {Mus musculus}; contains Pfam profile PF00226: DnaJ domain^	-1.03853	1	1.08066	1	1.12366	1	-1.35219	1	1.21526	1	1237.96	1250.29	1254.38	1110.33	1013.4	1082.64
AT1G10360	^GLUTATHIONE S-TRANSFERASE 29^endomembrane system^ ^glutathione S-transferase, putative similar to glutathione S-transferase (sp|Q03666|GTX4_TOBAC); similar to EST gb|H36275 gb:AB039930.^	-1.27669	1	1.60026	0.00659352	1.34608	1	1.02882	1	-1.10459	1	2769.92	2290.33	2959.59	3850.04	3687.56	3744.95
AT1G10370	^GLUTATHIONE S-TRANSFERASE 30^endomembrane system^ ^glutathione S-transferase, putative (ERD9) similar to glutathione S-transferase TSI-1 [Aegilops tauschii] gi:2190992 gb:AAD10129; similar to ESTs gb|R29860, emb|Z29757, and emb|Z29758; identical to cDNA ERD9 mRNA for glutathione S-transferase, GI:15375407, glutathione S-transferase [Arabidopsis thaliana] GI:15375408^	-1.67988	0.51916	1.38213	1	1.29438	1	-1.07991	1	-1.16324	1	13151.3	9088.09	14551.9	17010.9	14043.4	15308.7
AT1G10380	^ ^endomembrane system^ ^expressed protein ^	1.07421	1	-1.10546	1	1.02625	1	-1.06253	1	-1.12399	1	646.208	598.604	598.081	654.208	511.888	426.778
AT1G10385	^ ^ ^ ^hypothetical protein ^	-1.02818	1	-1.15601	1	1.17044	1	1.07859	1	-1.02519	1	160.892	158.39	146.739	170.491	168.693	162.28
AT1G10390	^ ^chloroplast^ ^nucleoporin family protein contains Pfam profiles: PF04096 nucleoporin autopeptidase, PF03093 nucleoporin FG repeat family^	1.03008	1	-1.06886	1	1.11826	1	1.0584	1	-1.1118	1	10641.4	11419.3	7799.2	8044.51	10378.1	9291.8
AT1G10400	^ ^Glycosyl transferases;Glycosyltransferase Family 1;Glycosyltransferase Gene Families;glycosyltransferase^GT family 1;Glycosyltransferase- Family 1^UDP-glucoronosyl/UDP-glucosyl transferase family protein contains Pfam profile: PF00201 UDP-glucoronosyl and UDP-glucosyl transferase^	-1.3422	1	1.11389	1	1.13639	1	-1.13504	1	-1.00588	1	65.9417	50.0923	46.0514	70.4317	65.6678	59.7084
AT1G10410	^ ^chloroplast^ ^expressed protein similar to ESTs gb|N96021 and gb|N96863^	-1.24034	1	-1.19546	1	-1.10762	1	-1.14153	0.0936956	-1.08911	1	4575.85	4044.9	4052.97	3627.52	3024.87	2693.24
AT1G10420	^ ^mitochondrion^ ^hypothetical protein ^	-1.12081	1	1.09935	1	-1.111	1	-1.17592	1	1.09865	1	256.936	237.341	325.265	299.284	278.217	270.563
AT1G10430	^PROTEIN PHOSPHATASE 2A^Serine/Threonine (ST) phosphatases;protein amino acid dephosphorylation^ ^serine/threonine protein phosphatase PP2A-1 catalytic subunit (PP2A1) identical to SP|Q07098 Serine/threonine protein phosphatase PP2A-1 catalytic subunit (EC 3.1.3.16) {Arabidopsis thaliana}; contains Pfam profile PF00149: Ser/Thr protein phosphatase^	-1.1032	1	1.19757	1	-1.13234	1	-1.05134	1	1.03014	1	2087.78	1967.78	2436.14	2257.18	1710.59	1980.15
AT1G10450	^ ^mitochondrion^ ^paired amphipathic helix repeat-containing protein similar to Sin3 protein [Yarrowia lipolytica] GI:18076824; contains Pfam profile PF02671: Paired amphipathic helix repeat^	1.00433	1	1.16751	1	-1.26995	0.0145007	-1.00145	1	1.10601	1	4713.66	4751.37	3994.93	3544.89	4293.08	4065.27
AT1G10455	^ ^ ^ ^hypothetical protein ^	-1.04915	1	-1.06622	1	1.11397	1	1.24756	1	-1.22576	1	107.08	86.5054	96.9365	125.095	133.522	110.591
AT1G10460	^GERMIN-LIKE PROTEIN 7^ ^ ^germin-like protein (GLP7) identical to germin-like protein subfamily 1 member 1 [SP|P92998]; similar to ESTs gb|T88481 and gb|AI099566^	-1.19016	1	-1.11018	1	-1.0508	1	-1.05008	1	-1.10806	1	109.535	97.8263	116.147	142.443	143.638	120.842
AT1G10470	^INDUCED BY CYTOKININ 7^ARR-A class transcription factor family;Cytokinin;Response Regulator;two-component response regulator activity^Response Regulator: A- Type^two-component responsive regulator / response regulator 4 (ARR4) identical to responce regulator1 GI:3273195 from [Arabidopsis thaliana]; identical to cDNA ARR4 mRNA for response regulator 4 GI:3953596^	-1.07459	1	-1.41751	1	-1.1104	1	1.04645	1	-1.24078	1	4533.2	3399.33	2985.62	3432.21	2877.68	1910.56
AT1G10480	^ ^ ^ TF ^C2H2 (Zn)^ ^zinc finger (C2H2 type) family protein contains Pfam profile: PF00096 zinc finger, C2H2 type^	-1.10243	1	-1.0844	1	-1.10435	1	1.14676	1	1.09602	1	202.066	182.712	183.294	195.831	206.112	203.619
AT1G10490	^ ^ATP binding activity^ ^expressed protein contains Pfam profile PF05127: Putative ATPase (DUF699)^	-1.07406	1	1.5628	0.0620071	-1.0819	1	-1.15358	1	-1.09127	1	3628.19	3322.33	4051.52	3748.26	3587.04	4187.31
AT1G10500	^ ^removal of superoxide radicals^ ^hesB-like domain-containing protein similar to IscA (putative iron-sulfur cluster assembly protein) [Azotobacter vinelandii] GI:2271523; contains Pfam profile PF01521: HesB-like domain^	1.05869	1	1.10148	1	1.01107	1	1.05014	1	1.13209	1	6419.36	6690.98	6302.48	7018.66	6734.21	6968.57
AT1G10510	^EMBRYO DEFECTIVE 2004^EMB;chloroplast^Embryo Defective^leucine-rich repeat family protein similar to ribonuclease inhibitor (GI:164639) [Sus scrofa (pig)]; contains Pfam PF00560: Leucine Rich Repeat domains^	-1.18236	1	1.12588	1	-1.18026	1	1.00937	1	1.16126	1	2124.12	2136.88	2634.94	2893.3	3101.45	3135.59
AT1G10520	^ ^putative DNA-binding protein;DNA binding activity^ ^DNA polymerase lambda (POLL) identical to DNA polymerase lambda GI:12053869 from [Arabidopsis thaliana]^	-1.04643	1	1.19748	1	-1.09248	1	1.01187	1	-1.12735	1	276.074	276.979	291.73	250.898	245.179	214.599
AT1G10522	^ ^chloroplast^ ^expressed protein ^	1.24002	1	-1.08952	1	1.12419	1	1.2194	1	1.0809	1	3242.46	4109.75	3864.94	4291.35	4695.23	5272.81
AT1G10530	^ ^mitochondrion^ ^expressed protein ^	-1.20461	1	-1.02977	1	-1.02537	1	1.07461	1	1.13172	1	289.369	246.478	251.413	223.253	219.116	214.982
AT1G10540	^ ^NSCC2(Non-selective Cation Channel-2);NCS2(Nucleobase:Cation Symporter-2);Organic Solute Cotransporters;permease activity^Permease 1-like family^xanthine/uracil permease family protein contains Pfam profile: PF00860 permease family^	1.26193	1	1.00056	1	-1.29121	0.00129005	-1.70826	0.000622609	-1.00475	1	2324.42	2739.03	2476.07	2051.92	1457.91	1146.67
AT1G10550	^ ^ Assembly, Architecture, and Growth;Glycoside Hydrolase Family 16;Glycoside Hydrolase Gene Families;endomembrane system ^Growth modifying proteins;Glycoside Hydrolase Family 16^xyloglucan:xyloglucosyl transferase, putative / xyloglucan endotransglycosylase, putative / endo-xyloglucan transferase, putative similar to endoxyloglucan transferase related protein EXGT-A3 GI:2154609 from [Arabidopsi…	1.09544	1	1.28431	1	-1.04852	1	-1.14791	1	-1.00209	1	73.6284	85.4894	94.9877	90.3157	76.9076	91.8191
AT1G10560	^ ^Plant U-box protein (PUB) Class II^ ^armadillo/beta-catenin repeat family protein / U-box domain-containing protein contains Pfam domain, PF00514: Armadillo/beta-catenin-like repeats and Pfam, PF04564: U-box domain^	-1.12336	1	1.10198	1	-1.06563	1	-1.0842	1	1.00004	1	78.4676	55.7877	48.5867	57.1972	56.0788	56.1822
AT1G10570	^ ^phosphatase^ ^Ulp1 protease family protein contains Pfam profile PF02902: Ulp1 protease family, C-terminal catalytic domain; similar to EST gb|N96456^	-1.08477	1	1.10971	1	-1.23581	1	-1.09037	1	1.21657	1	5448.97	4713.63	5574.04	4491.95	4447.29	4487.59
AT1G10580	^ ^pre-mRNA splicing factor activity^ ^transducin family protein / WD-40 repeat family protein similar to splicing factor hPRP17 (gi|3283220); contains 7 WD-40 repeats (PF00400);similar to ESTs emb|F15435 and dbj|AUO62661^	-1.07513	1	1.21834	1	-1.01699	1	-1.21521	1	1.38019	1	6923.62	7313.5	7534.01	7115.49	7099.51	7996.19
AT1G10585	^ ^ bHLH,Basic Helix-Loop-Helix family;transcription factor activity ^ ^expressed protein ^	-1.0681	1	1.01832	1	1.03106	1	-1.03747	1	1.03286	1	66.6297	64.2829	58.7306	76.7614	81.2553	82.2536
AT1G10590	^ ^ ^ ^DNA-binding protein-related contains weak similarity to G-quartet DNA binding protein 3 [Tetrahymena thermophila] gi|4583503|gb|AAD25098^	1.21284	1	1.12728	1	1.12862	1	1.12555	1	-1.06651	1	14737.8	16106.4	16594.7	16241.2	15141.9	13560.2
AT1G10600	^ ^chloroplast^ ^mov34 family protein similar to AMSH [Homo sapiens] GI:4098124; contains Pfam profile PF01398: Mov34/MPN/PAD-1 family^	-1.06463	1	1.02289	1	1.00623	1	-1.08881	1	1.23851	1	192.522	216.753	230.215	173.847	179.183	170.058
AT1G10610	^ ^BHLH090^ TF ^bHLH^bHLH^basic helix-loop-helix (bHLH) family protein contains Pfam profile: PF00010 helix-loop-helix DNA-binding domain^	1.12926	1	1.03826	1	-1.23127	1	1.10459	1	1.72806	1.57685e-06	264.233	351.608	486.941	329.518	392.53	647.811
AT1G10620	^ ^PERK-Like ;protein serine/threonine kinase activity^ ^protein kinase family protein contains serine/threonine protein kinases active-site signature, PROSITE:PS00108^	-1.10478	1	-1.25399	1	-1.1881	1	1.08372	1	1.16224	1	156.497	154.715	186.877	129.246	142.477	154.953
AT1G10630	^ ^small GTPase(ARF);protein amino acid ADP-ribosylation^ ^ADP-ribosylation factor, putative similar to ADP-ribosylation factor GI:166586 from [Arabidopsis thaliana]^	1.33316	1	-1.39757	1	-1.01287	1	1.36152	1	1.20276	1	13895.3	14281.8	14816.1	15664.1	14947.9	13814.7
AT1G10640	^ ^Glycoside Hydrolase Family 28;Glycoside Hydrolase Gene Families;chloroplast^Glycoside Hydrolase Family 28^polygalacturonase, putative / pectinase, putative similar to polygalacturonase PG1 GI:5669846, PG2 GI:5669848 from [Glycine max]; contains PF00295: Glycosyl hydrolases family 28 (polygalacturonases)^	1.15675	1	1.16717	1	-1.14207	1	1.3138	0.192318	1.16881	1	9729.27	9296.66	9894.51	8876.35	11636.2	14550.8
AT1G10650	^ ^ ^ ^expressed protein ^	-1.53204	1	1.02294	1	1.14834	1	1.02243	1	-1.02632	1	1729.61	1557.2	2031.4	2348.06	2073.19	2031.02
AT1G10660	^ ^endomembrane system^ ^expressed protein ^	-1.03496	1	1.06726	1	1.20711	1	-1.08814	1	1.35848	1	975.026	963.843	997.317	1106.7	970.97	1124.28
AT1G10670	^ ^Acyl Lipid Metabolism;citrate lyase activity^ATP Citrate Lyase^expressed protein ^	-1.24705	1	1.6352	0.0533118	1.33639	1	-1.36444	1	1.19078	1	11750.1	9856	11276.2	12107.8	10359	10761.2
AT1G10680	^ ^ABC(ATP-Binding Cassette);ABC Superfamily;ABC transporters;ATP-binding cassette (ABC) transporter activity^MDR subfamily;P-glycoprotein-2^P-glycoprotein, putative similar to P-glycoprotein GI:4204793 from [Solanum tuberosum]^	-1.24061	1	-1.16439	1	-1.05224	1	-1.11844	1	1.17066	1	94.001	68.5522	62.1065	60.7521	59.8466	65.3373
AT1G10690	^ ^ ^ ^expressed protein ^	-1.15011	1	-1.13361	1	-1.01845	1	-1.07095	1	1.00464	1	3252.97	3088.63	2946.4	2686.39	1798.86	1710.31
AT1G10700	^ ^chloroplast^ ^ribose-phosphate pyrophosphokinase 3 / phosphoribosyl diphosphate synthetase 3 (PRS3) nearly identical to phosphoribosyl diphosphate synthase GI:4902470 from [Arabidopsis thaliana]^	-1.09342	1	-1.03026	1	-1.06363	1	-1.02449	1	1.07504	1	1462.54	1417.48	1542.11	1544.64	1530.39	1451.34
AT1G10710	^ ^mitochondrion^ ^hypothetical protein ^	1.01172	1	-1.09434	1	-1.08451	1	-1.01953	1	-1.04613	1	1342.87	1209.3	1146.76	990.658	823.994	771.462
AT1G10720	^ ^Rieske iron-sulfur protein^ ^BSD domain-containing protein contains Pfam profile PF03909: BSD domain^	1.02215	1	-1.15048	1	1.0503	1	-1.10152	1	-1.0127	1	2764.35	2992.16	2476.91	2709.03	2892.88	2706.66
AT1G10730	^ ^mitochondrion^ ^clathrin adaptor complexes medium subunit family protein contains Pfam profile: PF00928 adaptor complexes medium subunit family^	1.08736	1	-1.36148	1	-1.12046	1	1.13867	1	1.06681	1	308.44	349.128	359.102	288.738	285.918	218.424
AT1G10740	^ ^lipase activity;glycerol biosynthesis^LIPASE^expressed protein ^	-1.05624	1	1.17733	1	-1.06347	1	1.01189	1	-1.10197	1	3655.52	3645.88	3765.5	3575.95	3402.81	3238.23
AT1G10750	^ ^peptidase activity^ ^expressed protein similar to gi 3128199 F4I1.5 putative proteinase from Arabidopsis thaliana BAC gb AC004521^	1.16428	1	1.10368	1	1.14335	1	1.07671	1	-1.04563	1	2258.09	2555.52	2726.4	2667.39	2316.8	2134.52
AT1G10760	^STARCH EXCESS 1^chloroplast^ ^starch excess protein (SEX1) identical to SEX1 [Arabidopsis thaliana] GI:12044358; supporting cDNA gi|12044357|gb|AF312027.1|AF312027^	1.30281	1	-1.01039	1	-1.27989	1	1.13299	1	-1.04528	1	4295.74	5893.06	6089.51	4880.06	5279.64	5644.49
AT1G10770	^ ^endomembrane system^ ^invertase/pectin methylesterase inhibitor family protein contains Pfam profile PF04043: Plant invertase/pectin methylesterase inhibitor^	-1.07913	1	1.24771	1	-1.142	1	1.13771	1	-1.11279	1	226.074	208.021	243.057	196.534	238.398	246.708
AT1G10780	^ ^F-box (FBX)^C4^F-box family protein ; similar to SKP1 interacting partner 2 (SKIP2) TIGR_Ath1:At5g67250^	1.05986	1	-1.10168	1	1.05638	1	-1.12283	1	1.09695	1	3958.54	4609.94	3665.68	3570.72	3936.38	4358.54
AT1G10790	^ ^ ^ ^hypothetical protein contains similarity to envelope glycoproteins^	1.16088	1	-1.19288	1	-1.06653	1	-1.21256	1	-1.0424	1	173.341	186.01	135.674	126.76	122.628	122.254
AT1G10800	^ ^calcium channel activity^ ^hypothetical protein ^	1.01041	1	-1.12473	1	1.01744	1	1.0943	1	-1.26661	1	118.85	109.02	131.111	126.543	124.593	103.44
AT1G10810	^ ^VIC-Beta(Voltage Gated K+ Channel b-subunit)^ ^aldo/keto reductase family protein contains Pfam profile PF00248: oxidoreductase, aldo/keto reductase family^	-1.12087	1	-1.03796	1	1.02878	1	-1.03779	1	-1.00968	1	92.9301	77.6712	86.2017	82.3293	87.4518	67.9605
AT1G10820	^ ^ ^ ^expressed protein similar to hypothetical protein GB:AAB71979^	-1.28439	1	1.04265	1	1.02541	1	-1.09755	1	1.04555	1	468.856	470.527	435.754	4406.51	3680.19	4091.75
AT1G10830	^ ^chloroplast^ ^sodium symporter-related contains five transmembrane domains; Interpro IPR001991 Sodium:dicarboxylate symporter; EST gb|F13926 comes from this gene^	1.11293	1	-1.13183	1	1.04534	1	1.09851	1	-1.07222	1	4493.42	4825.02	4052.78	3872.79	4361.1	4387.56
AT1G10840	^ ^Protein synthesis factors;translation initiation factor activity^eIF3h - eukaryotic initiation factor 3h^eukaryotic translation initiation factor 3 subunit 3 / eIF-3 gamma / eIF3h (TIF3H1) identical to SP|Q9C5Z2 Eukaryotic translation initiation factor 3 subunit 3 (eIF-3 gamma) (eIF3 p38 subunit) (eIF3h) {Arabidopsis thaliana}; contains Pfam profile PF01398: Mov34/MPN/PAD-1 family^	-1.01509	1	1.12853	1	-1.06274	1	1.00203	1	-1.11058	1	1164.22	1148.63	1085.97	1246.02	1136.59	1129.14
AT1G10870	^ ^ARF GTPase-activating domain-containing protein;DNA binding activity^ ^ARF GTPase-activating domain-containing protein ^	-1.05106	1	1.27334	1	-1.00853	1	1.16141	1	-1.12654	1	2591.75	2837.93	2662.7	2502.3	2717.57	2331.96
AT1G10880	^ ^ ^ ^expressed protein contains Pfam profile PF03267: Arabidopsis protein of unknown function, DUF266^	1.15625	1	-1.16432	1	-1.37132	1	-1.166	1	1.01046	1	32.0891	31.9646	33.2586	48.3816	42.9433	40.3057
AT1G10890	^ ^F-box (FBX);chloroplast^A2^F-box family protein contains Pfam PF00646: F-box domain; contains TIGRFAM TIGR01640 : F-box protein interaction domain^	-1.00802	1	1.11165	1	1.05602	1	1.0882	1	-1.05252	1	70.1474	70.9655	71.0098	77.3064	82.5155	76.3791
AT1G10900	^ ^Acyl Lipid Metabolism;1-phosphatidylinositol-5-phosphate 4-kinase activity^Phosphatidylinositol Phosphate Kinase type I/II B^phosphatidylinositol-4-phosphate 5-kinase family protein similar to phosphatidylinositol-4-phosphate 5-kinase AtPIP5K1 [Arabidopsis thaliana] GI:3702691; contains Pfam profiles PF01504: Phosphatidylinositol-4-phosphate 5-Kinase, PF02493: MORN repeat^	1.21297	1	-1.22838	1	1.01222	1	1.0597	1	-1.07394	1	4215.9	4729.65	3870.5	3500	3925.71	3861.12
AT1G10910	^ ^chloroplast^ ^pentatricopeptide (PPR) repeat-containing protein contains Pfam profile PF01535: PPR repeat^	1.07969	1	1.03277	1	-1.56219	1	1.20131	1	1.40671	1	390.145	451.85	553.019	442.798	585.544	611.623
AT1G10920	^ ^Pathogen Defense;apoptosis^CNL(CC-NBS-LRR)^disease resistance protein (CC-NBS-LRR class), putative domain signature CC-NBS-LRR exists, suggestive of a disease resistance protein.^	1.05785	1	1.15843	1	-1.15108	1	-1.08967	1	1.12057	1	876.029	965.08	924.828	881.353	919.906	770.688
AT1G10930	^ ^DNA helicase activity^ ^DNA helicase (RECQl4A) nearly identical to DNA Helicase [Arabidopsis thaliana] GI:11121449^	1.09316	1	1.10438	1	-1.03665	1	-1.03331	1	-1.14704	1	3555.61	3732.23	4424.89	4601.08	4579.37	4276.95
AT1G10940	^ARABIDOPSIS SERINE/THREONINE KINASE 1^SNF1-related Protein Kinase (SnRK) ;protein serine/threonine kinase activity^ ^serine/threonine protein kinase, putative similar to serine/threonine-protein kinase ASK1 [Arabidopsis thaliana] SWISS-PROT:P43291^	1.18248	1	-1.36994	1	-1.3132	1	1.26225	1	-1.20545	1	9596.96	11195	8956.03	7912.51	10083.6	9158.94
AT1G10950	^ ^Putative endosomal protein family;transporter activity^ ^endomembrane protein 70, putative ^	1.10278	1	1.04482	1	1.2183	1	1.06149	1	1.21349	1	8654.99	8003.33	8133.81	8618.57	8968.4	9137.71
AT1G10960	^ ^ ^ ^ferredoxin, chloroplast, putative strong similarity to FERREDOXIN PRECURSOR GB:P16972 [SP|P16972] from [Arabidopsis thaliana]^	-1.0315	1	1.58048	1	1.09043	1	1.39453	1	-1.94128	0.012161	15216.2	15926.1	17085.6	15781.5	15083.1	13928.3
AT1G10970	^ ZRT, IRT-LIKE PROTEIN ^The Zinc (Zn2+)-Iron (Fe2+) Permease (ZIP) Family;Inorganic Solute Cotransporters;heavy metal ion transporter activity^Fe(II) transporter isolog family^metal transporter, putative (ZIP4) similar to Zn and Cd transporter ZNT1 [Thlaspi caerulescens] gi|7381054|gb|AAF61374; member of the Zinc (Zn2+)-Iron (Fe2+) permease (ZIP) family, PMID:11500563^	-100	1	1.52945	1	1	1	1.92701	1	1	1	19.5599	16.8979	20.6019
AT1G10980	^ ^endomembrane system^ ^expressed protein ; expression supported by MPSS^	-1.73748	0.0415753	-1.37254	0.78708	1.32337	1	1.40445	0.000365824	1.67492	0.000143185	1364.71	932.351	782.503	901.916	1228.53	2315.46
AT1G10990	^ ^ ^ ^expressed protein and genscan^	-1.29942	0.0824665	-1.07318	1	1.10237	1	1.02217	1	-1.32219	1	2302.36	1689.44	1708.39	1932.06	1698.45	1517.29
AT1G11000	^ ^Barley Mlo protein isolog;MLO proteins^ ^seven transmembrane MLO family protein / MLO-like protein 4 (MLO4) identical to membrane protein Mlo4 [Arabidopsis thaliana] gi|14091578|gb|AAK53797; similar to MLO protein SWISS-PROT:P93766, NCBI_gi:1877221 [Hordeum vulgare][Barley]^	1.33875	1.34109e-11	1.25435	1	1.37298	1	1.07454	1	1.05351	1	1510.87	1965.58	2102.72	2379.36	2847.14	2797.81
AT1G11020	^ ^C3H zinc finger family^ ^zinc finger (C3HC4-type RING finger) family protein contains Pfam profile: PF00097 zinc finger, C3HC4 type (RING finger)^	-1.04204	1	1.15191	1	1.06819	1	-1.03663	1	1.15811	1	3784.54	3336.49	3387.49	3809.29	3776.71	3695.76
AT1G11040	^ ^chaperone activity^ ^DNAJ chaperone C-terminal domain-containing protein contains Pfam profile PF01556: DnaJ C terminal region^	-1.0865	1	-1.10157	1	-1.05932	1	-1.02179	1	-1.12151	1	62.4047	51.3227	65.3852	91.0661	92.9078	69.4073
AT1G11050	^ ^RKF-Like3 ;Receptor kinase-like protein family;kinase activity^ ^protein kinase family protein contains protein kinase domain, Pfam:PF00069^	-1.04889	1	-1.06067	1	1.0125	1	-1.11555	1	1.13213	1	811.882	805.892	736.704	628.771	639.017	681.419
AT1G11060	^ ^mitochondrion^ ^expressed protein ^	-1.07556	1	1.24148	1	-1.29963	1	-1.00529	1	1.16284	1	1487.32	1604.82	1642.19	1208.37	1476.04	1501.02
AT1G11070	^ ^ ^ ^hydroxyproline-rich glycoprotein family protein contains proline-rich extensin domains, INTERPRO:IPR002965^	-1.08991	1	1.00614	1	1.04388	1	-1.10083	1	-1.08939	1	131.588	108.647	160.347	170.883	150.091	123.444
AT1G11080	^ ^serine carboxypeptidase activity^ ^serine carboxypeptidase S10 family protein similar to Serine carboxypeptidase II chains A and B (SP:P08819) (EC 3.4.16.6) [Triticum aestivum (Wheat)]^	-1.71549	0.0454836	-1.76613	1	-1.10501	1	-1.0895	1	1.2929	1	190.457	126.459	104.035	89.6443	76.8361	85.433
AT1G11090	^ ^Acyl Lipid Metabolism;lysophospholipase activity^Monoacylglycerol Lipase ^hydrolase, alpha/beta fold family protein similar to monoglyceride lipase from [Homo sapiens] GI:14594904, [Mus musculus] GI:2632162; contains Pfam profile PF00561: hydrolase, alpha/beta fold family^	-1.02766	1	-1.0967	1	1.00579	1	-1.00897	1	1.09033	1	4602.34	4668.42	4031.77	4176.73	3994.76	3857.36
AT1G11100	^ ^Chromatin remodeling complex subunit R (SWI2/SNF2 homologs);transcription factor activity^ ^SNF2 domain-containing protein / helicase domain-containing protein / zinc finger protein-related similar to RUSH-1alpha [Oryctolagus cuniculus] GI:1655930; contains Pfam profiles PF00271: Helicase conserved C-terminal domain, PF00176: SNF2 family N-terminal domain^	1.14183	1	1.03201	1	-1.08116	1	-1.03299	1	1.067	1	327.4	354.748	365.988	361.763	366.376	336.068
AT1G11110	^ ^ ^ ^expressed protein ^	1.03464	1	1.00307	1	1.05791	1	-1.04733	1	1.03449	1	98.9359	98.918	102.897	144.297	143.633	122.974
AT1G11120	^ ^structural molecule activity^ ^expressed protein ^	-1.54299	1	-1.41951	1	1.29187	1	-1.01893	1	1.06257	1	4865.6	3551.21	2808.06	3028.14	2655.36	2762.74
AT1G11140	AT1G11140_1 receptor-associated kinase isolog	1.03097	1	1.03686	1	-1.12504	1	-1.03819	1	1.00217	1	5772.36	6820.54	7293.18	6397.96	6121.24	5824.1
AT1G11145	^ ^ ^ ^hypothetical protein ^	-1.18016	1	1.12962	1	-1.05435	1	-1.16847	1	1.22561	1	59.8892	49.4652	59.0961	51.6164	52.0773	64.5817
AT1G11160	^ ^ ^ ^WD-40 repeat family protein / katanin p80 subunit, putative similar to contains 6 WD-40 repeats (PF00400); katanin p80 subunit (GI:3005601) [Strongylocentrotus purpuratus]^	-1.02162	1	-1.00796	1	-1.41147	1	1.28704	1	-1.01923	1	374.478	412.033	397.164	246.524	291.892	403.183
AT1G11170	^ ^ ^ ^expressed protein contains Pfam profile PF05212: Protein of unknown function (DUF707)^	-1.46716	1	-1.05015	1	1.14757	1	-1.10421	1	1.00744	1	334.526	280.032	313.076	260.283	209.428	256.735
AT1G11180	^ ^Secretory carrier membrane protein family;carrier activity^ ^secretory carrier membrane protein (SCAMP) family protein contains Pfam domain, PF04144: SCAMP family^	1.09933	1	-1.27153	1	-1.10348	1	-1.00035	1	1.17645	1	673.349	670.303	651.405	592.214	574.56	591.979
AT1G11190	^BIFUNCTIONAL NUCLEASE I^endomembrane system^ ^bifunctional nuclease (BFN1) identical to bifunctional nuclease bfn1 [Arabidopsis thaliana] gi|4099831|gb|AAD00693^	-1.50113	0.25998	-1.01798	1	2.08392	1	1.33153	1	-1.13832	1	195.01	151.855	162.697	360.604	348.424	213.033
AT1G11200	^ ^endomembrane system^ ^expressed protein contains Pfam profile PF03619: Domain of unknown function^	1.12224	1	-1.17188	1	1.11605	1	1.07485	1	-1.27658	1	8127.6	8537.57	7358.66	8182.79	7591.4	5825.81
AT1G11210	^ ^endomembrane system^ ^expressed protein contains similarity to cotton fiber expressed protein 1 [Gossypium hirsutum] gi|3264828|gb|AAC33276^	1.56763	1	1.01452	1	-1.31205	1	-1.30829	1	-1.49015	0.00264155	1058.23	2325.04	2044.14	1346.75	1137.8	917.98
AT1G11220	^ ^endomembrane system^ ^expressed protein contains similarity to cotton fiber expressed protein 1 [Gossypium hirsutum] gi|3264828|gb|AAC33276^	1.09491	1	1.14631	1	-1.1019	1	-1.01626	1	1.20356	1	1403.88	1571.42	1681.62	1578.01	1404.91	1509.16
AT1G11230	^ ^endomembrane system^ ^hypothetical protein contains similarity to cotton fiber expressed protein 1 [Gossypium hirsutum] gi|3264828|gb|AAC33276^	1.12243	1	-1.06289	1	-1.00045	1	-1.11361	1	-1.01993	1	144.846	123.93	103.077	113.465	95.1566	89.8346
AT1G11240	^ ^ ^ ^expressed protein ^	-1.14831	1	-1.07107	1	-1.01431	1	-1.10783	1	1.02946	1	12281.9	12730.9	12010.9	11159	12218.7	13020.4
AT1G11250	^ATSYP125^Syntaxin;membrane^SYP12 Gene Family^syntaxin, putative (SYP125) similar to syntaxin-related protein At-SYR1 GB:AAD11809 GI:4206789 from [Arabidopsis thaliana]^	1.06463	1	1.0041	1	-1.04201	1	1.04682	1	-1.07075	1	70.5073	67.4947	79.9695	81.0931	91.8591	100.879
AT1G11260	^ ^SUGAR TRANSPORTERS;MFS(Major Facilitator);Organic Solute Cotransporters;carbohydrate transporter activity^MONOSACCHARIDE-H+ SYMPORTERS;Putative sugar transporter family^glucose transporter (STP1) nearly identical to glucose transporter GB:P23586 SP|P23586 from [Arabidopsis thaliana]^	1.09208	1	1.20084	1	1.03986	1	-1.00959	1	-1.03996	1	785.711	787.418	840.017	882.777	782.957	722.43
AT1G11270	^ ^F-box (FBX)^A3^F-box family protein contains F-box domain Pfam:PF00646^	1.08577	1	1.10166	1	-1.01508	1	-1.17285	1	-1.24637	1	1426.48	1921.79	1665.54	1300.39	1206.03	1063.9
AT1G11280	^ ^DUF26 Kinase ;protein serine/threonine kinase activity^ ^S-locus protein kinase, putative similar to receptor protein kinase [Ipomoea trifida] gi|836954|gb|AAC23542; contains protein kinase domain, Pfam:PF00069; contains S-locus glycoprotein family domain, Pfam:PF00954^	1.1279	1	-1.13872	1	1.14249	1	1.13432	1	-1.02684	1	3633.13	4121.65	3882.6	3717.71	3490.14	3712.59
AT1G11290	^ ^chloroplast^ ^pentatricopeptide (PPR) repeat-containing protein contains Pfam profile PF01535: PPR repeat^	1.12833	1	1.07215	1	-1.0722	1	1.07577	1	-1.09396	1	921.837	1134.9	1051.01	857.254	964.213	914.826
AT1G11300	^ ^DUF26 Kinase ;protein serine/threonine kinase activity^ ^S-locus lectin protein kinase family protein contains protein kinase domain, Pfam:PF00069; contains S-locus glycoprotein family domain, Pfam:PF00954^	1.16119	1	1.03595	1	-1.08948	1	1.17348	1	1.05192	1	798.587	912.707	1024.91	962.054	1102.59	1078.77
AT1G11310	^ ^MLO proteins;Similar to Mlo proteins family^ ^seven transmembrane MLO family protein / MLO-like protein 2 (MLO2) idenctical to membrane protein Mlo2 [Arabidopsis thaliana] gi|14091574|gb|AAK53795; similar to Mlo [Hordeum vulgare subsp. vulgare] gi|1877221|emb|CAB06083 SWISS-PROT:P93766^	-1.11526	1	-1.15711	1	1.12136	1	1.03261	1	1.05022	1	9756.1	8848.32	7850.06	8099.2	8618.22	8372.16
AT1G11320	^ ^ ^ ^expressed protein identical to hypothetical protein GB:AAD49990 GI:5734725 from [Arabidopsis thaliana]^	-1.04757	1	1.13058	1	1.00096	1	-1.00432	1	1.00484	1	578.903	601.173	747.295	695.954	548.618	603.987
AT1G11330	^ ^DUF26 Kinase ;receptor activity^ ^S-locus lectin protein kinase family protein contains Pfam domains, PF00954: S-locus glycoprotein family, PF00069: Protein kinase domain, and PF01453: Lectin (probable mannose binding)^	-1.12216	1	-1.58746	1	1.13092	1	1.20394	1	1.86333	1	814.821	794.369	833.319	869.055	1030.71	1226.79
AT1G11340	^ ^DUF26 Kinase ;receptor activity^ ^S-locus lectin protein kinase family protein contains protein kinase domain, Pfam:PF00069; contains S-locus glycoprotein family domain, Pfam:PF00954^	1.03697	1	-1.17634	1	-1.02562	1	1.12658	1	1.02166	1	133.109	137.154	149.296	158.49	160.526	147.881
AT1G11350	^ ^DUF26 Kinase ;protein kinase activity^ ^S-locus lectin protein kinase family protein contains Serine/Threonine protein kinases active-site signature, PROSITE:PS00108^	-1.06984	1	-1.63707	1	-1.33747	1	-1.28376	1	-1.27738	1	1239.63	1166.58	1004.72	793.091	669.979	625.1
AT1G11370	^ ^Carbohydrate Esterase Family 8;Esterases;Carbohydrate Esterase Gene Families^Pectin methyl esterases;Carbohydrate Esterase Family 8^pectinesterase family protein similar to pectin methylesterase GI:1279597 from [Nicotiana plumbaginifolia]; contains Pfam profile: PF01095 pectinesterase^	1.04396	1	1.03913	1	-1.01685	1	-1.05024	1	-1.19995	1	622.637	513.303	506.113	512.894	452.109	383.895
AT1G11380	^ ^ ^ ^expressed protein contains Pfam profile PF04749: Protein of unknown function, DUF614^	-1.01883	1	-1.04794	1	1.40447	1	-1.03695	1	-1.09848	1	3947.07	3817.65	2981.31	3348.56	3299.42	3119.24
AT1G11390	^ ^mitochondrion^ ^ABC1 family protein contains Pfam domain, PF03109: ABC1 family^	-1.11436	1	1.14359	1	1.02249	1	1.10712	1	-1.07671	1	1826.28	1724.27	1988.65	1886.64	2249.51	2346.25
AT1G11400	^ ^ ^ ^expressed protein ^	1.00944	1	1.03826	1	1.06344	1	-1.0724	1	-1.05931	1	3510.57	3358.11	4103.76	4452.1	3766.15	3658.6
AT1G11410	^ ^DUF26 Kinase ;endomembrane system^ ^S-locus protein kinase, putative similar to receptor-like protein kinase [Arabidopsis thaliana] gi|4008008|gb|AAC95352; contains S-locus glycoprotein family domain, Pfam:PF00954^	1.03915	1	-1.03753	1	-1.02029	1	1.07773	1	-1.06487	1	539.993	576.71	590.641	517.759	551.296	559.085
AT1G11420	^ ^carboxypeptidase A activity^ ^agenet domain-containing protein contains Pfam PF05641: Agenet domain^	-1.09074	1	1.21555	1	-1.1682	1	-1.15907	1	-1.13269	1	2194.49	2244.24	2355.22	1691.62	1595.37	1411.65
AT1G11430	^ ^chloroplast^ ^plastid developmental protein DAG, putative similar to DAG protein, chloroplast precursor [Garden snapdragon] SWISS-PROT:Q38732^	-1.18021	1	1.29453	1	1.50833	1	-1.05531	1	-1.08734	1	6328.51	5331.77	6111.79	8885.91	9594.52	9500.5
AT1G11440	^ ^protein kinase activity^ ^expressed protein ^	1.26873	1	-1.15037	1	1.26406	1	1.09772	1	1.02317	1	2297.71	2756.38	2058.88	2439.68	2874.31	2627.29
AT1G11450	^ ^Nodulin-like protein family;membrane^ ^nodulin MtN21 family protein similar to GI:2598575 MtN21 (GI:2598575) {Medicago truncatula}^	-1.01269	1	-1.10961	1	1.03689	1	-1.02736	1	-1.31385	1	66.6223	71.3454	74.3112	58.7168	57.2657	55.6007
AT1G11460	^ ^Nodulin-like protein family;membrane^ ^nodulin MtN21 family protein similar to MtN21 [Medicago truncatula] GI:2598575; contains Pfam profile PF00892: Integral membrane protein^	1.04738	1	1.1341	1	-1.03396	1	-1.06474	1	-1.1519	1	192.44	199.034	163.243	139.793	129.492	125.366
AT1G11470	^ ^chloroplast^ ^hypothetical protein ^	-1.35545	1	-1.00417	1	-1.15763	1	1.0324	1	1.08124	1	80.2531	63.4417	62.6136	61.4035	73.5582	83.9968
AT1G11475	^ ^General Transcription^ ^DNA-directed RNA polymerase II, putative nearly identical to DNA-directed RNA polymerase II 8.2 kDa polypeptide SP:Q39290 from [Brassica napus]^	-1.07112	1	1.13999	1	-1.13647	1	-1.2071	1	-1.21977	1	16017.3	12702.3	13633.2	13289	11815.5	14079.2
AT1G11480	^ ^ ^ ^eukaryotic translation initiation factor-related contains weak similarity to Swiss-Prot:P23588 eukaryotic translation initiation factor 4B (eIF-4B) [Homo sapiens]^	1.06012	1	-1.07597	1	-1.08758	1	1.00329	1	-1.08547	1	7676.3	7729.52	7471.61	8242.58	8990.31	7738.99
AT1G11490	^ ^ ^ TF ^C2H2 (Zn)^ ^zinc finger (C2H2 type) family protein contains zinc finger, C2H2 type, domain, PROSITE:PS00028^	-1.00615	1	-1.02234	1	-1.10296	1	-1.06702	1	-1.18414	1	41.3911	44.5961	51.1621	49.7358	78.5002	71.4404
AT1G11500	^ ^endomembrane system^ ^expressed protein ^	-1.06092	1	-1.05304	1	1.33299	1	-1.07404	1	-1.33934	1	234.934	213.347	187.602	232.173	203.127	172.934
AT1G11510	^ ^ ^ TF ^STK-like^ ^DNA-binding storekeeper protein-related similar to storekeeper protein GI:14268476 [Solanum tuberosum]^	1.06356	1	1.13122	1	1.01671	1	1.17738	1	1.12622	1	28.6347	33.6167	43.5359	43.7698	41.577	41.4327
AT1G11520	^ ^endomembrane system^ ^pliceosome associated protein-related contains similarity to spliceosome associated protein SAP 145 GI:1173904 from [Homo sapiens]^	-1.62319	0.170334	1.07018	1	-1.2623	1	-1.32092	1	2.00363	1.31344e-09	625.72	470.522	562.222	509.559	363.091	425.421
AT1G11530	^ ^thioredoxin^ ^thioredoxin family protein similar to thioredoxin H-type from Arabidopsis thaliana SP|P29448, Nicotiana tabacum SP|Q07090; contains Pfam profile: PF00085 Thioredoxin^	1.22903	1	-1.66587	1	-1.2005	1	-1.09712	1	-1.20902	1	947.129	1301.59	977.19	974.539	1117.8	1063.82
AT1G11540	^ ^endomembrane system^ ^expressed protein contains Pfam profile: PF01925 domain of unknown function DUF81^	1.18331	1	-1.26066	1	1.02181	1	-1.01534	1	-1.26875	1	119.314	145.029	94.1768	55.9626	50.1448	38.609
AT1G11545	^ ^Glycoside Hydrolase Family 16;endomembrane system^ ^xyloglucan:xyloglucosyl transferase, putative / xyloglucan endotransglycosylase, putative / endo-xyloglucan transferase, putative similar to endo-xyloglucan transferase GI:2244732 from [Gossypium hirsutum]^	1.29182	1	1.45181	1	-1.24707	1	-1.35902	1	-1.05965	1	200.313	314.249	565.247	485.906	434.144	342.214
AT1G11560	^ ^endomembrane system^ ^OST3/OST6 family protein contains Pfam profile PF04756: OST3 / OST6 family^	-1.01355	1	-1.55262	1	-1.7692	1	-1.26034	1	1.04965	1	276.506	290.267	412.407	347.798	345.353	223.888
AT1G11570	^ ^intracellular^ ^nuclear transport factor 2 (NTF2), putative similar to Swiss-Prot:P33331 nuclear transport factor 2 (NTF-2) (Nuclear transport factor P10) [Saccharomyces cerevisiae]^	-1.19844	1	-1.04167	1	-1.07231	1	-1.06001	1	1.05106	1	836.07	743.405	705.804	762.159	689.902	583.554
AT1G11580	^ ^Carbohydrate Esterase Family 8;Esterases;Carbohydrate Esterase Gene Families^Pectin methyl esterases;Carbohydrate Esterase Family 8^pectin methylesterase, putative similar to pectin methylesterase GI:1617583 from [Lycopersicon esculentum]^	1.11955	1	1.53231	1	-1.04228	1	-1.1567	1	-1.09352	1	155.524	155.635	260.927	230.177	185.702	149.754
AT1G11590	^ ^Carbohydrate Esterase Family 8;Esterases;Carbohydrate Esterase Gene Families^Pectin methyl esterases;Carbohydrate Esterase Family 8^pectin methylesterase, putative similar to fruit-specific pectin methylesterase GI:1617583 from [Lycopersicon esculentum]^	1.01331	1	-1.22397	1	-1.08624	1	-1.09607	1	-1.07315	1	75.7703	81.2103	79.7299	72.2004	69.0416	66.764
AT1G11600	^ ^Cytochrome P450;cytochrome P450 activity^CYP77B^cytochrome P450, putative similar to cytochrome P450 77A2 (CYPLXXVIIA2) (P-450EG5) [Solanum melongena] and cytochrome P450 77A3 (SP:O48928) [Glycine max]; is a member of the PF|00067 Cytochrome P450 family. ESTs gb|Z30775 and gb|Z30776 come from this gene^	-1.36586	1	1.10375	1	-1.1792	1	-1.02479	1	1.07212	1	9095.9	7964.84	8069.34	7127.77	8201.97	8381.87
AT1G11610	^ ^Cytochrome P450;cytochrome P450 activity^CYP71A^cytochrome P450, putative very strong similarity to cytochrome P450 (SP:Q9SAB6) [Arabidopsis thaliana]; is a member of the PF|00067 Cytochrome P450 family^	-1.1045	1	1.2676	1	1	1	-1.05288	1	-1.04199	1	57.1766	55.8713	61.1577	55.7599	52.5887	54.1572
AT1G11620	^ ^F-box (FBX)^A1^F-box family protein contains F-box domain Pfam:PF00646^	-1.10324	1	-1.09187	1	1.12866	1	-1.08522	1	-1.03357	1	92.0296	79.551	95.498	113.458	105.986	112.243
AT1G11630	^ ^mitochondrion^ ^pentatricopeptide (PPR) repeat-containing protein contains Pfam profile PF01535: PPR repeat^	1.26818	1	1.04795	1	-1.22389	1	-1.04608	1	1.04612	1	2029.69	2398.05	1693.69	1387.5	1828.17	1731.09
AT1G11650	^ATRBP45B^ ^ ^RNA-binding protein 45 (RBP45), putative similar to gb|U90212 DNA binding protein ACBF from Nicotiana tabacum and contains 3 PF|00076 RNA recognition motif domains. ESTs gb|T44278, gb|R65195, gb|N65904, gb|H37499, gb|R90487, gb|N95952, gb|T44278, gb|Z20166, gb|N96891, gb|W43137, gb|F15504, gb|F1^	1.05181	1	-1.05899	1	1.07298	1	-1.05857	1	1.03469	1	10130.3	10688.5	12389.4	15123.8	12744.3	11701.3
AT1G11655	^ ^ ^ ^expressed protein ^	1.56657	1	1.132	1	1.05066	1	-1.08276	1	1.13485	1	47.584	54.1745	55.126	50.7781	64.0847	76.7598
AT1G11660	^ ^ ^ ^heat shock protein, putative strong similarity to gb|Z70314 heat-shock protein from Arabidopsis thaliana and is a member of the PF|00012 Hsp70 protein family^	1.11215	1	-1.16405	1	-1.18701	1	1.24088	1	-1.12923	1	6784.12	6899.8	7342.41	7598.24	8762.05	7230.33
AT1G11670	^ ^MATE(Multi Antimicrobial Extrusion)^ ^MATE efflux family protein similar to ripening regulated protein DDTFR18 [Lycopersicon esculentum] GI:12231296; contains Pfam profile PF01554: Uncharacterized membrane protein family; EST gb|W43487 comes from this gene^	-1.65482	0.51916	1.37704	1	1.61798	1	1.2695	1	-1.00916	1	2004.83	1346.54	1327.4	2129.8	2468.45	2604.13
AT1G11680	^EMBRYO DEFECTIVE 1738^BR biosynthesis;EMB;Cytochrome P450;Putative obtusifoliol 14-alpha demethylase family;cytochrome P450 activity^sterol biosynthesis;Embryo Defective;CYP51A^obtusifoliol 14-demethylase (CYP51) identical to obtusifoliol 14-demethylase (GI:14624983) [Arabidopsis thaliana]^	1.13939	1	-1.26243	1	1.03966	1	1.07144	1	-1.10022	1	12777.4	13054.5	11461.7	11351.6	13276.6	12198.3
AT1G11690	^ ^ ^ ^hypothetical protein ^	-1.09169	1	1.04383	1	1.07717	1	-1.46941	1	-1.1556	1	23.6382	25.3943	19.2928	25.8337	21.3425	20.2522
AT1G11700	^ ^mitochondrion^ ^expressed protein contains Pfam profile PF04520: Protein of unknown function, DUF584^	1.07827	1	-1.3563	1	1.33679	1	1.23248	1	-1.36817	1	2170.29	2285.21	2411.44	3513.77	3430.6	2686.42
AT1G11710	^ ^mitochondrion^ ^pentatricopeptide (PPR) repeat-containing protein contains Pfam profile PF01535: PPR repeat^	1.85298	0.00234489	-1.15168	1	-1.16894	1	-1.05582	1	-1.46044	1	350.658	559.695	501.534	296.241	447.639	452.67
AT1G11720	^ ^Glycosyltransferase Family 5;Glycosyltransferase Gene Families;cellulose biosynthesis;starch and cellulose biosynthesis^Glycosyltransferase- Family 5;GLYCOGEN SYNTHASE^starch synthase, putative strong similarity to soluble-starch-synthase [Solanum tuberosum] GI:1911166^	1.46034	0.51916	-1.06965	1	-1.01276	1	1.1209	1	-1.01937	1	3716.45	4882.52	4741.14	4561.85	4438.01	4243.08
AT1G11730	^ ^Glycosyltransferase Family 31;Glycosyltransferase Gene Families;glycosyltransferase^Glycosyltransferase Family- 31^galactosyltransferase family protein contains Pfam profile: PF01762 galactosyltransferase^	-1.13404	1	-1.41773	1	-1.30449	1	1.04671	1	1.24869	1	1867.13	1974.29	1724.93	1489.68	1670.84	1753.78
AT1G11740	^ ^ ^ ^ankyrin repeat family protein contains ankyrin repeats, Pfam domain PF00023^	1.08911	1	-1.14137	1	1.10525	1	-1.14477	1	-1.16066	1	200.46	217.397	228.982	255.197	249.232	211.866
AT1G11750	^ATP-DEPENDENT CLP PROTEASE PROTEOLYTIC SUBUNIT^chloroplast stroma^ ^ATP-dependent Clp protease proteolytic subunit (ClpP) identical to ATP-dependent Clp protease proteolytic subunit GI:2827888 from [Arabidopsis thaliana]; contains Pfam profile PF00574: Clp protease; contains TIGRfam profile TIGR00493: ATP-dependent Clp protease, proteolytic subunit ClpP^	1.01936	1	-1.01239	1	1.00635	1	1.03281	1	1.06829	1	6003.79	5810.15	6111.24	6549.32	6908.41	7050.99
AT1G11760	^ ^ ^ ^expressed protein weak similarity to Pfam PF01648: 4'-phosphopantetheinyl transferase superfamily^	-1.04264	1	-1.28876	1	1.00718	1	-1.11926	1	1.00839	1	4180.59	4647.94	3898.7	4333.24	5218.58	4734.69
AT1G11770	^ ^endomembrane system^ ^FAD-binding domain-containing protein similar to SP|P30986 reticuline oxidase precursor (Berberine-bridge-forming enzyme) (BBE) (Tetrahydroprotoberberine synthase) [Eschscholzia californica]; contains PF01565 FAD binding domain^	-1.05407	1	1.22796	1	1.19672	1	-1.11738	1	1.15608	1	5708.23	5242.2	4329.81	5579.82	5680.58	5793.2
AT1G11780	^ ^ ^ ^oxidoreductase, 2OG-Fe(II) oxygenase family protein low similarity to alkB proteins from Homo sapiens [SP|Q13686], Caulobacter crescentus [GI:2055386]; contains Pfam profile PF03171: oxidoreductase, 2OG-Fe(II) oxygenase family^	1.08771	1	1.1323	1	-1.13906	1	-1.13324	1	-1.14464	1	2090.23	2264.74	2171.94	2203.3	2122.92	2041.12
AT1G11790	^ ^ mitochondrion;phenylalanine biosynthesis, Bacillus subtilis ^PREPHENATE DEHYDRATASE^prephenate dehydratase family protein similar to gi|2392772 and is a member of the PF|00800 Prephenate dehydratase family. ESTs gb|T21562 and gb|T21062 come from this gene^	1.01265	1	-1.12651	1	-1.00528	1	1.15053	1	-1.26479	1	7805.72	7764.59	7770.45	8151.45	8718.58	8602.86
AT1G11800	^ ^chloroplast^ ^endonuclease/exonuclease/phosphatase family protein contains Pfam profile PF03372: Endonuclease/Exonuclease/phosphatase family^	-1.02848	1	-1.09464	1	-1.15402	1	1.08076	1	-1.06675	1	490.121	518.024	535.207	519.931	526.938	479.38
AT1G11810	^ ^F-box (FBX);chloroplast^A2^F-box family protein contains Pfam PF00646: F-box domain; contains TIGRFAM TIGR01640 : F-box protein interaction domain; EST gb|AA605362 comes from this gene^	1.1372	1	-1.1615	1	1.03449	1	1.10617	1	-1.03598	1	177.752	172.942	181.712	209.553	186.015	172.173
AT1G11820	^ ^Glycoside Hydrolase Family 17;endomembrane system^ ^glycosyl hydrolase family 17 protein similar to elicitor inducible chitinase Nt-SubE76 GI:11071974 from [Nicotiana tabacum]^	1.11833	1	-1.0495	1	1.01009	1	1.03339	1	-1.02043	1	10205.6	10510.2	10726.8	13335.8	15430.9	12713.2
AT1G11840	^GLYOXALASE I HOMOLOG^methylglyoxal metabolism;threonine D-lactate catabolism^LACTOYLGLUTATHIONE LYASE^lactoylglutathione lyase, putative / glyoxalase I, putative highly similar to putative lactoylglutathione lyase SP:Q39366 from [Brassica oleracea]^	1.00003	1	1.1278	1	-1.07046	1	-1.18631	1	1.27847	1	2173.83	2111.95	2172.4	1988.2	1620.29	1852.54
AT1G11850	^ ^ Trihelix, Triple-Helix transcription factor family;endomembrane system ^ ^expressed protein ^	1.13396	1	1.12118	1	1.23799	1	1.28166	1	1.81411	3.08548e-05	668.247	734.385	753.258	889.413	1173.36	2022.34
AT1G11860	^ ^aminomethyltransferase activity;glycine degradation III^AMINOMETHYLTRANSFERASE^aminomethyltransferase, putative similar to aminomethyltransferase, mitochondrial precursor SP:O49849 from [Flaveria anomala]^	-1.0338	1	1.22548	1	1.08503	1	-1.01804	1	1.12867	1	977.871	1039.02	891.33	870.612	873.59	1042.15
AT1G11870	^ ^amino acid activation^SERYL-TRNA SYNTHETASE^seryl-tRNA synthetase, putative / serine--tRNA ligase, putative similar to PIR|T03949 serine--tRNA ligase (EC 6.1.1.11) serS {Zea mays}; contains Pfam profiles PF00587: tRNA synthetase class II core domain (G, H, P, S and T), PF02403: Seryl-tRNA synthetase N-terminal domain^	1.23161	1	-1.03333	1	-1.02406	1	1.14901	1	-1.12183	1	879.096	1027.31	1113.7	1114.45	1032.48	1060.7
AT1G11880	^ ^nucleic acid binding activity^ ^expressed protein contains Pfam profile PF04188: Protein of unknown function (DUF409)^	1.35973	1	-3.47454	1	4.78886	1	100	1	1.85986	1	19.7167	19.1113	18.1808	16.6939	17.0325
AT1G11890	^SEC22^Longin Group;vesicle transport^SEC22 Gene Family^vesicle transport protein SEC22, putative identified as SEC22 by Raikhel, NV, et al. in Plant Physiol. 124: 1558-69 (2000); similar to vesicle trafficking protein gb|U91538 from Mus musculus; ESTs gb|F15494 and gb|F14097 come from this gene^	1.15637	1	1.09712	1	1.03027	1	1.00137	1	-1.13229	1	8799.16	9575.86	8366.22	7962.87	7756.73	7363.64
AT1G11900	^ ^endomembrane system^ ^pentatricopeptide (PPR) repeat-containing protein contains Pfam profile PF01535: PPR repeat^	-1.0301	1	-1.21024	1	-1.00478	1	1.00241	1	-1.1845	1	1179.46	1324.54	1305.7	1468.1	1576.88	1314.15
AT1G11910	^ ^Amoebapore;endomembrane system^ ^aspartyl protease family protein contains Pfam profiles: PF00026 eukaryotic aspartyl protease, PF03489 surfactant protein B, PF05184 saposin-like type B, region 1^	1.31726	1	-1.22646	1	-1.20108	1	2.32246	1	1.03342	1	17135.8	15296.2	18850.7	19879.2	18339.2	16560.1
AT1G11915	^ ^endomembrane system^ ^expressed protein ^	-1.23717	1	-1.08693	1	-1.06711	1	-1.24619	1	-1.27248	1	218.887	200.614	199.96	167.193	151.499	141.373
AT1G11920	^ ^Lyases;Polysaccharide Lyase Family 1;Polysaccharide Lyase Gene Families;lyase activity^Pectate and pectin Lyases;Polysaccharide Lyase Family 1^pectate lyase family protein similar to pectate lyase GI:14289169 from [Salix gilgiana]^	1	1	1	1	1	1	1	1	1	1
AT1G11925	^ ^endomembrane system^ ^stigma-specific Stig1 family protein contains Pfam profile PF04885: Stigma-specific protein, Stig1^	1.13367	1	1.18851	1	-1.15612	1	-1.0266	1	-1.11372	1	26.2207	30.5389	30.5632	25.2876	24.9658	26.5967
AT1G11930	^ ^ ^ ^alanine racemase family protein contains Pfam domain, PF01168: Alanine racemase, N-terminal domain^	-1.35207	1	-1.16118	1	1.01186	1	-1.03974	1	1.08454	1	12937	10692.2	10386.9	11144.6	10234.3	10265.8
AT1G11940	^ ^mitochondrion^ ^expressed protein contains Pfam profile PF03267: Arabidopsis protein of unknown function, DUF266^	1.04015	1	-1.13718	1	-1.18384	1	-1.08693	1	1.05598	1	3139.68	3171.67	3185.8	2997.96	2922.14	3052.24
AT1G11950	^ ^ ^ TF ^GRF/ENBP (C3H-type 2; Zn)^ENBP-related^transcription factor jumonji (jmjC) domain-containing protein contains Pfam domain, PF02373: jmjC domain; non-consensus TG acceptor splice site at exon boundary 79262^	-1.1831	1	1.09319	1	-1.58724	1	-1.21799	1	1.78479	1	1623.77	1618.25	1633.99	1143.51	1158	1053.31
AT1G11960	^ ^endomembrane system^ ^early-responsive to dehydration protein-related / ERD protein-related low similarity to ERD4 protein [Arabidopsis thaliana] GI:15375406^	1.21414	1	-1.47196	1	-8.84961	1	2.28724	1	-100	1	17.1072	18.0443	9.78877	-6.67783	7.87188	1.72641
AT1G11970	^ ^ ^ ^hypothetical protein ^	-1.08226	1	-1.0449	1	-1.02888	1	-1.02509	1	-1.07393	1	89.2472	87.8229	89.7425	75.1972	79.2634	78.5776
AT1G11980	^ ^ ^ ^ubiquitin family protein similar to Chain A, Structure Of Ubiquitin-Like Protein, Rub1 GI:6729726 from [Arabidopsis thaliana]^	1.16157	1	-1.27412	1	-1.09891	1	1.08868	1	-1.29966	1	51.2256	61.2712	67.6331	65.1462	68.4052	48.7542
AT1G11990	^ ^ ^ ^expressed protein contains Pfam PF03138: Plant protein family. The function of this family of plant proteins is unknown; previously annotated as 'growth regulator protein -related' based on similarity to axi 1 protein (GB:X80301) (GI:559920) from [Nicotiana tabacum], which, due to scienitific fraud was retracted. Retraction in: Schell J. EMBO J 1999 May 17;18(10):2908. PMID:10400497.; expr…	1.16804	1	-1.00166	1	1.20751	1	1.26342	1	-1.12807	1	324.746	325.252	343.011	420.734	417.331	306.846
AT1G12000	^ ^transferase activity^ ^pyrophosphate--fructose-6-phosphate 1-phosphotransferase beta subunit, putative / pyrophosphate-dependent 6-phosphofructose-1-kinase, putative strong similarity to SP|Q41141 Pyrophosphate--fructose 6-phosphate 1-phosphotransferase beta subunit (EC 2.7.1.90) (PFP) ((PPI-PFK) {Ricinus communis}; contains Pfam profile PF00365: Phosphofructokinase^	-1.27605	1	1.69066	1	-1.71282	1	1.10819	1	1.35028	1	14747	12945.2	10902.4	9332.76	12341.3	14197.9
AT1G12010	^ ^ ^ ^1-aminocyclopropane-1-carboxylate oxidase, putative / ACC oxidase, putative Strong similarity to amino-cyclopropane-carboxylic acid oxidase (ACC ox2) [GI:559407] from Brassica napus. ESTs gb|Z48548 and gb|Z48549 come from this gene^	1.19354	1	-1.17986	1	1.01167	1	-2.07371	1	1.32455	1	323.329	306.866	195.853	237.756	107.525	97.3186
AT1G12020	^ ^mitochondrion^ ^expressed protein ^	1.01406	1	1.28666	1	1.2713	1	-1.03189	1	-1.47428	0.078972	2417.18	2515.77	2837.43	3237.26	2213.91	2061.56
AT1G12030	^ ^mitochondrion^ ^expressed protein contains Pfam profile PF04720: Protein of unknown function (DUF506)^	-1.01276	1	1.01955	1	-1.0164	1	-1.12375	1	1.03615	1	126.71	147.624	158.812	143.211	139.917	164.699
AT1G12040	^LEUCINE-RICH REPEAT/EXTENSIN 1^ Trihelix, Triple-Helix transcription factor family;endomembrane system ^ ^leucine-rich repeat family protein / extensin family protein (LRX1) similar to extensin-like protein [Lycopersicon esculentum] gi|5917664|gb|AAD55979; contains leucine-rich repeats, Pfam:PF00560; contains proline rich extensin domains, INTERPRO:IPR002965^	1.00346	1	1.10122	1	-1.11423	1	-1.06621	1	1.04685	1	225.732	244.454	253.258	226.043	221.426	206.535
AT1G12050	^ ^hydrolase activity;tyrosine degradation 1^FUMARYLACETOACETATE HYDROLASE^fumarylacetoacetase, putative similar to fumarylacetoacetase (Fumarylacetoacetate hydrolase, Beta-diketonase, FAA)[Rattus norvegicus] SWISS-PROT:P25093^	1.11469	1	1.11501	1	-1.07695	1	-1.01768	1	-1.052	1	5331.78	5890.74	6770.76	6450.93	5396.68	5726.54
AT1G12060	^ ^protein binding activity^ ^IQ domain-containing protein / BAG domain-containing protein contains Pfam profiles PF00612: IQ calmodulin-binding motif, PF02179: BAG (Apoptosis regulator Bcl-2 protein) domain^	1.07355	1	1.04501	1	1.01902	1	-1.01924	1	-1.18151	1	38.2321	41.7895	68.1588	108.789	63.3064	85.9114
AT1G12070	^ ^GDP-dissociation inhibitor activity^ ^Rho GDP-dissociation inhibitor family protein similar to SP|P52565 Rho GDP-dissociation inhibitor 1 (Rho GDI 1) (Rho-GDI alpha) {Homo sapiens}; contains Pfam profile PF02115: RHO protein GDP dissociation inhibitor^	-1.01743	1	1.02822	1	1.01638	1	-1.05136	1	-1.11737	1	287.577	274.164	256.345	271.228	259.318	231.931
AT1G12080	^ ^ ^ ^expressed protein ^	-1.11896	1	-1.02032	1	1.37485	1	1.78291	0.00884836	1.80396	0.000883615	178.147	123.055	178.5	283.623	585.011	1057.82
AT1G12090	^EXTENSIN-LIKE PROTEIN^endomembrane system^ ^protease inhibitor/seed storage/lipid transfer protein (LTP) family protein similar to 14 kDa polypeptide [Catharanthus roseus] GI:407410; contains Pfam protease inhibitor/seed storage/LTP family domain PF00234^	-1.29582	1	1.59333	1	1.26938	1	-1.10468	1	1.22758	1	586.667	470.311	626.762	714.122	641.732	618.395
AT1G12100	^ ^chloroplast^ ^protease inhibitor/seed storage/lipid transfer protein (LTP) family protein contains Pfam protease inhibitor/seed storage/LTP family domain PF00234^	-1.49561	0.77709	-1.26331	1	1.08845	1	1.40088	1	-1.21209	1	1158.7	722.903	609.208	853.213	922.431	770.115
AT1G12110	^CHLORATE RESISTANT^POT(Proton-dependent Oligopeptide Transporter);Organic Solute Cotransporters;nitrate transport^Similar to LeOPT1 family^nitrate/chlorate transporter (NRT1.1) (CHL1) identical to nitrate/chlorate transporter SP:Q05085 from [Arabidopsis thaliana]; contains Pfam profile: PF00854 POT family^	-1.39099	1	-1.04518	1	1.11778	1	-1.0881	1	1.44127	1	985.774	458.772	449.303	403.343	571.11	759.018
AT1G12120	^ ^ ^ ^expressed protein contains Pfam domain PF05904: Plant protein of unknown function (DUF863)^	-1.05405	1	-1.10728	1	1.22096	1	-1.11567	1	1.07018	1	3861.69	3871.28	3712.7	3915.41	3431.02	3736.3
AT1G12130	^ ^chloroplast^ ^flavin-containing monooxygenase family protein / FMO family protein contains similarity to flavin-containing monooxygenase 2 (FMO2) from Homo sapiens [GI:1834493]; contains Pfam profile PF00743 Flavin-binding monooxygenase-like^	-1.23015	1	-1.0999	1	-1.01339	1	1.01028	1	-1.03267	1	91.8869	73.225	65.6942	75.9904	77.7353	73.491
AT1G12140	^ ^mitochondrion^ ^flavin-containing monooxygenase family protein / FMO family protein similar to flavin-containing monooxygenase [Cavia porcellus] GI:191259; contains Pfam profile PF00743: Flavin-binding monooxygenase-like^	1.15441	1	1.04901	1	1.10252	1	1.08726	1	-1.05262	1	985.583	1190.28	1236.88	1136.07	1209.23	1194.3
AT1G12150	^ ^ ^ ^expressed protein contains Pfam profile PF05701: Plant protein of unknown function (DUF827); expression supported by MPSS^	1.13097	1	1.10259	1	-1.59401	1	1.02196	1	1.24912	1	30.7453	35.0306	43.1708	44.1015	44.8953	49.0311
AT1G12160	^ ^mitochondrion^ ^flavin-containing monooxygenase family protein / FMO family protein similar to flavin-containing monooxygenase FMO2 from Homo sapiens [SP|Q99518]; contains Pfam profile PF00743 Flavin-binding monooxygenase-like^	1.00087	1	1.23916	0.207617	1.09988	1	-1.06511	1	-1.10318	1	505.336	468.259	442.151	481.077	590.445	674.085
AT1G12170	^ ^F-box (FBX)^A1^F-box family protein contains F-box domain Pfam:PF00646^	1.10407	1	1.15954	1	-1.06282	1	-1.12437	1	-1.15927	1	30.0618	27.8579	33.3026	41.9312	46.1223	41.2078
AT1G12180	^ ^ ^ ^expressed protein ^	-1.0371	1	1.13838	1	1.06604	1	-1.01353	1	1.03599	1	242.829	233.88	232.899	245.634	286.587	297.259
AT1G12190	^ ^F-box (FBX)^A1^F-box family protein contains F-box domain Pfam:PF00646^	1.2192	1	-1.12835	1	1.11493	1	1.16575	1	1.00172	1	29.1678	36.1587	38.7221	32.4807	33.6171	34.1076
AT1G12200	^ ^ ^ ^flavin-containing monooxygenase family protein / FMO family protein low similarity to FMO2 from Homo sapiens [SP|Q99518]; contains Pfam profile: PF00743 Flavin-binding monooxygenase-like^	-2.35006	9.04522e-06	-1.38325	1	1.13906	1	-1.19283	1	-1.06768	1	858.989	384.81	374.284	318.475	230.307	311.148
AT1G12210	^RPS5-LIKE 1^Pathogen Defense;response to pathogenic bacteria^CNL(CC-NBS-LRR)^disease resistance protein (CC-NBS-LRR class), putative domain signature CC-NBS-LRR exists, suggestive of a disease resistance protein.^	1.18438	1	-1.0503	1	-1.02847	1	-1.02749	1	1.1212	1	179.658	194.564	157.998	143.524	167.718	193.529
AT1G12220	^RESISTANT TO P. SYRINGAE 5^Pathogen Defense;Diesease Resistance;Disease Resistance;nucleotide binding activity^CNL(CC-NBS-LRR);NB-LRR^disease resistance protein RPS5 (CC-NBS-LRR class) / resistance to Pseudomonas syringae protein 5 (CC-NBS-LRR class) domain signature CC-NBS-LRR exists, suggestive of a disease resistance protein. Identical to RPS5 (resistance to Pseudomonas syringae protein 5)(gi…	1.09441	1	1.11948	1	-1.10795	1	-1.16527	1	1.06417	1	70.6519	68.2958	66.3527	60.7625	65.6284	71.395
AT1G12230	^ ^glucose fermentation to lactate and acetate;non-oxidative branch of the pentose phosphate pathway;PRPP biosynthesis^TRANSALDOLASE^transaldolase, putative similar to Swiss-Prot:P30148 transaldolase B (EC 2.2.1.2) [Escherichia coli O157:H7]^	1.02064	1	-1.02638	1	-1.10943	1	-1.00648	1	1.33105	1	11072.7	12828.6	10952	9368.58	9148.02	10932.5
AT1G12240	^ ^ Glycoside Hydrolase Family 32;Glycoside Hydrolase Gene Families;sucrose catabolism, using beta-fructofuranosidase;sucrose degradation 1 ^Glycoside Hydrolase Family 32;BETA-FRUCTOSIDASE^beta-fructosidase (BFRUCT4) / beta-fructofuranosidase / invertase, vacuolar identical to beta-fructosidase GI:1871503 from [Arabidopsis thaliana]; contains Pfam profile PF00251:Glycosyl hydrolases family 32; id…	-1.38641	1	2.03765	1.73178e-17	1.09212	1	1.01562	1	1.02753	1	956.082	861.948	1257.85	1314.36	1681.49	1895.01
AT1G12250	^ ^ ^ ^thylakoid lumenal protein-related weak similarity to SP|O22160 Thylakoid lumenal 15 kDa protein, chloroplast precursor (p15) {Arabidopsis thaliana}; contains Pfam profile PF00805: Pentapeptide repeats (8 copies)^	1.06041	1	1.1002	1	1.08522	1	1.04405	1	-1.03638	1	667.937	744.162	938.537	854.513	800.305	824.648
AT1G12260	^ ^ANAC007^ TF ^NAC^ ^no apical meristem (NAM) family protein similar to NAC2 (GI:6456751) [Arabidopsis thaliana]; contains Pfam PF02365 : No apical meristem (NAM) protein^	-1.09464	1	1.13237	1	1.36912	1	-1.11082	1	-1.10504	1	275.018	246.924	279.035	345.712	320.757	266.531
AT1G12270	^ ^metabolism^ ^stress-inducible protein, putative similar to sti (stress inducible protein) [Glycine max] GI:872116; contains Pfam profile PF00515 TPR Domain^	-1.01744	1	1.0456	1	-1.01597	1	1.0202	1	1.00412	1	13678	12308.9	12532	12596	11917.7	11108
AT1G12280	^ ^Pathogen Defense;endomembrane system^CNL(CC-NBS-LRR)^disease resistance protein (CC-NBS-LRR class), putative domain signature CC-NBS-LRR exists, suggestive of a disease resistance protein.^	1.19028	1	-1.01168	1	1.09144	1	1.425	1.07073e-05	-1.18058	1	623.28	902.973	1010.33	1006.5	1341.41	954.769
AT1G12290	^ ^Pathogen Defense;mitochondrion^CNL(CC-NBS-LRR)^disease resistance protein (CC-NBS-LRR class), putative domain signature CC-NBS-LRR exists, suggestive of a disease resistance protein.^	-1.04793	1	1.02969	1	-1.06513	1	1.14364	1	-1.09196	1	459.687	389.913	397.368	410.165	390.979	322.677
AT1G12300	^ ^mitochondrion^ ^pentatricopeptide (PPR) repeat-containing protein contains Pfam profile PF01535: PPR repeat^	1.08986	1	1.02361	1	-1.20778	1	-1.06427	1	-1.1658	1	628.983	663.301	623.314	550.338	603.551	626.46
AT1G12310	^ ^EF-hand containing proteins:Group IV;protein serine/threonine kinase activity^ ^calmodulin, putative similar to calmodulin SP:P04465 from [Trypanosoma brucei gambiense]^	-1.31842	1	1.15219	1	1.00212	1	-1.07238	1	-1.11303	1	13927.3	11001	13155	12696.7	11995.6	11746.1
AT1G12320	^ ^ATP binding activity^ ^expressed protein ^	-1.15545	1	-1.25126	1	1.25982	1	1.87903	3.54511e-09	1.17275	1	406.176	453.008	424.814	500.438	903.199	1148.49
AT1G12330	^ ^chloroplast^ ^expressed protein ^	-1.21685	1	1.25388	1	1.36298	0.0289275	1.25928	1	1.41912	1	10543.1	9728.09	10510.2	11211.7	11591	13997.6
AT1G12340	^ ^ ^ ^cornichon family protein contains Pfam profile: PF03311 cornichon protein^	-1.24582	1	-1.11002	1	-1.02435	1	1.0463	1	1.17348	1	2467.1	2561.57	2651	3098.69	3004.07	2492.28
AT1G12350	^ ^chloroplast^ ^DNA/panthothenate metabolism flavoprotein family protein contains Pfam domain PF04127: DNA / pantothenate metabolism flavoprotein^	1.26497	1	1.13533	1	-1.06592	1	1.11296	1	-1.27774	1	5390.56	6507.91	7002.73	5614.27	5463.4	4597.47
AT1G12360	^KEULE^EMB;SEC1 Proteins;cytokinesis^Embryo Defective;KEULE Gene Family^cytokinesis-related Sec1 protein (KEULE) similar to cytokinesis-related Sec1 protein KEULE [Arabidopsis thaliana] gi|12659318|gb|AAK01291; contains Pfam domain, PF00995: Sec1 family^	-1.07916	1	1.16375	1	-1.10275	1	-1.09218	1	-1.0206	1	6025.05	5862.83	5171.44	4536.54	5009.32	5202.07
AT1G12370	^PHOTOLYASE 1^photoreactive repair^ ^type II CPD photolyase PHR1 (PHR1) nearly identical to type II CPD photolyase PHR1 [Arabidopsis thaliana] GI:2984707; similar to class II DNA photolyase (GI:5081541) [Chlamydomonas reinhardtii]; supporting cDNA gi|2984706|gb|AF053365.1|AF053365^	-1.04854	1	1.50123	1	1.2406	1	1.02781	1	-1.15182	1	4648.61	4611.92	5798.68	5858.38	5265.53	4361.44
AT1G12380	^ ^ ^ ^expressed protein ^	-1.28098	1	1.16794	1	1.0491	1	1.09219	1	1.14719	1	1730.63	1251.93	1458.24	1766.38	1598.28	1754.4
AT1G12390	^ ^endomembrane system^ ^cornichon family protein contains Pfam profile: PF03311 cornichon protein^	1.13866	1	1.13843	1	1.41732	1	1.06946	1	-1.03046	1	5135.22	5500.9	5182.21	6666.8	5669.62	4580.41
AT1G12400	^ ^endomembrane system^ ^expressed protein ^	1.0408	1	-1.17001	1	1.05916	1	1.12912	1	1.18095	1	4447.8	4172.52	3364.47	4328.47	4579.81	4072.68
AT1G12410	^CLPP2^thylakoid (sensu Viridiplantae)^ ^ATP-dependent Clp protease proteolytic subunit (ClpP2) identical to nClpP2 GI:5360589 from [Arabidopsis thaliana]^	1.06584	1	1.10583	1	-1.02496	1	-1.052	1	1.17611	1	15494.5	14994.5	16872.6	16542.1	14731.4	15505.5
AT1G12420	^ ^enzyme activity^ ^ACT domain-containing protein (ACR8) contains Pfam ACT domain PF01842^	1.16978	1	1.10826	1	-1.03148	1	-1.08046	1	1.26218	1	2946.73	3926.93	3627.59	3507.05	4367.98	4501.68
AT1G12430	^ ^Kinesins;chloroplast^Kinesin-like proteins^armadillo/beta-catenin repeat family protein / kinesin motor family protein ^	-1.45245	5.26145e-10	-1.3801	1	-1.05612	1	1.06485	1	1.20195	1	11787.2	8811.49	7171.55	6340.44	7005.79	7039.76
AT1G12440	^ ^molecular_function unknown^ ^zinc finger (AN1-like) family protein contains Pfam domains, PF01428: AN1-like Zinc finger and PF01754: A20-like zinc finger^	1.00809	1	-1.02838	1	1.16749	1	1.06586	1	-1.17582	1	760.567	734.493	718.157	719.854	695.992	656.616
AT1G12450	^ ^ ^ ^expressed protein ^	1.00323	1	-1.01947	1	1.02048	1	1.05004	1	1.12343	1	596.751	597.715	626.535	628.293	672.385	728.653
AT1G12460	^ ^LRR VII ;Receptor kinase-like protein family;kinase activity^ ^leucine-rich repeat transmembrane protein kinase, putative ^	1.11412	1	1.0123	1	-1.07179	1	1.36563	1	1.01597	1	1546.4	1838.68	1762.3	1615.84	2451.71	2965.26
AT1G12470	^ ^ ^ ^Pep3/Vps18/deep orange family protein contains Pfam profile PF05131: Pep3/Vps18/deep orange family; similar to Vacuolar protein sorting 18 (hVPS18) (SP:Q9P253) {Homo sapiens}^	1.06744	1	1.00551	1	-1.09917	1	1.02077	1	-1.17143	1	552.644	598.527	597.598	533.942	542.049	552.209
AT1G12480	^ ^TDT(Telurite-resistance/Dicarboxylate Transporter)^ ^C4-dicarboxylate transporter/malic acid transport family protein contains Pfam profile PF03595: C4-dicarboxylate transporter/malic acid transport protein^	1.41844	1	1.10767	1	1.10593	1	1.21826	1	1.41887	1	41.7511	44.6994	40.0234	44.9335	46.6304	55.0389
AT1G12490	^ ^ ^ ^F-box family protein-related contains weak hit to TIGRFAM TIGR01640 : F-box protein interaction domain^	-1.10838	1	1.25466	1	1.33746	1	1.14283	1	-1.05094	1	26.6302	22.7948	26.9257	29.1855	31.2072	30.2598
AT1G12500	^ ^DMT(The Drug/Metabolite Transporter);Organic Solute Cotransporters;organic anion transporter activity^Putative phosphate/phosphoenolpyruvate translocator protein family^phosphate translocator-related low similarity to glucose-6-phosphate/phosphate-translocator precursor [Zea mays] GI:2997589, phosphoenolpyruvate/phosphate translocator precursor [Mesembryanthemum crystallinum] GI:9295275, SP|P2…	-1.15779	1	1.23237	1	1.25419	1	-1.30279	1	-1.03537	1	2035.02	1893.31	2211.07	2720.76	2318.96	2658.38
AT1G12520	^COPPER/ZINC SUPEROXIDE DISMUTASE COPPER CHAPERONE^protein amino acid phosphorylation^ ^superoxide dismutase copper chaperone, putative similar to copper chaperone for superoxide dismutase [Homo sapiens] gi|2431868|gb|AAC51764^	-1.04859	1	1.01272	1	-1.0424	1	-1.01897	1	1.08914	1	4818.24	4670.82	4556.9	4494.02	3681.67	3741.39
AT1G12530	^ ^ ^ ^hypothetical protein ; expression supported by MPSS^	-1.07368	1	1.09424	1	1.01326	1	1.01276	1	1.01526	1	4800.66	4503.82	5437.32	4730.45	4310.17	4892.57
AT1G12550	^ ^metabolism^ ^oxidoreductase family protein similar to glyoxylate reductase from Homo sapiens (gi:6002730); contains Pfam D-isomer specific 2-hydroxyacid dehydrogenase, NAD binding domain PF02826^	1.15598	1	1.12097	1	1.26129	1	-1.18684	1	-1.20284	1	849.332	865.132	969.006	1019.04	886.244	746.949
AT1G12560	^ARABIDOPSIS THALIANA EXPANSIN A7^ Assembly, Architecture, and Growth;Expansins;molecular_function unknown ^Growth modifying proteins;Alpha-Expansin Gene Family^expansin, putative (EXP7) similar to expansin GI:2828241 from [Brassica napus]; alpha-expansin gene family, PMID:11641069^	-1.11837	1	1.15829	1	-1.02001	1	1.02499	1	-1.0141	1	1746.01	1621.34	1530.44	1525.02	1508.57	1479.06
AT1G12570	^ ^endomembrane system^ ^glucose-methanol-choline (GMC) oxidoreductase family protein similar to mandelonitrile lyase from Prunus serotina [SP|P52706, SP|P52707]; contains Pfam profile PF00732 GMC oxidoreductase^	1	1	1	1	2.01767	1	4.23759	1	2.75095	1			9.17333	16.6882	10.8276	25.3438
AT1G12580	^ ^Calcium Dependent Protein Kinase (CPK) ;protein kinase activity^ ^protein kinase family protein contains protein kinase domain, Pfam:PF00069; contains similarity to calcium-dependent protein kinase GI:5162877 from [Marchantia polymorpha]^	1.00118	1	-1.04572	1	1.02118	1	1.00112	1	-1.082	1	3224.58	3015.04	3193.21	3408.85	3275.61	2943.61
AT1G12600	^ ^ ^ ^hypothetical protein ^	-1.19656	1	-1.67551	0.00328662	-1.31801	1	-1.41451	1	1.04464	1	464.943	483.423	377.466	254.484	210.365	197.761
AT1G12610	^ ^ ^ TF ^AP2/ERF^ERF-EREBP^DRE-binding protein, putative / CRT/DRE-binding factor, putative similar to DREB1A GI:3738224 from [Arabidopsis thaliana] and to transcriptional activator CBF1 GI:1899058 from [Arabidopsis thaliana^	-1.05798	1	1.0387	1	1.13066	1	1.03355	1	1.1505	1	329.239	374.826	429.809	401.634	338.007	334.058
AT1G12620	^ ^mitochondrion^ ^pentatricopeptide (PPR) repeat-containing protein contains Pfam profile: PF01535 PPR repeat^	-1.06086	1	-1.2078	1	-1.03803	1	1.07843	1	1.05762	1	458.276	485.149	406.523	383.795	405.76	421.255
AT1G12630	^ ^ ^ TF ^AP2/ERF^ERF-EREBP^AP2 domain-containing protein similar to DREB1B GI:3738226 from [Arabidopsis thaliana]; contains Pfam profile PF00847: AP2 domain^	1.02478	1	1.06583	1	-1.14091	1	-1.04451	1	-1.2283	1	138.716	134.429	159.654	178.837	190.541	168.724
AT1G12640	^ ^endomembrane system^ ^membrane bound O-acyl transferase (MBOAT) family protein low similarity to porcupine from [Xenopus laevis] GI:6714514, GI:6714520, GI:6714518, GI:6714516; contains Pfam profile PF03062: MBOAT family^	1.09226	1	1.01278	1	-1.02955	1	1.00923	1	-1.0869	1	3638.44	3745.89	2998.76	3441.8	3695.58	3095.83
AT1G12650	^ ^ ^ ^expressed protein similar to KED (GI:8096269) [Nicotiana tabacum]; similar to rRNA processing protein EBP2 (SP:P36049) [Saccharomyces cerevisiae]^	-1.90961	5.87197e-10	-1.03155	1	-1.18192	1	-1.0466	1	1.71431	6.14044e-05	6665.4	5228.94	5513.21	6562.32	5294.34	5841.81
AT1G12660	^ ^endomembrane system^ ^hypothetical protein ^	1.10361	1	1.02897	1	-1.25403	1	-1.1022	1	-1.07984	1	92.9398	102.783	104.084	88.8538	84.8163	93.9974
AT1G12670	^ ^Structural proteins;endomembrane system^Arabinogalactan-proteins (AGPs)^arabinogalactan-protein family contains regions of similarity to arabinogalactan-proteins^	1.10561	1	1.19874	1	1.07619	1	-1.13396	1	1.07778	1	101.814	97.5732	87.4212	108.133	91.2594	78.4981
AT1G12680	^ ^Calcium Dependent Protein Kinase (CPK) ;protein kinase activity^ ^protein kinase family protein contains protein kinase domain, Pfam:PF00069^	1.07894	1	-1.06509	1	-1.11014	1	-1.21963	1	1.15358	1	1296.21	1473.84	1655	1639.66	1459.41	1379.08
AT1G12700	^ ^mitochondrion^ ^helicase domain-containing protein / pentatricopeptide (PPR) repeat-containing protein contains Pfam profiles PF01535: PPR repeat, PF00271: Helicase conserved C-terminal domain^	1.11318	1	-1.19536	1	-1.03569	1	-1.04968	1	1.00446	1	380.236	418.037	343.553	318.896	325.871	333.858
AT1G12710	^ATPP2-A12^F-box (FBX)^E^F-box family protein / SKP1 interacting partner 3-related contains Pfam profile PF00646: F-box domain^	1.00412	1	1.15442	1	-1.14926	1	1.00922	1	-1.04665	1	1114.91	1231.25	1231.5	1176.66	1046.76	1049.02
AT1G12720	At1g12720 mutator-related transposase	1.01942	1	1.08816	1	1.08473	1	1.12757	1	1.16402	1	51.58	52.3742	50.4367	73.1819	75.7632	67.3851
AT1G12725	^ ^ ^ ^hypothetical protein ^	1.10696	1	-1.11802	1	1.05911	1	1.0614	1	-1.13439	1	81.1748	80.9091	68.9703	75.5637	84.1009	90.8752
AT1G12730	^ ^ ^ ^cell division cycle protein-related contains 10 transmembrane domains; similar to PIG-U (GI:27372215) [Rattus norvegicus]; similar to Cell division cycle protein 91-like 1 (CDC91-like 1 protein) (PIG-U) (Swiss-Prot:Q9H490) [Homo sapiens]^	-1.05634	1	-1.07635	1	-1.30912	1	-1.15308	1	1.2725	1.59412e-05	768.039	829.796	773.327	627.308	605.776	611.086
AT1G12740	^ ^cytochrome P450 activity^ ^cytochrome P450 family protein similar to Cytochrome P450 90A1 (SP:Q42569) [Arabidopsis thaliana]^	-1.03967	1	-1.05643	1	-1.14853	1	-1.08052	1	-1.18442	1	90.8666	88.1811	83.982	95.7403	96.8432	96.6414
AT1G12750	^ ^mitochondrion^ ^rhomboid family protein contains PFAM domain PF01694, Rhomboid family^	-1.03647	1	1.09962	1	1.04615	1	-1.30727	1	-1.08743	1	1572.7	1572.57	1500.23	1473.36	1350.61	1176.05
AT1G12760	^ ^chloroplast^ ^zinc finger (C3HC4-type RING finger) family protein low similarity to SP|Q9NVW2 RING finger protein 12 (LIM domain interacting RING finger protein) {Homo sapiens}; contains Pfam profile: PF00097 zinc finger, C3HC4 type (RING finger)^	-1.01018	1	1.04796	1	1.08552	1	-1.04106	1	1.23271	1	4543.34	4525.16	4189.95	4116.57	3548.63	3996.04
AT1G12770	^EMBRYO DEFECTIVE 1586^EMB;mitochondrion^Embryo Defective^DEAD/DEAH box helicase family protein / pentatricopeptide (PPR) repeat-containing protein contains Pfam profiles: PF00271 helicase conserved C-terminal domain, PF01535 PPR repeat, PF00270: DEAD/DEAH box helicase^	1.12918	1	-1.02813	1	-1.02584	1	1.09462	1	1.00901	1	2032.89	2240.86	2253.38	2015.03	1989.38	2094.38
AT1G12780	^ ^Nucleotide-sugar interconversion pathways^UGE^UDP-glucose 4-epimerase / UDP-galactose 4-epimerase / Galactowaldenase identical to SP|Q42605 [GB:CAA90941] from [Arabidopsis thaliana] (Arch. Biochem. Biophys. 327 (1), 27-34 (1996))^	-1.70892	1	1.2037	1	1.19707	1	-1.30086	1	-1.17092	1	3797.42	2425.64	3167.92	4531.81	4052.63	4175.16
AT1G12790	^ ^ ^ ^expressed protein ^	-1.02419	1	-1.03481	1	-1.04669	1	-1.1504	1	-1.0283	1	646.234	640.622	570.643	622.509	516.294	522.181
AT1G12800	^ ^ HSF,Heat-shock transcription factor family;heat shock protein activity ^ ^S1 RNA-binding domain-containing protein contains Pfam domain, PF00575: S1 RNA binding domain^	-1.11477	1	-1.01714	1	-1.48671	0.7932	1.11955	1	1.4266	1	5567.17	5657.65	5549.11	4065.7	5196.62	6429.9
AT1G12810	^ ^ ^ ^proline-rich family protein contains proline rich extensin domains, INTERPRO:IPR002965^	1.0707	1	1.0025	1	-1.01993	1	1.13291	1	1.07158	1	14951.5	12873.1	11539	12309.7	12496.2	10665
AT1G12820	^ ^F-box (FBX)^C3^transport inhibitor response protein, putative E3 ubiquitin ligase SCF complex F-box subunit; similar to transport inhibitor response 1 GI:2352492 from [Arabidopsis thaliana]^	-1.03862	1	1.15099	1	-1.06377	1	-1.24112	1	1.14193	1	11284.6	10337.5	9615.28	7722.85	6839.97	7472.17
AT1G12830	^ ^hydrogen-transporting ATPase activity^ ^expressed protein ^	1.09881	1	-1.12481	1	1.00409	1	-1.00065	1	-1.21369	1	6405.69	6917.74	6760.5	8622.73	7470.39	6456.53
AT1G12840	^DE-ETIOLATED 3^ F-ATPase( F-type, V-type and A-type ATPase);Primary Pumps (ATPases) Gene Families;hydrogen-translocating V-type ATPase activity ^V-Type ATPase^vacuolar ATP synthase subunit C (VATC) / V-ATPase C subunit / vacuolar proton pump C subunit (DET3) identical to vacuolar ATP synthase subunit C SP:Q9SDS7 from [Arabidopsis thaliana]^	1.0128	1	1.01901	1	1.0888	1	-1.23551	1	-1.23623	1	11188.4	11088.8	10888.1	11271.1	10473.9	9434.53
AT1G12845	^ ^endomembrane system^ ^expressed protein ^	-1.32234	1	1.01851	1	1.49612	1	2.45835	3.52044e-10	-1.15244	1	3504.93	2854.33	2747.15	4835.06	10208.9	11576.8
AT1G12850	^ ^enzyme activity^ ^phosphoglycerate/bisphosphoglycerate mutase family protein similar to XY4 protein [Silene vulgaris] GI:21386788; contains Pfam profile PF00300: phosphoglycerate mutase family^	-1.1057	1	1.20369	1	-1.34503	1	1.16794	1	1.06214	1	4843.43	4653.45	5067.33	4351.52	4341.27	5339.6
AT1G12860	^ ^BHLH033^ TF ^bHLH^bHLH^basic helix-loop-helix (bHLH) family protein / F-box family protein contains Pfam profiles: PF00646 F-box domain, PF00010 helix-loop-helix DNA-binding domain^	1.05814	1	-1.04516	1	1.3369	1	2.25073	0.0251325	1.96735	1.82804e-05	174.164	189.935	203.92	248.911	315.667	5247.98
AT1G12870	^ ^F-box (FBX);chloroplast^A3^S locus F-box-related / SLF-related contains F-box domain Pfam:PF00646; contains TIGRFAM TIGR01640: F-box protein interaction domain; weakly similar to self-incompatibility (S-) locus F-box (GI:29420811) [Prunus mume]^	-1.01383	1	1.03075	1	1.17649	1	1.20566	1	-1.12449	1	53.6986	45.7468	43.0979	68.1809	56.0256	129.153
AT1G12880	^ ^mitochondrion^ ^MutT/nudix family protein similar to diphosphoinositol polyphosphate phosphohydrolase [Homo sapiens] GI:3978224; contains Pfam profile PF00293: NUDIX domain^	-1.4038	1	-1.77839	0.0435567	1.03963	1	-1.36534	0.11864	-1.27899	1	3415.54	2954.32	1738.9	1593.43	1414.46	1145.85
AT1G12890	^ ^ ^ TF ^AP2/ERF^ERF-EREBP^AP2 domain-containing transcription factor, putative ^	1.43638	1	1.01572	1	1.5399	1	-1.0418	1	-1.30039	1	95.9587	145.483	175.094	219.148	229.12	212.792
AT1G12900	^ ^glyceraldehyde 3-phosphate dehydrogenase activity^ ^glyceraldehyde 3-phosphate dehydrogenase, chloroplast, putative / NADP-dependent glyceraldehydephosphate dehydrogenase, putative similar to SP|P25856 Glyceraldehyde 3-phosphate dehydrogenase A, chloroplast precursor (EC 1.2.1.13) (NADP-dependent glyceraldehydephosphate dehydrogenase subunit A) {Arabidopsis thaliana}; contains Pfam profiles PF…	-1.15648	1	1.12052	1	1.20883	1	-1.23122	1	1.43662	1	10441.4	7672.21	10893.5	11956.7	10786.9	13238.8
AT1G12910	^ATAN11^anthocyanin biosynthesis^ ^flower pigmentation protein (AN11) contains 3 WD-40 repeats (PF00400); identical to GB:AAC18912 from [Arabidopsis thaliana] (Genes Dev. 11 (11), 1422-1434 (1997))^	-1.10913	1	1.06574	1	1.11168	1	-1.23721	1	-1.01144	1	11678.7	11032.2	11340.6	11205.1	9930.81	11332.3
AT1G12920	^EUKARYOTIC RELEASE FACTOR 1-2^Protein synthesis factors;translation release factor activity^RF1 - release factor 1^eukaryotic release factor 1 family protein / eRF1 family protein contains Pfam profiles: PF03463 eRF1 domain 1, PF03464 eRF1 domain 2, PF03465 eRF1 domain 3^	-1.08674	1	1.20064	1	-1.19967	1	1.05704	1	-1.41083	1	6699.01	6163.47	8392.36	7556.52	6509.83	6258.69
AT1G12930	^ ^ AP2/EREBP, APETALA2/Ethylene-responsive element binding protein family ^ ^importin-related similar to late gestation lung 2 protein (GI:7274209) {Rattus norvegicus}; similar to Ran binding protein 13 (importin 13)) (GI:8133102) {Homo sapiens}; contains weak hit to Pfam PF03810: Importin-beta N-terminal domain^	1.01997	1	-1.00619	1	-1.14757	1	1.07519	1	1.10376	1	4277.28	4232.43	4284.32	3757.34	4182.27	4413.18
AT1G12940	^ ^MFS(Major Facilitator);Inorganic Solute Cotransporters;nitrate transporter activity^High affinity nitrate transporter family^high-affinity nitrate transporter, putative similar to trans-membrane nitrate transporter protein AtNRT2:1 [Arabidopsis thaliana] GI:3747058, high-affinity nitrate transporter ACH1 [Arabidopsis thaliana] GI:3608362^	1.01982	1	1.04731	1	-1.01171	1	1.04561	1	1.04095	1	171.39	178.972	176.739	152.647	148.197	162.646
AT1G12950	^ ^MATE(Multi Antimicrobial Extrusion)^ ^MATE efflux family protein similar to ripening regulated protein DDTFR18 [Lycopersicon esculentum] GI:12231296; contains Pfam profile PF01554: MatE^	1.07019	1	-1.0449	1	1.16408	1	-1.1027	1	-1.0387	1	302.893	289.98	280.221	259.646	272.657	306.271
AT1G12960	^ ^structural constituent of ribosome^ ^60S ribosomal protein L27A (RPL27aA) similar to GB:BAA96068 from [Panax ginseng]^	1.00512	1	-1.2026	1	-1.36321	1	1.1522	1	1.05467	1	55.5733	52.965	66.7371	55.5325	57.9131	57.7939
AT1G12970	^ ^ ^ ^leucine-rich repeat family protein ^	1.08247	1	-1.11651	1	1.01871	1	-1.12207	1	-1.21954	1	937.596	1040.57	900.69	977.921	928.444	872.359
AT1G12980	^ENHANCER OF SHOOT REGENERATION1/DORNROSCHEN^ ^ TF ^AP2/ERF^ERF-EREBP^AP2 domain-containing transcription factor, putative / enhancer of shoot regeneration (ESR1) similar to gb|D38124 EREBP-3 from Nicotiana tabacum and contains PF|00847 AP2 domain; identical to cDNA enhancer of shoot regeneration ESR1 GI:18028939, enhancer of shoot regeneration ESR1 [Arabidopsis thaliana] GI:18028940^	-1.15774	1	-1.5726	7.64826e-08	-1.24505	1	-1.74463	0.212189	-1.97909	0.78471	2870.49	2335.37	1607.23	1678.12	985.68	499.614
AT1G12990	^ ^Glycosyltransferase Family 17;Glycosyltransferase Gene Families;glycosyltransferase^Glycosyltransferase- Family 17^glycosyl transferase family 17 protein low similarity to beta-1,4-mannosyl-glycoprotein beta-1,4-N-acetylglucosaminyltransferase (EC 2.4.1.144) from Mus musculus [SP|Q10470], Rattus norvegicus [SP|Q02527], Homo sapiens [SP|Q09327]; contains Pfam profile PF04724 :Glycosyltransferas…	-1.00612	1	-1.15801	1	1.0622	1	1.05878	1	1.27699	1	997.667	1072.92	1203.12	1214.28	1249.47	1550.87
AT1G13000	^ ^ ^ ^expressed protein contains Pfam profile PF05212: Protein of unknown function (DUF707)^	-1.0107	1	-1.06784	1	1.13339	1	-1.08794	1	-1.03788	1	1240.64	1298.46	1339.31	1254.11	1100	1202.62
AT1G13020	^ ^Protein synthesis factors;translation initiation factor activity^eIF4B - eukaryotic initiation factor 4B^eukaryotic translation initiation factor, putative (EIF4B5) eukaryotic initiation factor 4B (GI:6739522) {Arabidopsis thaliana}; EST gb|T22808 comes from this gene^	-1.20232	1	1.26928	0.0282748	-1.09691	1	-1.0353	1	-1.00021	1	4186.53	4010.59	4923.58	4666.1	4668.87	4881.03
AT1G13030	^ ^ ^ ^sphere organelles protein-related contains weak similarity to Swiss-Prot:Q09003 sphere organelles protein SPH-1 (Sphere protein 1) [Xenopus laevis]^	1.05414	1	-1.09461	1	-1.10644	1	-1.11981	1	1.09316	1	3608.47	3818.68	3354.23	3058.2	2727.64	2750.02
AT1G13040	^ ^mitochondrion^ ^pentatricopeptide (PPR) repeat-containing protein contains Pfam profile PF01535: PPR repeat^	1.01462	1	1.23195	1	-1.87015	1	-1.32686	1	1.16623	1	281.196	327.31	285.009	135.014	213.897	189.989
AT1G13050	^ ^ ^ ^expressed protein ^	1.01938	1	1.0059	1	1.06804	1	-1.14734	1	1.01182	1	507.665	481.776	437.747	454.2	417.701	406.1
AT1G13060	^20S PROTEASOME BETA SUBUNIT PBE1^ ^ ^20S proteasome beta subunit E1 (PBE1) (PRCE) identical to GB:O23717; identical to cDNA proteasome subunit prce GI:2511595^	1.03851	1	-1.21969	1	-1.01199	1	-1.10003	1	-1.21874	1	14010	13988.9	13750.3	13370.1	11445.2	9019.67
AT1G13080	^CYTOCHROME P450 71B2^Cytochrome P450;cytochrome P450 activity^CYP71B^cytochrome P450 family protein identical to gb|D78605 cytochrome P450 monooxygenase from Arabidopsis thaliana and is a member of the PF|00067 Cytochrome P450 family. ESTs gb|Z18072, gb|Z35218 and gb|T43466 come from this gene^	1.38876	1	1.11162	1	1.50242	0.0691911	1.49834	4.56591e-05	1.67579	0.0092307	339.855	428.112	413.595	502.793	720.424	1144.91
AT1G13090	^ ^Cytochrome P450;cytochrome P450 activity^CYP71B^cytochrome P450 71B28, putative (CYP71B28) Identical to Cytochrome P450 (SP:Q9SAE3) [Arabidopsis thaliana]; strong similarity to gb|X97864 cytochrome P450 from Arabidopsis thaliana and is a member of the PF|00067 Cytochrome P450 family. ESTs gb|N65665, gb|T14112, gb|T76255, gb|T20906 and gb|AI100027 come from this gene^	-1.00646	1	-1.22909	1	-1.05591	1	1.08163	1	1.3392	1	1193.58	1204.87	1178.71	1105.6	1024.87	1603.55
AT1G13100	^ ^Cytochrome P450;cytochrome P450 activity^CYP71B^cytochrome P450 71B29, putative (CYP71B29) strong similarity to gb|X97864 cytochrome P450 and identical to Cytochrome P450 71B29 (SP:Q9SAE4)[Arabidopsis thaliana];PF|00067 Cytochrome P450 family^	-1.64473	1	-1.18133	1	1.22433	1	1.1831	1	1.15015	1	94.0102	68.6716	67.2416	78.7364	95.9096	122.938
AT1G13110	^ ^Cytochrome P450;cytochrome P450 activity^CYP71B^cytochrome P450 71B7 (CYP71B7) identical to (SP:Q96514) cytochrome P450 71B7 [Arabidopsis thaliana]; PF|00067 Cytochrome P450 family. ESTs gb|T44875, gb|T04814, gb|R65111, gb|T44310 and gb|T04541 come from this gene; identical to cDNA cytochrome P450 GI:1523795, ATCYP71B7^	-1.3139	1	-1.19974	1	1.01197	1	-1.15073	1	-1.00581	1	335.617	330.532	298.588	282.434	263.132	247.061
AT1G13120	^EMBRYO DEFECTIVE 1745^EMB^Embryo Defective^expressed protein contains Prosite PS00012: Phosphopantetheine attachment site; similar to GLE1 (GI:3288817) {Homo sapiens}; EST gb|N37870 comes from this gene^	1.01955	1	1.03273	1	-1.28305	1	-1.29035	1	1.06048	1	1572.32	1583.84	1563.27	1097.18	1046.73	1198.76
AT1G13130	^ ^Glycoside Hydrolase Family 5;Glycoside Hydrolase Gene Families;carbohydrate metabolism^Glycoside Hydrolase Family 5^glycosyl hydrolase family 5 protein / cellulase family protein ^	-2.29386	1	1.21087	1	1.18343	1	1.33014	1	1.23389	1	71.6504	38.5729	42.2911	52.7604	81.7429	104.912
AT1G13140	^ ^Cytochrome P450;cytochrome P450 activity^CYP86C^cytochrome P450 family protein similar to Cytochrome P450 86A2 (SP:O23066) [Arabidopsis thaliana]; contains Pfam PF|00067 Cytochrome P450 family^	-1.06631	1	1.20488	1	1.19312	1	1.04736	1	-1.16303	1	47.6313	43.5742	50.8383	53.5844	63.8637	71.079
AT1G13150	^ ^Cytochrome P450;cytochrome P450 activity^CYP86C^cytochrome P450, putative strong similarity to gi|3313615 F21J9.9 from Arabidopsis thaliana and is a member of the PF|00067 Cytochrome P450 family^	1.36445	1	-1.05513	1	-1.3133	1	1.06628	1	-1.21516	1	33.6213	35.1384	37.8525	28.028	27.5916	27.0302
AT1G13160	^ ^ ^ ^SDA1 family protein contains Pfam PF05285: SDA1 domain; similar to mystery 45A (GI:16797816){Drosophila melanogaster}^	-1.09991	1	-1.00266	1	-1.1082	1	-1.0943	1	1.06996	1	3224.44	3524.59	3828.57	3457.69	3920.05	3997.09
AT1G13170	^ ^chloroplast^ ^oxysterol-binding family protein similar to SP|P16258 Oxysterol-binding protein 1 {Oryctolagus cuniculus}; contains Pfam profiles PF00169: PH domain, PF01237: Oxysterol-binding protein^	1.06931	1	1.00956	1	-1.2047	1	1.25185	1	-1.06637	1	5193.7	4995.02	5601.81	5550.09	6429.81	5837.38
AT1G13180	^ACTIN-RELATED PROTEIN 3^structural constituent of cytoskeleton^ ^actin-related protein 3 (ARP3) identical to actin-related protein 3 (ARP3) [Arabidopsis thaliana] GI:21427461; contains Pfam profile PF00022: Actin^	1.02868	1	-1.24099	1	-1.07371	1	-1.00871	1	-1.20795	1	2797.74	2832.34	2558.91	2906.25	3191.62	2924.15
AT1G13190	^ ^ ^ ^RNA recognition motif (RRM)-containing protein ^	1.13502	1	-1.17049	1	1.05061	1	1.07197	1	-1.10361	1	4094.01	4581.52	4303.49	4190.52	3964.42	3819.04
AT1G13195	^ ^ ^ ^zinc finger (C3HC4-type RING finger) family protein similar to MTD2 [Medicago truncatula] GI:9294812; contains Pfam profile PF00097: Zinc finger, C3HC4 type (RING finger)^	1.1567	1	-1.10054	1	-1.04763	1	1.00522	1	-1.14783	1	1366.55	1572.2	1446.7	1571.02	1514.57	1371.98
AT1G13200	^ ^F-box (FBX);chloroplast^A3^F-box family protein contains F-box domain Pfam:PF00646; contains TIGRFAM TIGR01640: F-box protein interaction domain^	-1.00994	1	-1.22087	1	-1.04731	1	1.03514	1	1.01238	1	96.9874	87.6718	84.7584	90.3797	98.7141	109.159
AT1G13210	^ ^Acyl Lipid Metabolism;P-ATPase;Primary Pumps (ATPases) Gene Families;ACA;P-type ATPase activity^Translocase;Putative P-type ATPase family^haloacid dehalogenase-like hydrolase family protein similar to Potential phospholipid-transporting ATPase (EC 3.6.3.1) (Chromaffin granule ATPase) from {Homo sapiens} SP|Q9Y2Q0, {Mus musculus} SP|P98200, {Bos taurus} SP|Q29449; contains InterPro accession IP…	-1.12278	1	3.32723	1	-1.36524	1	-1.1254	1	-1.2357	1	30.6978	29.1307	42.0061	47.2225	52.1343	39.6229
AT1G13220	AT1G13220.2 putative nuclear matrix constituent protein similar to gb|D64087 nuclear matrix constituent protein 1 (NMCP1) from Daucus carota	-1.02665	1	1.06033	1	-1.0957	1	-1.18835	1	-1.0483	1	1337.01	1318.7	1438.59	1139.43	1077.23	1240.6
AT1G13220.2	^ ^mitochondrion^ ^nuclear matrix constituent protein-related similar to nuclear matrix constituent protein 1 (NMCP1) [Daucus carota] GI:2190187^	-1.12735	1	1.087	1	-1.25977	1	-1.09019	1	1.04431	1	2850.94	2828.23	3141.96	2629.71	2572.34	2667.72
AT1G13230	^ ^chloroplast^ ^leucine-rich repeat family protein contains leucine rich-repeat (LRR) domains Pfam:PF00560, INTERPRO:IPR001611; contains similarity to gb|U42445 Cf-2.2 from Lycopersicon pimpinellifolium^	1.93825	1	3.08569	8.97557e-14	1.74364	1	1.82306	1	1.04483	1	107.891	230.463	517.014	792.481	1161.55	1045.49
AT1G13245	^ ^mitochondrion^ ^expressed protein ^	-1.37028	1	-1.19066	1	1.30551	1	1.38008	1	-1.05724	1	879.286	795.667	663.434	1009.27	1385.69	1336.51
AT1G13250	^ ^Glycosyltransferase Family 8;Glycosyltransferase Gene Families;glycosyltransferase^Glycosyltransferase- Family 8^glycosyl transferase family 8 protein contains Pfam profile: PF01501 Glycosyl transferase family 8^	-1.10423	1	1.04562	1	1.09506	1	-1.0551	1	1.1215	1	207.023	213.543	230.219	232.984	194.868	236.712
AT1G13260	^ ^RAV1^ TF ^AP2/ERF^RAV^DNA-binding protein RAV1 (RAV1) identical to SP|Q9ZWM9 DNA-binding protein RAV1 {Arabidopsis thaliana}, RAV1 GI:3868857 from [Arabidopsis thaliana]^	-1.56439	1	-1.73323	1	-1.31152	1	-1.32714	1	1.21227	1	222.863	127.363	111.119	72.0586	50.5667	63.1686
AT1G13270	^ ^chloroplast^ ^metallopeptidase M24 family protein similar to SP|Q01662 Methionine aminopeptidase 1 precursor (EC 3.4.11.18) {Saccharomyces cerevisiae}; contains Pfam profile PF00557: metallopeptidase family M24^	-1.0284	1	-1.10475	1	1.07942	1	1.44211	1	1.12245	1	2460.32	2666.24	2255.65	1948.32	2514.77	3156.64
AT1G13280	^ ^Acyl Lipid Metabolism;JA;chloroplast;lipoxygenase pathway;jasmonic acid biosynthesis^ Allene Oxide Cyclase;Involved in JA synthesis, putative allene oxide cyclase;ALLENE OXIDE CYCLASE ^allene oxide cyclase family protein similar to ERD12 [GI:15320414], allene oxide cyclase GI:8977961 from [Lycopersicon esculentum]; contains Pfam profile PF06351: Allene oxide cyclase^	1.07909	1	-1.31116	1	1.00076	1	1.07891	1	-1.15866	1	4109.38	4361.16	4706.83	5195.91	5011.22	4841.11
AT1G13290	^ ^ ^ TF ^C2H2 (Zn)^ ^zinc finger (C2H2 type) family protein contains Pfam domian PF00096: Zinc finger, C2H2 type^	100	1	1	1	1	1	1	1	100	1	14.4032	25.0729			-0.99207	9.23617
AT1G13300	^ ^ ^ TF ^GARP^ ^myb family transcription factor contains Pfam domain, PF00249: Myb-like DNA-binding domain^	1.08755	1	-1.14972	1	1.04745	1	1.0141	1	-1.18677	1	190.49	192.777	181.441	171.34	166.756	145.076
AT1G13310	^ ^ ^ ^expressed protein ^	1.22043	1	-1.05741	1	-1.03347	1	-1.04609	1	1.08427	1	45.4238	41.5636	41.5372	44.8276	44.0735	32.1439
AT1G13320	^PR65^cellular_component unknown^ ^serine/threonine protein phosphatase 2A (PP2A) 65 kDa regulatory subunit, putative similar to protein phosphatase 2A 65 kDa regulatory subunit GI:683502 from [Arabidopsis thaliana]^	-1.08129	1	-1.12516	1	-1.08487	1	-1.01698	1	-1.01485	1	4604.04	4723.36	5240.15	5241.02	5069.32	5952.26
AT1G13330	^ ^ ^ ^expressed protein similar to nuclear receptor coactivator GT198 (GI:16506273) {Rattus norvegicus}; similar to TBP-1 interacting protein (GI:7328534) [Homo sapiens]^	-1.17596	1	1.09897	1	-1.04763	1	-1.24021	1	-1.25816	1	4911.96	4697.38	4605.54	3877.27	3197.6	2775.69
AT1G13340	^ ^mitochondrion^ ^expressed protein contains Pfam profile: PF03398 eukaryotic protein of unknown function, DUF292^	-1.02716	1	-1.04983	1	1.10068	1	-1.00721	1	-1.0803	1	176.095	164.993	165.043	171.235	160.853	164.608
AT1G13350	^ ^Unknown Function Protein Kinase ;chloroplast^ ^protein kinase family protein contains protein kinase domain, Pfam:PF00069 (likely that this cDNA contains a single unspliced intron. Putative intron removed in this gene model.)^	1.19542	1	1.16086	1	1.00036	1	-1.08738	1	1.2018	1	729.499	786.167	1072.9	993.937	956.587	1056.24
AT1G13360	^ ^ ^ ^expressed protein ^	1.52317	1	-1.02229	1	1.05531	1	-1.00692	1	1.28874	1	1837.75	2431.37	3573.43	3632.78	3273.73	3529.55
AT1G13370	^ ^Histone H3;chloroplast^ ^histone H3, putative strong similarity to Histone H3.2, minor Medicago sativa SP|P11105, histone H3 Rubus idaeus GI:10732809; contains Pfam profile PF00125 Core histone H2A/H2B/H3/H4^	-1.24794	1	-1.10912	1	1.03657	1	-1.04886	1	1.29263	1	827.867	769.622	958.529	849.719	694.99	609.509
AT1G13380	^ ^endomembrane system^ ^expressed protein ^	-1.00682	1	1.05181	1	1.11642	1	1.00144	1	-1.14159	1	15215.2	15092.2	13526.8	14262.4	11550.4	11679.3
AT1G13390	^ ^chloroplast^ ^expressed protein ^	1.03289	1	1.23251	0.78708	1.17652	1	1.07386	1	-1.09778	1	5554.97	5212.09	5985.82	6069.26	5541.49	4926.41
AT1G13400	^JAGGED-like^ ^ TF ^C2H2 (Zn)^ ^zinc finger (C2H2 type) family protein contains Pfam domain, PF00096: Zinc finger, C2H2 type^	3.58589	2.84887e-12	1.75156	7.91356e-20	1.73586	5.46038e-05	1.01545	1	-1.0835	1	341.307	1348.88	2070.09	3786.11	3898.19	3804.48
AT1G13410	^ ^ ^ ^pentatricopeptide (PPR) repeat-containing protein contains INTERPRO:IPR002885 PPR repeats^	1.3286	0.133432	-1.031	1	-1.30032	1	-1.03449	1	-1.28154	1	396.122	551.55	573.978	388.769	450.256	457.356
AT1G13420	^ ^sulfotransferase activity^ ^sulfotransferase family protein similar to steroid sulfotransferase 1 GI:3420004 from (Brassica napus); contains Pfam profile PF00685: Sulfotransferase domain^	1.04487	1	1.0474	1	1.04398	1	1.13321	1	1.12587	1	2162.06	2130.27	2111.62	1912.74	1858.6	1864.72
AT1G13430	^ ^sulfotransferase activity^ ^sulfotransferase family protein similar to steroid sulfotransferase 3 GI:3420008 from (Brassica napus); contains Pfam profile PF00685: Sulfotransferase domain^	-1.05627	1	1.16204	1	1.04326	1	-1.25403	1	-1.07644	1	43.9164	45.9213	44.9198	41.8793	38.032	38.7759
AT1G13440	^ ^bZIP transcription factor family;gluconeogenesis;glyceraldehyde 3-phosphate catabolism;glycolysis;aerobic glycerol catabolism^GLYCERALDEHYDE-3-PHOSPHATE DEHYDROGENASE^glyceraldehyde 3-phosphate dehydrogenase, cytosolic, putative / NAD-dependent glyceraldehyde-3-phosphate dehydrogenase, putative very strong similarity to SP|P25858 Glyceraldehyde 3-phosphate dehydrogenase, cytosolic (EC 1.2.1.12…	-1.10135	1	1.46944	1	-1.05757	1	1.73391	1	1.09487	1	19076.6	19851	22140.4	17813	15889.4	12733.5
AT1G13450	^ ^GT-1^ TF ^Trihelix^ ^DNA binding protein GT-1 identical to DNA binding protein GT-1 GI:598073 from [Arabidopsis thaliana]^	1.12552	1	1.01688	1	1.07379	1	-1.18143	1	-1.16198	1	2126.36	2313.17	2287.03	2257.2	2094.97	1935.64
AT1G13460	^ ^Serine/Threonine (ST) phosphatases;chloroplast^ ^serine/threonine protein phosphatase 2A (PP2A) regulatory subunit B', putative similar to SWISS-PROT:Q28653 serine/threonine protein phosphatase 2A, 56 kDa regulatory subunit, delta isoform (PP2A, B subunit, B' delta isoform, PP2A, B subunit, B56 delta isoform, PP2A, B subunit, PR61 delta isoform, PP2A, B subunit, R5 delta isoform, PP2A, B subun…	1.02804	1	1.65555	1	-1.14226	1	-1.33398	1	-1.07278	1	346.081	364.37	474.955	363.12	375.945	308.569
AT1G13470	^ ^mitochondrion^ ^expressed protein ^	-1.44892	1	-1.83574	1	1.14326	1	-1.62114	1	1.06707	1	106.521	74.9016	46.71	48.3248	42.6996	53.4302
AT1G13480	^ ^transporter activity^ ^hypothetical protein ^	1.06719	1	-1.00512	1	-1.03998	1	1.01172	1	-1.09612	1	59.6913	55.8031	68.2814	98.8	90.572	68.7834
AT1G13490	^ ^ ^ ^hypothetical protein ^	1.09334	1	1.26717	1	-1.01451	1	-1.06799	1	-1.0277	1	145.329	159.195	185.857	173.174	188.771	179.925
AT1G13500	^ ^ ^ ^hypothetical protein ^	-1.19265	1	-1.22274	1	-1.10514	1	1.08078	1	-1.41529	1	18.0978	24.3688	37.5223	38.2357	28.4061	24.6383
AT1G13510	^ ^mitochondrion^ ^expressed protein ^	1.07521	1	1.2404	1	-1.11666	1	1.01124	1	-1.1503	1	49.6132	43.5644	44.5369	47.205	50.6461	53.4287
AT1G13520	^ ^ ^ ^expressed protein ^	-1.0192	1	-1.02812	1	-1.24097	1	-1.11146	1	-1.09001	1	145.628	132.87	145.532	134.449	123.53	130.54
AT1G13530	^ ^ ^ ^expressed protein ; expression supported by MPSS^	-1.01363	1	-1.10016	1	1.03845	1	1.08523	1	-1.15928	1	278.512	266.063	306.312	388.487	321.471	239.886
AT1G13540	^ ^mitochondrion^ ^expressed protein ^	-1.10028	1	-1.00344	1	1.12265	1	-1.22109	1	1.1025	1	41.7638	39.3344	41.4084	40.6361	41.2706	41.2952
AT1G13550	^ ^ ^ ^expressed protein ; expression supported by MPSS^	1.12641	1	-1.00982	1	-1.05241	1	-1.03122	1	-1.27606	1	105.773	118.999	112.936	105.962	132.706	127.273
AT1G13560	^AMINOALCOHOLPHOSPHOTRANSFERASE 1^Acyl Lipid Metabolism;Aminoalcoholphosphotransferase family;mitochondrion^Mitochondrial Diacylglycerol Cholinephosphotransferase^aminoalcoholphosphotransferase (AAPT1) identical to aminoalcoholphosphotransferase GI:3661593 from [Arabidopsis thaliana]^	1.00203	1	-1.02244	1	-1.04307	1	-1.03321	1	-1.18974	1	17695.2	17989.2	15638.9	14197.7	13673.2	12781.6
AT1G13570	^ ^F-box (FBX)^B5^F-box family protein contains F-box domain Pfam:PF00646 ; similar to SKP1 interacting partner 2 (SKIP2) TIGR_Ath1:At5g67250^	-1.12638	1	-1.04553	1	1.031	1	-1.14807	1	-1.00451	1	2610.22	2550.28	2546.19	3186.51	2766.83	2634.68
AT1G13580	^ ^ ^ ^longevity-assurance (LAG1) family protein similar to Alternaria stem canker resistance protein (ASC1) [Lycopersicon esculentum] GI:7688742; contains Pfam profile PF03798: Longevity-assurance protein (LAG1)^	1.15507	1	1.10831	1	1.14663	1	1.24581	1	1.22861	1	2318.41	3050.54	2758.16	2849.23	3199.65	3502.03
AT1G13590	^PHYTOSULFOKINE 1 PRECURSOR^cell differentiation^ ^phytosulfokines-related similar to SP|Q9AR88 Phytosulfokines 4 precursor [Contains: Phytosulfokine-alpha (PSK- alpha) (Phytosulfokine-a); Phytosulfokine-beta (PSK-beta) (Phytosulfokine-b)] {Oryza sativa}^	-1.07554	1	1.1209	1	1.08437	1	-1.13533	1	-1.02386	1	100.25	90.1125	102.476	102.105	99.5222	113.379
AT1G13600	^ ^AtbZIP58^ TF ^bZIP^ ^bZIP transcription factor family protein contains Pfam profile: PF00170 bZIP transcription factor^	3.91929	0	-1.16498	1	-1.3755	1	-1.22443	1	-1.22514	1	913.03	2740.75	2291.21	2093.99	1719.16	1222.43
AT1G13610	^ ^enzyme activity^ ^expressed protein ; expression supported by MPSS^	-1.09758	1	-1.04275	1	-1.51743	1	-1.05404	1	1.0116	1	26.3743	33.6848	35.29	30.0578	30.0434	31.7863
AT1G13620	^ ^ ^ ^hypothetical protein ^	1.01391	1	-1.04536	1	-1.01727	1	-1.09225	1	1.04125	1	61.5584	57.7518	75.8662	106.948	109.483	111.967
AT1G13630	^ ^ ^ ^pentatricopeptide (PPR) repeat-containing protein contains Pfam profile: PF01535 PPR repeat^	1.08051	1	1.28741	1	-1.11016	1	-1.15621	1	-1.18243	1	307.275	345.691	312.266	261.278	295.416	315.918
AT1G13640	^ ^Acyl Lipid Metabolism;ubiquitin^Phosphatidylinositol-4-Kinase g^phosphatidylinositol 3- and 4-kinase family protein low similarity to phosphatidylinositol 4-kinase type-II beta [Homo sapiens] GI:20159767; contains Pfam profile PF00454: Phosphatidylinositol 3- and 4-kinase^	1.18748	1	-1.08765	1	-1.03765	1	-1.05862	1	-1.00669	1	453.605	525.35	514.325	450.753	407.06	428.519
AT1G13650	^ ^ ^ ^expressed protein ^	1.0072	1	-1.05926	1	-1.06703	1	1.08916	1	-1.17709	1	103.192	112.311	80.4646	92.9539	117.837	117.433
AT1G13670	^ ^ ^ ^expressed protein ^	-1.08191	1	1.14686	1	1.04161	1	-1.18508	1	1.04243	1	48.1493	51.3764	65.435	72.8124	70.4962	67.7092
AT1G13680	^ ^phospholipase C activity^ ^expressed protein ^	-1.32979	1	2.10433	1	3.2784	3.63623e-22	1.29695	1	-1.0368	1	46.0278	50.0183	114.765	394.605	537.719	453.231
AT1G13690	^GRPE HOMOLOG^ ^ ^RNA recognition motif (RRM)-containing protein contains Pfam profile: PF00076 RNA recognition motif^	1.04593	1	-1.02157	1	1.30894	1	-1.06546	1	1.00258	1	6824.24	7777.83	6952.83	7344.6	7070.81	6397.47
AT1G13700	^ ^ pentose-phosphate shunt, oxidative branch;oxidative branch of the pentose phosphate pathway ^6-PHOSPHOGLUCONOLACTONASE^glucosamine/galactosamine-6-phosphate isomerase family protein similar to SP|O95336 6-phosphogluconolactonase (EC 3.1.1.31) (6PGL) {Homo sapiens}; contains Pfam profile PF01182: Glucosamine-6-phosphate isomerase/6-phosphogluconolactonase^	1.17116	1	1.10487	1	1.06704	1	-1.22327	1	-1.12087	1	459.962	533.158	514.075	485.19	457.143	426.133
AT1G13710	^ ^Cytochrome P450;cytochrome P450 activity^CYP78A^cytochrome P450 family protein similar to cytochrome P450 78A1 (SP:P48420) GI:349717 from [Zea mays]^	1.64721	1	1.21783	1	-1.05343	1	1.15754	1	-1.01632	1	16707.2	18656.1	18726.9	16203.2	13951.7	13874.7
AT1G13730	^ ^intracellular^ ^nuclear transport factor 2 (NTF2) family protein / RNA recognition motif (RRM)-containing protein contains Pfam profiles PF02136: Nuclear transport factor 2 (NTF2) domain, PF00076: RNA recognition motif (a.k.a. RRM, RBD, or RNP domain)^	-1.15769	1	1.16018	1	-1.22474	1	-1.12911	1	-1.20746	1	5005.26	4692	6624.74	7173.2	5822.23	6172.78
AT1G13740	^ ^mitochondrion^ ^expressed protein ^	1.05257	1	-1.07396	1	1.05319	1	1.04492	1	1.05499	1	95.0771	104.42	93.218	122.921	127.674	128.88
AT1G13750	^ ^endomembrane system^ ^calcineurin-like phosphoesterase family protein contains Pfam profile: PF00149 calcineurin-like phosphoesterase^	1.06202	1	1.10705	1	1.11181	1	1.04973	1	-1.14977	1	792.551	913.337	1116.57	1223.04	1435	1193.59
AT1G13760	^ ^ ^ ^hypothetical protein ^	-1.13641	1	-1.39471	1	1.09873	1	-1.03046	1	1.04488	1	8933.52	9237.7	8861.76	9389.74	9416.87	9803.87
AT1G13770	^ ^ ^ ^expressed protein contains Pfam domain, PF04884: Protein of unknown function, DUF647; contains non-consensus (GC) splice site at intron 2^	-1.03888	1	1.10461	1	1.04227	1	-1.11885	1	-1.02953	1	6355.88	6330.34	5239.26	4904.95	4657.36	4601.85
AT1G13780	^ ^F-box (FBX)^B6^F-box family protein contains F-box domain Pfam:PF00646^	-1.00542	1	-1.12631	1	-1.22085	1	-1.01068	1	1.05242	1	6141.38	6380.23	4558.5	3809.45	4670.96	4157.62
AT1G13790	^ ^putative transcription regulator^ ^XH/XS domain-containing protein / XS zinc finger domain-containing protein contains Pfam domains PF03469: XH domain, PF03468: XS domain and PF03470: XS zinc finger domain^	1.03652	1	-1.16074	1	-1.14769	1	-1.11902	1	1.09164	1	1576.46	1521.82	1344.36	1194.65	1197.91	1153.77
AT1G13800	^ ^mitochondrion^ ^pentatricopeptide (PPR) repeat-containing protein contains Pfam profile PF01535: PPR repeat^	1.01023	1	1.04254	1	-1.13233	1	1.14825	1	1.05073	1	702.909	703.44	699.875	486.516	588.135	572.686
AT1G13810	^ ^mitochondrion^ ^expressed protein ; expression supported by MPSS^	-1.14341	1	1.04738	1	-1.04917	1	1.06541	1	-1.27311	1	1983.5	1824.13	1789.55	1926.3	1848.84	1686.76
AT1G13820	^ ^enzyme activity^ ^hydrolase, alpha/beta fold family protein contains Pfam profile PF00561: hydrolase, alpha/beta fold family^	1.03174	1	-1.01592	1	1.03968	1	1.0376	1	-1.1464	1	1474.18	1524.45	1604.49	1632.33	1562.84	1505.8
AT1G13830	^ ^carboxypeptidase A activity^ ^beta-1,3-glucanase-related similar to beta-1,3-glucanase-like protein (GI:14279169) [Olea europaea] similar to Glucan endo-1,3-beta-glucosidase precursor (EC 3.2.1.39) ((1-3)-beta- glucan endohydrolase) ((1-3)-beta-glucanase) (Beta-1,3- endoglucanase) (Swiss-Prot:P52409) [Triticum aestivum]^	-1.05523	1	-1.10747	1	1.10087	1	1.06296	1	-1.01957	1	81.3786	72.6948	77.5839	150.136	158.397	65.6672
AT1G13860	^ ^endomembrane system^ ^dehydration-responsive protein-related similar to early-responsive to dehydration stress ERD3 protein [Arabidopsis thaliana] GI:15320410; contains Pfam profile PF03141: Putative methyltransferase^	-1.0585	1	1.0413	1	-1.09689	1	1.14338	1	-1.17972	1	516.015	468.62	504.714	507.5	496.501	487.663
AT1G13870	^DEFORMED ROOTS AND LEAVES 1^ATP binding activity^ ^expressed protein similar to KTI12 protein (SP:P34253) {Saccharomyces cerevisiae}; contains Prosite PS00070: Aldehyde dehydrogenases cysteine active site^	1.18263	1	1.10432	1	1.20312	1	1.00839	1	1.20482	1	2620.49	2899.1	2772.96	3028.4	2710.63	2410.76
AT1G13880	^ ^MYB domain transcription factor family^ ^ELM2 domain-containing protein contains Pfam profile: PF01448 ELM2 domain^	1.05725	1	1.29851	1	-1.02082	1	-1.06309	1	-1.10507	1	2029.24	2113.27	2163.26	2035.46	2013.5	1963.45
AT1G13890	^ATSNAP30^SNAP25-like group^SNAP33 Gene Family^SNAP25 homologous protein, putative / synaptosomal-associated protein SNAP25-like, putative (SNAP30) identical to SP|Q9LMG8 Putative SNAP25 homologous protein SNAP30 (AtSNAP30) (Synaptosomal-associated protein SNAP25-like 3) {Arabidopsis thaliana}; similar to SP|Q9S7P9 SNAP25 homologous protein SNAP33 (AtSNAP33) (Synaptosomal-associated protein SNAP2…	1.22373	1	-1.0628	1	1.23581	1	1.33193	1	-1.03257	1	26.631	33.478	28.17	36.3368	34.8546	30.255
AT1G13900	^ ^Purple acid phosphatase family;endomembrane system^ ^calcineurin-like phosphoesterase family protein contains Pfam profile: PF00149 calcineurin-like phosphoesterase^	1.15603	1	1.25006	1	-1.15813	1	1.18547	1	-1.16816	1	1829.87	2009.94	2439.28	1981.9	2106.25	1739.82
AT1G13910	^ ^endomembrane system^ ^leucine-rich repeat family protein contains leucine rich-repeat (LRR) domains Pfam:PF00560, INTERPRO:IPR001611; contains similarity to Hcr2-0A [Lycopersicon esculentum] gi|3894385|gb|AAC78592^	1.08806	1	-1.18485	1	1.10073	1	-1.11887	1	-1.1248	1	1789.13	1871.91	1515.5	1486.08	1484.67	1373.87
AT1G13920	^ ^ ^ ^remorin family protein contains Pfam domain, PF03763: Remorin, C-terminal region^	-1.31176	1	-1.31563	1	-1.07696	1	-1.1192	1	-1.22112	1	237.682	194.728	193.699	179.81	152.356	135.006
AT1G13930	^ ^ ^ ^expressed protein weakly similar to drought-induced protein SDi-6 (PIR:S71562) common sunflower (fragment)^	-1.39785	1	-1.0671	1	1.1731	1	-1.22233	1	1.08716	1	14665.1	11707.3	16286.6	17709.3	14995.5	14838.2
AT1G13940	^ ^ ^ ^expressed protein ^	1.07464	1	-1.04151	1	-1.0553	1	1.11324	1	-1.07831	1	1041.01	1177.24	1482.22	1340.25	1288.32	1194.14
AT1G13950	^ ^Protein synthesis factors;translation initiation factor activity^eIF5A - eukaryotic initiation factor 5A^eukaryotic translation initiation factor 5A-1 / eIF-5A 1 identical to SP|Q9XI91 Eukaryotic translation initiation factor 5A-1 (eIF-5A 1) {Arabidopsis thaliana}^	1.20323	1	-1.0943	1	1.26562	1	1.16716	1	-1.18455	1	312.424	380.952	366.544	417.153	468.619	400.854
AT1G13960	^ ^AtWRKY4^ TF ^WRKY^ ^WRKY family transcription factor similar to WKRY DNA-binding protein GB:AAD17441^	-1.02374	1	1.0379	1	1.09195	1	-1.22753	1	-1.12404	1	1168.62	1194.16	1346.46	1379.2	992.038	987.727
AT1G13970	^ ^chloroplast^ ^expressed protein ^	-1.15342	1	-1.21483	1	1.04448	1	1.14087	1	-1.20711	1	1123.4	1100.22	849.479	791.944	902.057	781.455
AT1G13980	^EMBRYO DEFECTIVE 30^EMB;longitudinal axis specification^Embryo Defective^pattern formation protein (EMB30) (GNOM) identical to SP|Q42510; contains Pfam profile PF01369: Sec7 domain^	1.11178	1	1.00656	1	-1.15032	1	-1.02209	1	-1.18758	1	7450.18	8260	7828.14	7793.88	7576.45	6982
AT1G13990	^ ^chloroplast^ ^expressed protein ^	1.04631	1	1.00001	1	-1.07721	1	-1.20516	1	-1.14681	1	595.502	664.218	587.425	523.954	436.324	373.718
AT1G14000	^ ^Ankyrin Repeat Domain Protein Kinase ;MAPKKK;protein kinase activity^Raf subfamily^protein kinase family protein / ankyrin repeat family protein contains Pfam profiles: PF00069 protein kinase domain, PF00023 ankyrin repeat^	-1.00416	1	1.08104	1	1.17035	1	1.03694	1	1.01393	1	7501.52	7358.12	7804.55	9993.47	10114.5	9710.2
AT1G14010	^ ^Vesicle trafficking;endomembrane system^ ^emp24/gp25L/p24 family protein similar to SP|P49755 Transmembrane protein Tmp21 precursor (21 kDa Transmembrane trafficking protein) {Homo sapiens}; contains Pfam profile PF01105: emp24/gp25L/p24 family^	-1.15919	1	1.15206	1	1.07396	1	1.01578	1	1.0148	1	5627.15	5200.12	5952.39	6277.85	5539.43	4542.17
AT1G14020	^ ^ ^ ^expressed protein contains Pfam PF03138: Plant protein family. The function of this family of plant proteins is unknown; previously annotated as 'growth regulator protein -related' based on similarity to axi 1 protein (GB:X80301) (GI:559920) from [Nicotiana tabacum], which, due to scienitific fraud was retracted. Retraction in: Schell J. EMBO J 1999 May 17;18(10):2908. PMID:10400497.^	1.19407	1	-1.04194	1	1.21811	1	1.79775	1	1.70343	1	412.931	477.345	478.086	476.622	868.979	2037.58
AT1G14030	^ ^chloroplast^ ^ribulose-1,5 bisphosphate carboxylase oxygenase large subunit N-methyltransferase, putative strong similarity to SP|P94026 Ribulose-1,5 bisphosphate carboxylase/oxygenase large subunit N- methyltransferase, chloroplast precursor (EC 2.1.1.127) ([Ribulose- bisphosphate-carboxylase]-lysine N-methyltransferase) {Nicotiana tabacum}; contains Pfam profile PF00856: SET domain; Rare GC …	1.55613	0.00666547	-1.14219	1	-1.02435	1	1.08026	1	1.05287	1	460.81	678.779	558.269	624.04	751.693	690.21
AT1G14040	^ ^integral to membrane^ ^EXS family protein / ERD1/XPR1/SYG1 family protein similar to PHO1 protein [Arabidopsis thaliana] GI:20069032; contains Pfam profiles PF03105: SPX domain, PF03124: EXS family^	1.05968	1	-1.27526	1	1.02238	1	-1.0214	1	-1.03594	1	1625.7	1349.06	929.389	834.21	745.955	774.119
AT1G14050	AT1G14050_1 Expressed protein supported by full-length cDNA Ceres 29867.	1.17695	1	-1.33094	1	-1.15426	1	-1.02266	1	-1.22799	1	7012.74	7836.62	7288.02	6730.04	6100.77	5669.3
AT1G14070	^ATFUT6^Glycosyl transferases;Glycosyltransferase Family 37;Family of Arabidopsis genes related to Xyloglucan Fucosyltransferase1;Xyloglucan fucosyltransferase family;glycosyltransferase^Xyloglucan Fucosyltransferase^xyloglucan fucosyltransferase, putative (FUT7) nearly identical to SP|Q9XI81 Probable fucosyltransferase 7 (EC 2.4.1.-) (AtFUT7) {Arabidopsis thaliana}; similar to xyloglucan fucosyl…	-1.05632	1	1.10427	1	-1.28268	1	1.16862	1	-1.0895	1	27.545	29.1474	39.1141	25.1125	25.9045	27.3039
AT1G14080	^ATFUT6^Glycosyl transferases;Glycosyltransferase Family 37;Family of Arabidopsis genes related to Xyloglucan Fucosyltransferase1;glycosyltransferase^Xyloglucan Fucosyltransferase^xyloglucan fucosyltransferase, putative (FUT6) nearly identical to SP|Q9XI80 Probable fucosyltransferase 6 (EC 2.4.1.-) (AtFUT6) {Arabidopsis thaliana}; similar to xyloglucan fucosyltransferase GI:5231145 from (Arabidop…	1.20121	1	1.09227	1	-1.04268	1	-1.10115	1	-1.12786	1	190.63	221.786	227.685	263.155	238.79	199.088
AT1G14090	AT1G14090_1 lipoamide dehydrogenase putative	1.0264	1	-1.06157	1	-1.10912	1	-1.05194	1	-1.01468	1	643.16	698.555	745	545.129	597.422	597.9
AT1G14110	^ATFUT9^Glycosyl transferases;Glycosyltransferase Family 37;Glycosyltransferase Gene Families;Family of Arabidopsis genes related to Xyloglucan Fucosyltransferase1;glycosyltransferase^Xyloglucan Fucosyltransferase;Glycosyltransferase Family- 37^xyloglucan fucosyltransferase family protein contains Pfam profile: PF03254 xyloglucan fucosyltransferase^	-1.15999	1	1.26737	1	1.16531	1	1.08191	1	-1.10669	1	105.398	92.7014	89.3743	113.594	112.801	92.1762
AT1G14120	^ ^ ^ ^2-oxoglutarate-dependent dioxygenase, putative similar to adventitious rooting related oxygenase ARRO-1 from Malus x domestica, gi|3492806; contains Pfam domain PF03171, 2OG-Fe(II) oxygenase superfamily^	1.09468	1	2.46155	1	1.98347	1	-1.07919	1	-1.62341	1	46.1895	54.5946	130.857	193.054	179.745	110.275
AT1G14130	^ ^ ^ ^2-oxoglutarate-dependent dioxygenase, putative similar to adventitious rooting related oxygenase ARRO-1 from Malus x domestica, gi|3492806; contains Pfam domain PF03171, 2OG-Fe(II) oxygenase superfamily^	1.07003	1	-1.0043	1	1.05924	1	-1.18854	1	-1.15886	1	1113.34	1397.54	1243.3	1242.26	994.034	984.692
AT1G14140	^ ^MC(Mitochondrial Carrier);uncoupling protein activity^ ^mitochondrial substrate carrier family protein contains Pfam profile: PF00153 mitochondrial carrier protein^	1.26511	1	-1.15111	1	1.05202	1	1.0944	1	-1.39407	1	2673.62	3012.27	2944.85	3570.73	4065.08	3015.22
AT1G14150	^ ^ ^ ^oxygen evolving enhancer 3 (PsbQ) family protein extrinsic pII protein; contains Pfam profile PF05757: Oxygen evolving enhancer protein 3 (PsbQ)^	-1.00098	1	-1.1409	1	1.01975	1	1.48225	1	1.31434	1	332.782	370.723	430.378	405.92	459.141	695.792
AT1G14160	^ ^ ^ ^integral membrane family protein location of EST 168K9XP 3', gb|AA651045; contains TIGRFAM TIGR01569 : plant integral membrane protein TIGR01569; contains Pfam PF04535 : Domain of unknown function (DUF588)^	1.07861	1	-1.0945	1	1.08347	1	1.12888	1	-1.09623	1	114.999	129.442	150.669	199.493	216.566	202.937
AT1G14170	^ ^mitochondrion^ ^KH domain-containing protein location of EST 219C14T7 , gb|N38506^	-1.05893	1	-1.06949	1	-1.17596	1	-1.1733	1	-1.16219	1	9158.27	7715.04	5900.96	5424.7	4994.59	4265.67
AT1G14180	^ ^lyase activity^ ^expressed protein ^	1.01436	1	1.28783	0.00833868	-1.10549	1	-1.07731	1	-1.21217	1	1435.54	1630.12	2077.86	1889.08	1824.76	1815.26
AT1G14185	^ ^endomembrane system^ ^glucose-methanol-choline (GMC) oxidoreductase family protein similar to mandelonitrile lyase from Prunus serotina [SP|P52706, SP|P52707]; contains Pfam profile PF00732 GMC oxidoreductase^	1.04718	1	-1.22984	1	1.15713	1	1.08952	1	-1.00845	1	327.724	267.374	287.097	353.349	291.564	185.462
AT1G14190	^ ^electron transport^ ^glucose-methanol-choline (GMC) oxidoreductase family protein similar to mandelonitrile lyase from Prunus serotina [SP|P52706, SP|P52707]; contains Pfam profile PF00732 GMC oxidoreductase^	1.03617	1	-1.00867	1	-1.1439	1	1.00106	1	1.04757	1	212.855	202.817	224.262	190.149	197.496	187.808
AT1G14200	^ ^C3H zinc finger family^ ^zinc finger (C3HC4-type RING finger) family protein contains Pfam profile: PF00097 zinc finger, C3HC4 type (RING finger)^	1.4104	1	-1.23073	1	1.03161	1	-1.05755	1	-1.22193	1	1716.55	2091.17	2136.32	1982.03	1803.92	1680.68
AT1G14205	^ ^chloroplast^ ^ribosomal protein L18 family protein similar to SP|P09415 50S ribosomal protein L18 {Bacillus stearothermophilus}^	1.07711	1	-1.0066	1	1.02169	1	1.04378	1	1.07288	1	368.708	450.171	445.79	388.764	394.024	413.093
AT1G14210	^ ^endomembrane system^ ^ribonuclease T2 family protein contains similarity to RNase GI:7768564 from [Nicotiana tabacum]; contains Pfam profile PF00445: Ribonuclease T2 family^	1.17582	1	-1.0293	1	-1.15036	1	-1.10145	1	-1.0003	1	540.531	652.92	694.935	662.708	705.948	685.995
AT1G14220	^ ^endomembrane system^ ^ribonuclease T2 family protein contains similarity to S-like ribonuclease PD1 GI:9957752 from [Prunus dulcis]; contains ribonuclease T2 family histidine protein motif^	1.04082	1	-1.14112	1	-1.02709	1	1.37172	1	1.38736	1	66.1279	62.1862	62.5879	61.3441	56.2741	42.5462
AT1G14230	^ ^phosphatase^ ^nucleoside phosphatase family protein / GDA1/CD39 family protein low similarity to SP|P49961 Ectonucleoside triphosphate diphosphohydrolase 1 (EC 3.6.1.5) (Ecto-apyrase) {Homo sapiens}; contains Pfam profile PF01150: GDA1/CD39 (nucleoside phosphatase) family^	-1.08	1	1.19259	1	-1.23226	1	-1.01695	1	-1.18895	1	536.179	496.166	538.728	533.857	501.898	505.686
AT1G14240	^ ^phosphatase^ ^nucleoside phosphatase family protein / GDA1/CD39 family protein low similarity to nod factor binding lectin-nucleotide phosphohydrolase [Dolichos biflorus] GI:4868375; contains Pfam profile PF01150: GDA1/CD39 (nucleoside phosphatase) family^	1.20924	1	-1.06824	1	-1.13506	1	-1.2451	1	1.095	1	140.448	136.448	118.432	321.738	96.8786	85.2051
AT1G14260	^ ^electron transporter activity^ ^zinc finger (C3HC4-type RING finger) family protein contains Pfam domain, PF00097: Zinc finger, C3HC4 type (RING finger)^	-1.02502	1	1.1879	1	1.14287	1	1.40474	0.78531	1.10274	1	665.837	726.866	772.783	779.291	1160.18	1237.38
AT1G14270	^ ^chloroplast^ ^CAAX amino terminal protease family protein contains Pfam profile PF02517: CAAX amino terminal protease family^	-1.12488	1	1.0007	1	1.17577	1	1.10916	1	1.11799	1	4544.38	4088.15	3945.79	4323.38	4178.88	4711.86
AT1G14280	^PHYTOCHROME KINASE SUBSTRATE 2^chloroplast^ ^phytochrome kinase, putative contains similarity to Swiss-Prot:Q9SWI1 phytochrome kinase substrate 1 [Arabidopsis thaliana]^	-1.03194	1	-1.08543	1	1.65243	1	1.90744	0.26246	1.19768	1	118.783	106.695	90.2786	108.631	162.306	200.001
AT1G14290	^ ^Acyl Lipid Metabolism;endomembrane system^Sphingolipid Hydroxylase^acid phosphatase, putative similar to acid phosphatase [Lupinus albus] GI:5360721; contains Pfam profile PF01598 sterol desaturase^	-1.02028	1	-1.12362	1	1.44264	1	-1.21994	1	1.13386	1	2749.24	2570.52	2622.92	3333	2835.42	3097.62
AT1G14300	^ ^ ^ ^expressed protein contains Pfam PF04063: Domain of unknown function (DUF383) and PF04064: Domain of unknown function (DUF384)^	-1.05851	1	-1.11677	1	-1.06606	1	-1.12757	1	-1.0263	1	5275.46	5778.12	5214.06	4794.38	4802.39	5061.21
AT1G14310	^ ^mitochondrion^ ^haloacid dehalogenase-like hydrolase family protein contains InterPro accession IPR005834: Haloacid dehalogenase-like hydrolase^	1.06174	1	1.00158	1	1.04798	1	1.12348	1	-1.14644	1	406.03	397.82	407.946	430.282	433.901	400.038
AT1G14320	^ ^mitochondrion^ ^60S ribosomal protein L10 (RPL10A) / Wilm's tumor suppressor protein-related similar to tumor suppressor GI:575354 from [Oryza sativa]^	-1.67761	1	1.08644	1	1.45449	1	1.036	1	3.71059	0.78471	22047.7	15502.1	24189	21388.7	16663.1	12916.8
AT1G14330	^ ^ ^ ^kelch repeat-containing F-box family protein contains Pfam profile PF01344: Kelch motif; contains weak Pfam PF00646: F-box domain; weak similarity to Kelch-like protein 1 (Swiss-Prot:Q9NR64) [Homo sapiens]^	1.15564	1	-1.10452	1	-1.07727	1	-1.23561	1	1.05112	1	2088.6	2333.17	2358.13	2662.38	2309.45	2211.53
AT1G14340	^ ^ ^ ^RNA recognition motif (RRM)-containing protein ^	1.1973	1	-1.12708	1	1.07236	1	-1.20118	1	-1.14337	1	2651.68	2941.17	2242	2298.72	2192.44	1908.02
AT1G14345	^ ^chloroplast^ ^expressed protein contains one transmembrane domain^	-1.22614	1	1.24363	1	1.4121	1	1.08436	1	1.01828	1	1968.58	1833.45	2346.85	3564.89	2585.77	2183.79
AT1G14350	^ ^AtMYB124^ TF ^MYB-(R1)R2R3^ ^myb family transcription factor (MYB124) contains PFAM profile: PF00249 myb-like DNA binding domain^	-1.54546	1	-1.1764	1	-1.08754	1	-1.10326	1	1.02962	1	295.49	240.643	255.178	234.743	216.94	239.262
AT1G14360	^ ^endomembrane system^ ^UDP-galactose/UDP-glucose transporter, putative very similar to UDP-galactose/UDP-glucose transporter (GI:22651763) {Arabidopsis thaliana}^	1.13184	1	1.02638	1	-1.06602	1	-1.1616	1	1.14408	1	2276.07	2600.69	2536.65	2514.72	2214.12	2298.34
AT1G14370	^PROTEIN KINASE 2A^RLCK VII ;chloroplast^ ^protein kinase (APK2a) identical to protein kinase APK2a GI:2852447 from [Arabidopsis thaliana]^	-1.51501	0.51916	-1.97442	1	-1.03381	1	1.00722	1	1.37314	1	513.906	370.814	177.796	193.449	207.303	399.073
AT1G14380	^ ^ ^ ^calmodulin-binding family protein contains Pfam profile PF00612: IQ calmodulin-binding motif^	1.14404	1	1.05808	1	1.04222	1	1.06456	1	-1.08726	1	1747.45	2120.98	1939.01	1546.02	1734.11	1638.54
AT1G14390	^ ^LRR receptor-like protein kinase putative;endomembrane system^ ^leucine-rich repeat transmembrane protein kinase, putative similar to putative receptor-like protein kinase GI:2947063 from [Arabidopsis thaliana]^	-1.12436	1	1.00583	1	1.0145	1	-1.25425	1	-1.0916	1	148.975	130.981	149.26	160.65	141.831	120.114
AT1G14400	^UBIQUITIN CARRIER PROTEIN 1^mitochondrion^ ^ubiquitin-conjugating enzyme 1 (UBC1) E2; identical to gi:431259, SP:P25865^	-1.11219	1	1.17786	1	-1.15142	1	1.68265	1	-1.18094	1	17129.3	19302.1	17117.8	17596.9	16177	15350
AT1G14410	^AtWhy1^AtWhy1^ TF ^Whirly (PBF-2-like)^ ^DNA-binding protein-related similar to DNA-binding protein p24 GI:9651810 from [Solanum tuberosum]^	1.02196	1	1.18195	1	1.1039	1	-1.30968	1	-1.11621	1	4300.99	4369.04	4876.32	5071.46	4681.2	4451.6
AT1G14420	^ ^Lyases;Polysaccharide Lyase Family 1;Polysaccharide Lyase Gene Families;lyase activity^Pectate and pectin Lyases;Polysaccharide Lyase Family 1^pectate lyase family protein similar to pectate lyase P59 SP:P15722 from [Lycopersicon esculentum]^	1.20621	1	1.4	1	1.04315	1	1.36081	1	1.62303	1	36.7281	43.6912	57.3997	36.7495	47.7644	68.2084
AT1G14430	^ ^endomembrane system^ ^glyoxal oxidase-related low similarity to glyoxal oxidase precursor (glx1) [Phanerochaete chrysosporium] GI:1050302^	-1.2777	1	1.10897	1	1.05058	1	1.48659	1	1.31899	1	2106.38	1492.05	1463.65	1520.49	1973.12	2681.94
AT1G14440	^ ^ ^ TF ^ZF-HB (Zn)^ ^zinc finger homeobox family protein / ZF-HD homeobox family protein ^	-1.28544	1	-1.02987	1	1.24773	1	-1.19389	1	1.30885	1	10961.4	8136.71	8535.25	11608.3	10200.8	11346
AT1G14450	^ ^ ^ ^expressed protein contains similarity to cytochrome c oxidase subunit I GI:5678701 from [Loligo pealei]^	1.1279	1	-1.17885	1	-1.00967	1	1.25973	1	-1.84705	0.000141071	10279.2	10332	10962.7	13401.2	12282.1	8490.34
AT1G14460	^ ^chloroplast^ ^DNA polymerase-related weak similarity to DNA polymerase III holoenzyme tau subunit [Thermus thermophilus] GI:2583049^	1.07919	1	-1.16476	1	-1.18672	1	1.01957	1	1.0257	1	587.39	637.697	683.32	652.951	633.074	590.78
AT1G14470	^ ^endomembrane system^ ^pentatricopeptide (PPR) repeat-containing protein contains Pfam profile PF01535: PPR repeat^	1.04769	1	-1.08697	1	-1.16017	1	-1.01858	1	-1.12031	1	249.545	281.812	324.184	277.909	311.208	301.009
AT1G14480	^ ^Ankyrin-repeat-containing protein-like family^ ^ankyrin repeat family protein contains Pfam domain, PF00023: Ankyrin repeat^	1.10386	1	-1.11095	1	-1.00305	1	1.35463	1	-1.27537	1	973.251	1042.52	846.506	882.67	999.952	856.673
AT1G14490	^ ^putative DNA-binding protein^ ^DNA-binding protein-related contains similarity to DNA-binding proteins^	1.0254	1	1.35187	1	1.1949	1	1.05591	1	-1.23334	1	746.343	780.711	1035.44	1627.61	1392.79	1283.03
AT1G14500	^ ^Ankyrin-repeat-containing protein-like family^ ^ankyrin repeat family protein contains Pfam domain, PF00023: Ankyrin repeat^	1.02492	1	-1.29624	1	1.18106	1	1.11909	1	-1.0215	1	101.168	102.165	113.372	102.31	90.4086	79.1726
AT1G14510	^ ^ ^ TF ^Alfin-like^ ^PHD finger family protein contains Pfam domain, PF00628: PHD-finger^	1.07516	1	1.1855	1	1.06737	1	1.02973	1	-1.18248	1	8363.36	8620.99	9465.53	8963.36	8427.58	7586.91
AT1G14520	^ ^ ^ ^oxygenase-related similar to myo-inositol oxygenase [Sus scrofa] gi|17432544|gb|AAL39076^	1.02697	1	1.27598	1	1.2371	1	1.14656	1	-1.05757	1	112.736	113.137	124.535	146.354	161.172	148.959
AT1G14530	^TOM THREE HOMOLOG^ ^ ^tobamovirus multiplication protein 3, putative / TOM3, putative (THH1) identical to THH1 (GI:15706301) [Arabidopsis thaliana]; supporting cDNA gi|15706300|dbj|AB057678.1|^	-1.05592	1	1.07022	1	1.17465	1	-1.19983	1	-1.00731	1	994.42	952.903	926.229	950.918	821.155	881.628
AT1G14540	^ ^Class III peroxidase;endomembrane system^ ^anionic peroxidase, putative similar to lignin forming anionic peroxidase [Nicotiana sylvestris] SWISS-PROT: Q02200^	1.18205	1	-1.15059	1	1.13781	1	1.12877	1	1.20729	1	56.957	59.4631	75.8724	87.0128	95.6067	99.9471
AT1G14550	^ ^Class III peroxidase;endomembrane system^ ^anionic peroxidase, putative similar to anionic peroxidase GI:170202 from (Nicotiana sylvestris)^	-1.23182	1	-1.04309	1	1.03335	1	1.09282	1	1.05073	1	84.1313	69.4967	61.7947	68.8095	67.3991	59.6194
AT1G14560	^ ^MC(Mitochondrial Carrier);Organic Solute Cotransporters;transporter activity^Adenylate translocator (brittle-1)-like family^mitochondrial substrate carrier family protein contains Pfam profile: PF00153 mitochondrial carrier protein^	1.08242	1	1.05609	1	-1.15009	1	-1.04761	1	1.01022	1	1759.04	1952.61	1934.78	2025.7	1867.3	2016.15
AT1G14570	^ ^ ^ ^UBX domain-containing protein contains Pfam profiles PF00789: UBX domain, PF02809: Ubiquitin interaction motif^	-1.11332	1	1.06097	1	1.39363	1	-1.09714	1	1.25404	1	8559.8	7017.6	7887.4	8552.78	7032.58	8012.8
AT1G14580	^ ^ ^ TF ^C2H2 (Zn)^ ^zinc finger (C2H2 type) family protein similar to zinc finger protein ID1 GB:AAC18941 GI:3170601 from [Zea mays] contains Pfam domain, PF00096: Zinc finger, C2H2 type^	-1.80693	1.10711e-06	1.08339	1	1.30168	1	1.44865	1	1.58328	1	420.224	235.109	241.734	318.136	526.928	933.297
AT1G14590	^ ^ ^ ^expressed protein similar to GI:4406788, GI:6063544, GI:2827651, GI:10764853 from [Arabidopsis thaliana]^	1.04252	1	-1.09184	1	1.04381	1	-1.06012	1	1.17281	1	2473	2634.84	2356.54	2395.94	2419.93	2815.64
AT1G14600	^ ^ ^ TF ^GARP^ ^myb family transcription factor contains Pfam profile: PF00249 myb-like DNA-binding domain^	13.4034	1	-1.58364	1	1	1	100	1	1	1	9.20192	18.5596	15.0836	7.87457	17.8533
AT1G14610	^TWIN 2^EMB;amino acid activation^Embryo Defective;VALYL-TRNA SYNTHETASE^valyl-tRNA synthetase / valine--tRNA ligase (VALRS) nearly identical to SP|P93736 Valyl-tRNA synthetase (EC 6.1.1.9) (Valine--tRNA ligase) (ValRS) {Arabidopsis thaliana}^	1.12991	1	1.07918	1	-1.26405	1	1.04863	1	1.01189	1	11298.4	10433	10706.5	8563.19	9429.45	8784.89
AT1G14620	^DECOY^mitochondrion^ ^expressed protein ^	-1.17055	1	-1.04507	1	1.0148	1	-1.09745	1	1.05375	1	4827.83	4308.51	4406.88	5378.64	5236.49	5069.72
AT1G14630	^ ^ ^ ^hypothetical protein ^	-1.28673	1	1.02575	1	1.01375	1	1.13246	1	1.12599	1	2880.09	2792.28	3658.62	3640.72	3064.03	3227.56
AT1G14640	^ ^RNA binding activity^ ^SWAP (Suppressor-of-White-APricot)/surp domain-containing protein similar to human splicing factor GB:CAA59494 GI:899298 from [Homo sapiens]; contains Pfam profile PF01805: Surp module^	-1.00125	1	1.24712	1	-1.42124	1	-1.13551	1	1.26856	1	462.511	509.662	538.384	363.545	327.382	375.146
AT1G14650	^ ^RNA binding activity^ ^SWAP (Suppressor-of-White-APricot)/surp domain-containing protein / ubiquitin family protein similar to SP|Q15459 Splicing factor 3 subunit 1 (Spliceosome associated protein 114) {Homo sapiens}; contains Pfam profiles PF00240: Ubiquitin family, PF01805: Surp module^	-1.20812	1	1.05811	1	-1.00971	1	-1.0254	1	-1.04283	1	4851.55	4407.76	4808.83	5562.02	4885.51	4765.74
AT1G14660	^NHX8^CPA1(Monovalent Cation:Proton Antiporter-1);Antiporters;sodium:hydrogen antiporter activity^Putative Na+/H+ antiporter family^sodium proton exchanger, putative (NHX8) similar to Na+ H+ antiporter GB:CAA69925 GI:1655702 from (Xenopus laevis); similar to putative Na+/H+ antiporter SOS1 [Arabidopsis thaliana] gi|8515714|gb|AAF76139; Member of The Monovalent Cation:Proton Antiporter (CPA1) Fami…	-1.04678	1	1.18055	1	1.07098	1	-1.09762	1	1.18021	1	1064.98	1085.39	992.637	721.838	796.883	909.547
AT1G14670	^ ^Putative endosomal protein family;transporter activity^ ^endomembrane protein 70, putative similar to endomembrane protein emp70 precursor isolog GB:AAF67014 GI:7677068 (Homo sapiens)^	-1.18967	1	1.51159	0.78708	1.30118	1	-1.13242	1	-1.03573	1	9878.23	8694.33	10201.4	11332.1	10942.3	11527.9
AT1G14680	^ ^ ^ ^hypothetical protein ^	-1.58597	1	-15.6674	1	1	1	-4.64159	1	1	1		5.16774	6.53298
AT1G14685	^ ^AtBPC2^ TF ^GBP-like/BPC^ ^expressed protein ^	-1.01045	1	1.07395	1	-1.01476	1	-1.15729	1	1.20758	1	6234.94	5823.41	6607.85	7470.84	7407.97	7610
AT1G14686	^ ^ ^ ^epsin N-terminal homology (ENTH) domain-containing protein / clathrin assembly protein-related similar to clathrin assembly protein AP180 (GI:6492344) [Xenopus laevis]; contains Pfam PF01417: ENTH domain. ENTH (Epsin N-terminal homology) domain;^	-1.05222	1	-1.13486	1	-1.1473	1	-1.11463	1	1.12394	1	69.0849	62.6505	67.2107	106.854	90.0182	84.0714
AT1G14687	^ ^ ^ TF ^ZF-HB (Zn)^ ^zinc finger homeobox family protein / ZF-HD homeobox family protein ^	1.14724	1	-1.04931	1	-1.09153	1	-1.19646	1	-1.13642	1	3833.56	4424.33	4802.46	4355.16	3341.04	2466.08
AT1G14690	^ ^ ^ ^microtubule associated protein (MAP65/ASE1) family protein low similarity to SP|P32380 NUF1 protein (Spindle poly body spacer protein SPC110) {Saccharomyces cerevisiae}, smooth muscle myosin heavy chain [Homo sapiens] GI:4417214; contains Pfam profile PF03999: Microtubule associated protein (MAP65/ASE1 family)^	1.05748	1	1.1404	1	-1.13796	1	-1.04661	1	-1.10996	1	9762.31	9986.78	11073.8	9691.99	8532.87	7957.26
AT1G14700	^ ^acid phosphatase activity^ ^purple acid phosphatase, putative contains Pfam profile: PF00149 calcineurin-like phosphoesterase; similar to purple acid phosphatase (GI:20257479) [Arabidopsis thaliana]^	-1.77729	1.51484e-05	1.02508	1	1.11933	1	-1.13074	1	1.29466	1	1232.56	784.224	787.194	820.436	784.486	1059.12
AT1G14710	^ ^ ^ ^hydroxyproline-rich glycoprotein family protein contains proline-rich extensin domains, INTERPRO:IPR002965^	-1.12577	1	1.03733	1	-1.30792	1	-1.10736	1	-1.00126	1	5181.26	4278.73	5619.58	6239.52	5081.33	6595.8
AT1G14720	^ENDOXYLOGLUCAN TRANSFERASE A2^ Assembly, Architecture, and Growth;Glycoside Hydrolase Family 16;Glycoside Hydrolase Gene Families;endomembrane system ^Growth modifying proteins;Glycoside Hydrolase Family 16^xyloglucan:xyloglucosyl transferase / xyloglucan endotransglycosylase / endo-xyloglucan transferase (XTR2) identical to endoxyloglucan transferase [Arabidopsis thaliana] GI:5533311^	-2.59231	7.55752e-24	1.04278	1	1.02042	1	-1.08437	1	-1.28008	1	6295.47	3158.33	2840.78	3223.25	3320.01	2905.3
AT1G14730	^ ^Chloroplast and Mitochondria gene families;cytochrome^Cytochrome b-561 family^cytochrome B561 family similar to cytochrome GB:AAD11424 GI:4206110 [Mesembryanthemum crystallinum]; contains Pfam domain, PF03188: Cytochrome b561^	-1.38971	1	-1.13831	1	1.12907	1	-1.15972	1	-1.03195	1	212.644	165.382	148.141	160.839	141.07	142.921
AT1G14740	^ ^ ^ ^expressed protein ^	-1.14719	1	-1.26738	1	-1.33088	1	-1.20053	1	1.26989	1	4501.87	4560.27	3325.9	2791.18	3296.38	3462.25
AT1G14750	^SOLO DANCERS^cyclin^ ^cyclin, putative (SDS) identical to cyclin-like protein [Arabidopsis thaliana] GI:20302467; low similarity to SP|P30278 G2/mitotic-specific cyclin 2 (B-like cyclin) (CycMs2 {Medicago sativa}; contains Pfam profiles PF00134: Cyclin, N-terminal domain, PF02984: Cyclin, C-terminal domain^	-1.06706	1	-1.2409	1	1.16938	1	1.24881	1	-1.15616	1	901.368	884.714	871.198	842.013	871.143	843.186
AT1G14760	^ ^ ^ ^expressed protein ^	-2.57998	1.62459e-10	-1.5279	0.00153886	1.2215	1	1.4821	0.0147284	1.40858	0.0852703	1324.23	493.438	311.457	440.407	641.486	1012.55
AT1G14770	^ ^ ^ ^expressed protein ^	1.00596	1	-1.00738	1	-1.11761	1	1.05275	1	-1.05705	1	3920.27	4565.76	4131.51	3670.43	4165.26	3877.65
AT1G14780	^ ^ ^ ^expressed protein ^	-1.16675	1	-1.02774	1	1.08947	1	1.08526	1	1.15326	1	170.707	122.232	119.348	157.96	155.713	168.885
AT1G14790	^RNA-DEPENDENT RNA POLYMERASE 1^General Transcription^ ^RNA-dependent RNA polymerase, putative similar to RNA-directed RNA polymerase GB:CAA09697 GI:4138282 [Nicotiana tabacum]^	-1.08756	1	-1.3927	1	-1.48009	0.120831	1.00105	1	1.24713	1	2950.95	3304.85	2780.59	1997.14	2140.01	2065.94
AT1G14800	^ ^ ^ ^hypothetical protein ^	1.20292	1	-1.05758	1	1.12567	1	-1.29044	1	-1.06972	1	284.864	296.838	256.18	305.893	284.909	252.223
AT1G14810	^ ^aspartate-semialdehyde dehydrogenase activity;lysine and diaminopimelate biosynthesis;homoserine biosynthesis^ASPARTATE-SEMIALDEHYDE DEHYDROGENASE^semialdehyde dehydrogenase family protein similar to SP:O31219 Aspartate-semialdehyde dehydrogenase (EC 1.2.1.11) (ASA dehydrogenase) (ASADH) {Legionella pneumophila}; contains Pfam profiles PF02774: Semialdehyde dehydrogenase dimerisation domain, P…	1.00968	1	1.06858	1	-1.28772	1	-1.08237	1	-1.03075	1	112.202	128.188	141.698	129.221	116.753	111.47
AT1G14820	^ ^ ^ ^SEC14 cytosolic factor family protein / phosphoglyceride transfer family protein contains Pfam PF00650 : CRAL/TRIO domain; similar to phosphatidylinositol/phosphatidylcholine transfer protein SP:P24280 [Saccharomyces cerevisiae (Baker's yeast)]^	-1.35928	1	1.02922	1	1.08829	1	1.19922	1	-1.00275	1	10098.7	8223.84	9209.35	9759.17	11097.6	11996.7
AT1G14830	^ ^GTPase activity^ ^dynamin-like protein C (DL1C) nearly identical to dynamin-like protein C [Arabidopsis thaliana] GI:19569772^	-1.17497	1	1.10908	1	1.05045	1	1.23278	1	-1.16288	1	8001.64	8765.51	9748.02	10168.2	11087	9371.21
AT1G14840	^ ^chloroplast^ ^expressed protein ^	1.06892	1	-1.0772	1	-1.06899	1	1.15957	1	1.07867	1	3895.83	3926.79	3653.62	4078.41	4718.24	4807.13
AT1G14850	^ ^ ^ ^non-repetitive/WGA-negative nucleoporin family protein contains Pfam profile: PF03177 non-repetitive/WGA-negative nucleoporin^	-1.01486	1	1.00675	1	-1.1339	1	1.04004	1	1.02771	1	9049.87	8731.67	8098.65	7182.83	8298.3	8799.72
AT1G14860	^ ^mitochondrion^ ^MutT/nudix family protein low similarity to SP|Q09790 Diadenosine 5',5'''-P1,P6-hexaphosphate hydrolase (EC 3.6.1.-) (Ap6A hydrolase) {Schizosaccharomyces pombe}; contains Pfam profile PF00293: NUDIX domain^	-1.16586	1	-1.0702	1	1.07962	1	1.46922	1	1.19993	1	51.2286	49.1095	46.7891	67.979	75.6696	68.598
AT1G14870	^ ^ ^ ^expressed protein similar to PGPS/D12 [Petunia x hybrida] GI:4105794; contains Pfam profile PF04749: Protein of unknown function, DUF614^	-1.1355	1	-1.08893	1	1.05338	1	1.06866	1	1.3998	1	632.736	631.508	509.468	469.799	512.716	737.443
AT1G14880	^ ^ ^ ^expressed protein similar to PGPS/D12 [Petunia x hybrida] GI:4105794; contains Pfam profile PF04749: Protein of unknown function, DUF614^	-1.01446	1	-1.1429	1	-1.03464	1	-1.00643	1	-1.02997	1	177.182	170.25	169.696	167.022	152.292	143.223
AT1G14890	^ ^endomembrane system^ ^invertase/pectin methylesterase inhibitor family protein similar to pectinesterase GB:X85216 GI:732912 SP|Q43111 [Phaseolus vulgaris], SP|Q42534 from Arabidopsis thaliana; contains Pfam profile PF04043: Plant invertase/pectin methylesterase inhibitor^	-1.1008	1	1.00825	1	1.02052	1	-1.15704	1	-1.16064	1	4074.8	3602.62	4020.92	4605.6	3803.85	3465.4
[truncated: 25,363 more rows]
